# Supplementary material for: Use of ITS2 Region as the Universal DNA Barcode for Plants and Animals
Source: PLoS One. 2010 Oct 1;5(10):e13102. doi: 10.1371/journal.pone.0013102 (PMC2948509; doi:10.1371/journal.pone.0013102)
Supplement: Table S3 — Success rates of using ITS2 sequences to identify dicotyledon species in genera having less than 80 species, monocotyledon species in genera having less than 30 species, gymnosperm, moss, and fern species in different genera and animal species in genera having less than 20 species. (0.39 MB XLS) [file pone.0013102.s003.xls]

## Sheet: Animals
Phylum name	Order name	Family name	Genus name	No. of species	No. of samples	Success rate at the species level (%)
Arthropoda	Astigmata	Acaridae	Tyrophagus	4	11	100
Arthropoda	Astigmata	Acaridae	Sancassania	4	11	100
Arthropoda	Astigmata	Acaridae	Rhizoglyphus	3	10	100
Arthropoda	Astigmata	Acaridae	Schwiebea	3	7	100
Arthropoda	Orthoptera	Acrididae	Arminda	8	20	100
Arthropoda	Orthoptera	Acrididae	Oxya	4	4	75
Cnidaria	Scleractinia	Acroporidae	Acropora	18	469	66.3
Cnidaria	Scleractinia	Acroporidae	Montipora	7	7	71.4
Cnidaria	Actiniaria	Actiniidae	Aulactinia	4	16	100
Arthropoda	Odonata	Aeshnidae	Aeshna	2	2	100
Arthropoda	Odonata	Aeshnidae	Anax	2	2	100
Arthropoda	Hymenoptera	Agaonidae	Pleistodontes	16	16	100
Arthropoda	Hymenoptera	Agaonidae	Philotrypesis	4	4	100
Mollusca	Pulmonata	Agriolimacidae	Deroceras	2	2	100
Cnidaria	Alcyonacea	Alcyoniidae	Alcyonium	8	11	100
Platyhelminthes	Plagiorchiida	Allocreadiidae	Polylekithum	2	2	100
Chordata	Lamniformes	Alopiidae	Isurus	2	2	100
Arthropoda	Odonata	Amphyipterygidae	Devadatta	2	2	100
Mollusca	Pulmonata	Ancylidae	Ferrissia	3	3	100
Nematoda	Rhabditida	Ancylostomatidae	Ancylostoma	4	12	100
Nematoda	Tylenchida	Anguinidae	Anguina	11	25	100
Nematoda	Tylenchida	Anguinidae	Mesoanguina	7	9	55.6
Nematoda	Tylenchida	Anguinidae	Ditylenchus	4	99	100
Nematoda	Tylenchida	Anguinidae	Heteroanguina	2	4	100
Nematoda	Ascaridida	Anisakidae	Contracaecum	11	90	100
Nematoda	Ascaridida	Anisakidae	Anisakis	7	64	51.6
Nematoda	Ascaridida	Anisakidae	Pseudoterranova	5	17	100
Cnidaria	Antipatharia	Antipathidae	Cupressopathes	2	2	0
Nematoda	Tylenchida	Aphelenchoididae	Aphelenchoides	5	5	100
Arthropoda	Hymenoptera	Aphelinidae	Aphelinus	4	12	58.3
Arthropoda	Hemiptera	Aphididae	Megoura	6	9	77.8
Arthropoda	Hemiptera	Aphididae	Rhopalosiphum	2	3	100
Arthropoda	Hemiptera	Aphididae	Aphis	2	4	100
Porifera	Verongida	Aplysinidae	Aplysina	8	44	47.7
Porifera	Verongida	Aplysinidae	Verongula	3	10	50
Arthropoda	Araneae	Araneidae	Poltys	6	6	100
Mollusca	Arcoida	Arcidae	Scapharca	2	10	90
Mollusca	Pulmonata	Arionidae	Arion	3	7	57.1
Nematoda	Ascaridida	Ascarididae	Baylisascaris	3	5	100
Nematoda	Ascaridida	Ascarididae	Porrocaecum	2	2	100
Nematoda	Ascaridida	Ascarididae	Ascaris	2	7	0
Nematoda	Ascaridida	Ascarididae	Krefftascaris	2	8	100
Porifera	Halichondrida	Axinellidae	Axinella	3	18	100
Chordata	Siluriformes	Bagridae	Pelteobagrus	2	6	100
Nematoda	Tylenchida	Belonolaimidae	Tylenchorhynchus	3	3	100
Nematoda	Tylenchida	Belonolaimidae	Belonolaimus	3	24	100
Arthropoda	Blattaria	Blattellidae	Paratemnopteryx	9	37	100
Arthropoda	Blattaria	Blattellidae	Blattella	4	5	100
Arthropoda	Blattaria	Blattidae	Periplaneta	3	4	100
Arthropoda	Diplostraca	Bosminidae	Eubosmina	9	38	50
Arthropoda	Diplostraca	Bosminidae	Bosmina	4	18	88.9
Platyhelminthes	Pseudophyllidea	Bothriocephalidae	Bothriocephalus	3	104	100
Rotifera	Ploimida	Brachionidae	Brachionus	2	280	100
Arthropoda	Hymenoptera	Braconidae	Peristenus	4	19	100
Arthropoda	Hymenoptera	Braconidae	Aleiodes	3	3	100
Arthropoda	Hymenoptera	Braconidae	Leiophron	3	12	100
Arthropoda	Hymenoptera	Braconidae	Bracon	2	4	100
Arthropoda	Hymenoptera	Braconidae	Aphidius	2	11	100
Mollusca	Pulmonata	Bradybaenidae	Euhadra	16	34	73.5
Arthropoda	Anostraca	Branchipodidae	Branchipodopsis	3	3	100
Arthropoda	Anostraca	Branchipodidae	Branchipus	2	3	100
Arthropoda	Coleoptera	Brentidae	Lepidapion	6	12	75
Platyhelminthes	Strigeidida	Bucephalidae	Dollfustrema	2	60	100
Mollusca	Pulmonata	Bulimulidae	Bulimulus	2	2	100
Mollusca	Pulmonata	Bulimulidae	Prestonella	2	2	100
Arthropoda	Scorpiones	Buthidae	Androctonus	2	6	100
Arthropoda	Coleoptera	Byrrhidae	Byrrhus	11	11	100
Arthropoda	Coleoptera	Byrrhidae	Cytilus	3	3	100
Arthropoda	Coleoptera	Byturidae	Byturus	4	21	100
Arthropoda	Calanoida	Calanidae	Calanus	3	30	100
Arthropoda	Diptera	Calliphoridae	Chrysomya	13	57	98.2
Arthropoda	Diptera	Calliphoridae	Lucilia	8	31	100
Arthropoda	Diptera	Calliphoridae	Calliphora	2	14	100
Arthropoda	Diptera	Calliphoridae	Cochliomyia	2	2	100
Arthropoda	Diptera	Calliphoridae	Mesembrinella	2	3	100
Arthropoda	Odonata	Calopterygidae	Calopteryx	14	47	48.9
Arthropoda	Odonata	Calopterygidae	Mnais	6	8	37.5
Arthropoda	Odonata	Calopterygidae	Vestalis	5	5	100
Arthropoda	Odonata	Calopterygidae	Sapho	4	4	100
Arthropoda	Odonata	Calopterygidae	Phaon	3	4	75
Arthropoda	Odonata	Calopterygidae	Hetaerina	3	3	100
Arthropoda	Odonata	Calopterygidae	Archineura	2	2	100
Arthropoda	Odonata	Calopterygidae	Umma	2	2	100
Arthropoda	Odonata	Calopterygidae	Matrona	2	4	100
Mollusca	Pulmonata	Camaenidae	Mandarina	12	19	57.9
Mollusca	Pulmonata	Camaenidae	Polydontes	2	2	100
Nematoda	Spirurida	Camallanidae	Camallanus	2	31	100
Arthropoda	Coleoptera	Carabidae	Carabus	8	10	80
Chordata	Carcharhiniformes	Carcharhinidae	Sphyrna	8	11	90.9
Mollusca	Veneroida	Cardiidae	Cerastoderma	2	33	100
Arthropoda	Coleoptera	Cerambycidae	Tetropium	10	29	100
Arthropoda	Coleoptera	Cerambycidae	Asemum	2	2	100
Arthropoda	Siphonaptera	Ceratophyllidae	Citellophilus	2	7	100
Nematoda	Rhabditida	Chabertiidae	Oesophagostomum	6	11	100
Mollusca	Veneroida	Chamidae	Chama	2	2	100
Arthropoda	Diptera	Chironomidae	Chironomus	13	45	100
Arthropoda	Diptera	Chironomidae	Glyptotendipes	3	12	100
Platyhelminthes	Plagiorchiida	Choanocotylidae	Choanocotyle	2	2	100
Mollusca	Pulmonata	Chondrinidae	Chondrina	2	2	100
Arthropoda	Coleoptera	Chrysomelidae	Trirhabda	19	68	100
Arthropoda	Coleoptera	Chrysomelidae	Psylliodes	16	24	83.3
Arthropoda	Coleoptera	Chrysomelidae	Diabrotica	11	14	100
Arthropoda	Coleoptera	Chrysomelidae	Monolepta	8	8	87.5
Arthropoda	Coleoptera	Chrysomelidae	Altica	3	3	100
Arthropoda	Coleoptera	Chrysomelidae	Callosobruchus	2	17	100
Arthropoda	Coleoptera	Chrysomelidae	Monoleptoides	2	2	100
Arthropoda	Coleoptera	Chrysomelidae	Afrocandezea	2	3	100
Arthropoda	Coleoptera	Chrysomelidae	Afrocrania	2	2	50
Arthropoda	Coleoptera	Chrysomelidae	Barombiella	2	2	100
Arthropoda	Coleoptera	Chrysomelidae	Acalymma	2	2	100
Arthropoda	Diplostraca	Chydoridae	Chydorus	2	7	100
Arthropoda	Hemiptera	Cicadellidae	Homalodisca	2	2	100
Chordata	Perciformes	Cichlidae	Neolamprologus	8	14	64.3
Chordata	Perciformes	Cichlidae	Lamprologus	5	32	90.6
Chordata	Perciformes	Cichlidae	Lepidiolamprologus	4	4	25
Chordata	Perciformes	Cichlidae	Altolamprologus	2	2	0
Chordata	Siluriformes	Clariidae	Clarias	10	16	87.5
Chordata	Siluriformes	Clariidae	Channallabes	4	6	100
Mollusca	Pulmonata	Clausiliidae	Sericata	10	10	100
Mollusca	Pulmonata	Clausiliidae	Carinigera	8	8	100
Mollusca	Pulmonata	Clausiliidae	Cristataria	4	4	100
Mollusca	Pulmonata	Clausiliidae	Inchoatia	3	3	100
Cnidaria	Alcyonacea	Clavulariidae	Clavularia	2	3	100
Arthropoda	Harpacticoida	Cletodidae	Cletocamptus	2	18	100
Platyhelminthes	Strigeidida	Clinostomidae	Clinostomum	2	3	100
Porifera	Hadromerida	Clionaidae	Cliona	2	6	100
Nematoda	Rhabditida	Cloacinidae	Cloacina	7	27	100
Nematoda	Rhabditida	Cloacinidae	Labiostrongylus	2	10	100
Nematoda	Rhabditida	Cloacinidae	Papillostrongylus	2	2	100
Nematoda	Rhabditida	Cloacinidae	Zoniolaimus	2	16	100
Nematoda	Rhabditida	Cloacinidae	Rugopharynx	2	2	100
Nematoda	Rhabditida	Cloacinidae	Macropostrongylus	2	2	100
Mollusca	Pulmonata	Cochlicopidae	Cochlicopa	2	2	100
Arthropoda	Odonata	Coenagrionidae	Ischnura	13	13	92.3
Arthropoda	Odonata	Coenagrionidae	Coenagrion	13	14	85.7
Arthropoda	Odonata	Coenagrionidae	Ceriagrion	7	7	100
Arthropoda	Odonata	Coenagrionidae	Cercion	6	6	83.3
Arthropoda	Odonata	Coenagrionidae	Pseudagrion	6	6	100
Arthropoda	Odonata	Coenagrionidae	Erythromma	4	5	100
Arthropoda	Odonata	Coenagrionidae	Enallagma	4	11	100
Arthropoda	Odonata	Coenagrionidae	Azuragrion	2	2	100
Mollusca	Sorbeoconcha	Conidae	Bathytoma	2	4	100
Nematoda	Rhabditida	Cooperiidae	Cooperia	4	30	90
Mollusca	Sorbeoconcha	Coralliophilidae	Coralliophila	6	16	100
Mollusca	Sorbeoconcha	Coralliophilidae	Babelomurex	3	4	100
Arthropoda	Odonata	Cordulegastridae	Cordulegaster	3	3	100
Arthropoda	Odonata	Corduliidae	Somatochlora	5	5	100
Arthropoda	Odonata	Corduliidae	Cordulia	2	2	100
Nematoda	Tylenchida	Criconematidae	Hemicriconemoides	4	7	100
Nematoda	Tylenchida	Criconematidae	Hemicycliophora	3	4	100
Arthropoda	Blattaria	Cryptocercidae	Cryptocercus	5	53	100
Platyhelminthes	Opisthorchiida	Cryptogonimidae	Retrovarium	11	11	100
Platyhelminthes	Opisthorchiida	Cryptogonimidae	Siphoderina	9	9	100
Platyhelminthes	Opisthorchiida	Cryptogonimidae	Lobosorchis	2	2	100
Platyhelminthes	Opisthorchiida	Cryptogonimidae	Latuterus	2	2	100
Platyhelminthes	Opisthorchiida	Cryptogonimidae	Beluesca	2	2	100
Arthropoda	Siphonaptera	Ctenophthalmidae	Neopsylla	13	27	48.1
Arthropoda	Diptera	Culicidae	Anopheles	16	133	87.2
Arthropoda	Diptera	Culicidae	Ochlerotatus	9	40	100
Arthropoda	Diptera	Culicidae	Orthopodomyia	4	11	100
Arthropoda	Coleoptera	Curculionidae	Ips	19	37	91.9
Arthropoda	Coleoptera	Curculionidae	Galapaganus	8	29	93.1
Arthropoda	Coleoptera	Curculionidae	Miarus	3	31	35.5
Arthropoda	Coleoptera	Curculionidae	Tomicus	3	5	100
Arthropoda	Coleoptera	Curculionidae	Dendroctonus	3	3	100
Arthropoda	Coleoptera	Curculionidae	Sitophilus	2	4	100
Arthropoda	Coleoptera	Curculionidae	Pseudips	2	3	100
Arthropoda	Coleoptera	Curculionidae	Hypera	2	6	100
Arthropoda	Cyclopoida	Cyclopidae	Mesocyclops	9	14	100
Arthropoda	Cyclopoida	Cyclopidae	Thermocyclops	4	5	100
Arthropoda	Cyclopoida	Cyclopidae	Cyclops	2	2	100
Arthropoda	Hymenoptera	Cynipidae	Andricus	2	2	100
Chordata	Cypriniformes	Cyprinidae	Tor	6	32	100
Nematoda	Spirurida	Cystidicolidae	Cystidicola	2	2	100
Arthropoda	Diplostraca	Daphniidae	Daphnia	5	27	100
Platyhelminthes	Cyclophyllidea	Davaineidae	Raillietina	4	4	100
Arthropoda	Calanoida	Diaptomidae	Hesperodiaptomus	9	9	100
Arthropoda	Calanoida	Diaptomidae	Skistodiaptomus	6	42	100
Arthropoda	Calanoida	Diaptomidae	Notodiaptomus	2	2	100
Arthropoda	Hemiptera	Diaspididae	Hemiberlesia	3	20	100
Arthropoda	Hemiptera	Diaspididae	Diaspis	2	9	100
Platyhelminthes	Plagiorchiida	Dicrocoeliidae	Dicrocoelium	4	9	100
Nematoda	Rhabditida	Dictyocaulidae	Dictyocaulus	2	2	100
Platyhelminthes	Azygiida	Didymozoidae	Indodidymozoon	7	7	100
Platyhelminthes	Azygiida	Didymozoidae	Helicodidymozoon	2	2	100
Platyhelminthes	Pseudophyllidea	Diphyllobothriidae	Diphyllobothrium	7	19	100
Platyhelminthes	Pseudophyllidea	Diphyllobothriidae	Spirometra	3	10	100
Platyhelminthes	Pseudophyllidea	Diphyllobothriidae	Ligula	2	5	100
Platyhelminthes	Strigeidida	Diplostomatidae	Diplostomum	3	3	100
Platyhelminthes	Polyopisthocotylea	Diplozoidae	Paradiplozoon	12	17	70.6
Platyhelminthes	Polyopisthocotylea	Diplozoidae	Diplozoon	3	4	100
Platyhelminthes	Polyopisthocotylea	Diplozoidae	Inustiatus	2	2	100
Arthropoda	Diptera	Dolichopodidae	Hercostomus	2	3	100
Arthropoda	Araneae	Dysderidae	Dysdera	9	28	75
Porifera	Dictyoceratida	Dysideidae	Lamellodysidea	2	4	100
Platyhelminthes	Echinostomida	Echinostomatidae	Echinostoma	7	15	86.7
Platyhelminthes	Echinostomida	Echinostomatidae	Isthmiophora	2	2	100
Arthropoda	Coleoptera	Elmidae	Elmis	3	4	100
Arthropoda	Hymenoptera	Encyrtidae	Ageniaspis	2	20	100
Arthropoda	Collembola	Entomobryidae	Homidia	2	3	66.7
Cnidaria	Zoanthidea	Epizoanthidae	Epizoanthus	4	8	100
Arthropoda	Poecilostomatoida	Ergasilidae	Ergasilus	5	5	100
Arthropoda	Calanoida	Eucalanidae	Eucalanus	2	20	100
Arthropoda	Hymenoptera	Eulophidae	Emersonella	11	17	88.2
Arthropoda	Hymenoptera	Eulophidae	Pnigalio	4	13	100
Arthropoda	Hymenoptera	Eulophidae	Ratzeburgiola	2	10	100
Arthropoda	Odonata	Euphaeidae	Euphaea	7	106	100
Arthropoda	Odonata	Euphaeidae	Dysphaea	2	2	100
Arthropoda	Hymenoptera	Eurytomidae	Eurytoma	5	14	100
Arthropoda	Hymenoptera	Eurytomidae	Sycophila	4	6	100
Platyhelminthes	Echinostomida	Fasciolidae	Fasciola	3	60	85
Cnidaria	Scleractinia	Faviidae	Montastraea	3	81	34.6
Cnidaria	Scleractinia	Faviidae	Goniastrea	2	6	50
Arthropoda	Hymenoptera	Figitidae	Leptopilina	11	27	100
Arthropoda	Hymenoptera	Figitidae	Alloxysta	4	4	100
Arthropoda	Hymenoptera	Formicidae	Solenopsis	2	8	100
Platyhelminthes	Echinostomida	Gastrothylacidae	Fischoederius	2	4	100
Porifera	Astrophorida	Geodiidae	Pachymatisma	2	12	100
Arthropoda	Diptera	Glossinidae	Glossina	9	19	100
Nematoda	Spirurida	Gnathostomatidae	Gnathostoma	7	19	100
Arthropoda	Odonata	Gomphidae	Onychogomphus	2	2	100
Cnidaria	Gorgonacea	Gorgoniidae	Eunicella	2	39	89.7
Platyhelminthes	Opisthorchiida	Gyliauchenidae	Gyliauchen	3	5	100
Platyhelminthes	Opisthorchiida	Gyliauchenidae	Ptychogyliauchen	3	4	100
Platyhelminthes	Opisthorchiida	Gyliauchenidae	Cincinnogyliauchen	2	3	100
Nematoda	Spirurida	Habronematidae	Habronema	2	2	100
Nematoda	Spirurida	Habronematidae	Cyrnea	2	2	100
Nematoda	Rhabditida	Haemonchidae	Ostertagia	5	50	90
Nematoda	Rhabditida	Haemonchidae	Haemonchus	3	32	100
Nematoda	Rhabditida	Haemonchidae	Teladorsagia	2	4	100
Nematoda	Rhabditida	Haemonchidae	Marshallagia	2	4	50
Nematoda	Rhabditida	Haemonchidae	Spiculopteragia	2	2	100
Platyhelminthes	Echinostomida	Haploporidae	Saccocoelium	4	5	100
Platyhelminthes	Echinostomida	Haploporidae	Dicrogaster	2	3	100
Mollusca	Pulmonata	Helicidae	Helix	4	4	100
Mollusca	Pulmonata	Helicidae	Cepaea	2	2	0
Nematoda	Rhabditida	Heligmosomatidae	Heligmosomoides	4	20	100
Nematoda	Tylenchida	Heteroderidae	Globodera	7	92	97.8
Nematoda	Tylenchida	Heteroderidae	Cactodera	5	7	85.7
Nematoda	Tylenchida	Heteroderidae	Punctodera	2	3	100
Platyhelminthes	Opisthorchiida	Heterophyidae	Haplorchis	3	14	100
Platyhelminthes	Opisthorchiida	Heterophyidae	Cercaria	2	2	100
Nematoda	Rhabditida	Heterorhabditidae	Heterorhabditis	14	112	94.6
Chordata	Scorpaeniformes	Hexagrammidae	Hexagrammos	6	6	100
Chordata	Scorpaeniformes	Hexagrammidae	Pleurogrammus	2	2	100
Annelida	Arhynchobdellida	Hirudinidae	Hirudo	4	4	100
Echinodermata	Aspidochirotida	Holothuriidae	Holothuria	6	6	100
Echinodermata	Aspidochirotida	Holothuriidae	Actinopyga	3	3	100
Echinodermata	Aspidochirotida	Holothuriidae	Bohadschia	2	2	100
Nematoda	Tylenchida	Hoplolaimidae	Helicotylenchus	5	14	100
Nematoda	Tylenchida	Hoplolaimidae	Scutellonema	3	6	100
Arthropoda	Coleoptera	Hydrophilidae	Hydrocassis	3	6	100
Mollusca	Pulmonata	Hygromiidae	Trichia	2	2	100
Porifera	Halichondrida	Hymeniacidonidae	Hymeniacidon	4	15	86.7
Platyhelminthes	Cyclophyllidea	Hymenolepididae	Hymenolepis	3	7	100
Arthropoda	Hymenoptera	Ichneumonidae	Diadegma	9	35	100
Nematoda	Tylenchida	Isididae	Keratoisis	3	3	100
Arthropoda	Ixodida	Ixodidae	Amblyomma	17	27	100
Arthropoda	Ixodida	Ixodidae	Ixodes	16	120	100
Arthropoda	Ixodida	Ixodidae	Rhipicephalus	13	23	100
Arthropoda	Ixodida	Ixodidae	Dermacentor	7	8	100
Arthropoda	Lepidoptera	Lasiocampidae	Dendrolimus	4	31	100
Platyhelminthes	Azygiida	Lecithasteridae	Quadrifoliovarium	4	4	100
Arthropoda	Siphonaptera	Leptopsyllidae	Ophthalmopsylla	2	6	100
Arthropoda	Odonata	Lestidae	Lestes	9	11	81.8
Arthropoda	Odonata	Lestidae	Indolestes	2	2	100
Arthropoda	Odonata	Lestidae	Chalcolestes	2	3	100
Porifera	Clathrinida	Leucettidae	Leucetta	4	246	100
Arthropoda	Odonata	Libellulidae	Sympetrum	15	163	85.3
Arthropoda	Odonata	Libellulidae	Leucorrhinia	13	72	100
Arthropoda	Odonata	Libellulidae	Trithemis	2	2	100
Arthropoda	Odonata	Libellulidae	Orthetrum	2	2	100
Arthropoda	Odonata	Libellulidae	Celithemis	2	4	100
Mollusca	Pulmonata	Limacidae	Lehmannia	2	5	100
Arthropoda	Araneae	Linyphiidae	Orsonwelles	12	31	100
Arthropoda	Araneae	Linyphiidae	Neriene	2	2	100
Arthropoda	Astigmata	Listrophoridae	Geomylichus	9	17	100
Nematoda	Dorylaimida	Longidoridae	Longidorus	10	40	100
Chordata	Siluriformes	Loricariidae	Hypostomus	12	12	100
Chordata	Siluriformes	Loricariidae	Pterygoplichthys	2	2	100
Porifera	Haplosclerida	Lubomirskiidae	Baikalospongia	6	13	100
Porifera	Haplosclerida	Lubomirskiidae	Lubomirskia	4	10	100
Porifera	Haplosclerida	Lubomirskiidae	Rezinkovia	2	2	100
Cnidaria	Stauromedusae	Lucernariidae	Haliclystus	4	8	100
Arthropoda	Lepidoptera	Lycaenidae	Polyommatus	14	20	80
Arthropoda	Lepidoptera	Lycaenidae	Lysandra	6	14	78.6
Arthropoda	Lepidoptera	Lycaenidae	Aricia	5	6	83.3
Arthropoda	Lepidoptera	Lycaenidae	Plebejus	3	3	100
Arthropoda	Lepidoptera	Lycaenidae	Albulina	3	3	100
Arthropoda	Lepidoptera	Lycaenidae	Neolysandra	2	2	100
Arthropoda	Lepidoptera	Lycaenidae	Meleageria	2	2	100
Arthropoda	Araneae	Lycosidae	Pardosa	10	27	100
Arthropoda	Lepidoptera	Lymantriidae	Lymantria	2	8	100
Mollusca	Pulmonata	Lymnaeidae	Lymnaea	7	17	100
Mollusca	Pulmonata	Lymnaeidae	Radix	5	21	100
Mollusca	Pulmonata	Lymnaeidae	Stagnicola	5	7	100
Platyhelminthes	Caryophyllidea	Lytocestidae	Lytocestus	2	2	100
Arthropoda	Podocopida	Macrocyprididae	Macroscapha	6	120	100
Platyhelminthes	Plagiorchiida	Macroderoididae	Macroderoides	3	13	100
Arthropoda	Odonata	Macromiidae	Macromia	6	6	100
Mollusca	Veneroida	Mactridae	Mactra	2	4	100
Arthropoda	Odonata	Megapodagrionidae	Heteragrion	2	2	100
Arthropoda	Coleoptera	Meloidae	Cerocoma	12	12	100
Arthropoda	Coleoptera	Meloidae	Hycleus	8	8	100
Arthropoda	Coleoptera	Meloidae	Mylabris	8	8	100
Arthropoda	Coleoptera	Meloidae	Actenodia	6	6	100
Arthropoda	Coleoptera	Meloidae	Paractenodia	3	3	100
Arthropoda	Coleoptera	Meloidae	Epicauta	3	3	100
Arthropoda	Coleoptera	Meloidae	Iselma	2	2	100
Arthropoda	Coleoptera	Meloidae	Mimesthes	2	2	100
Nematoda	Tylenchida	Meloidogynidae	Meloidogyne	12	48	62.5
Platyhelminthes	Cyclophyllidea	Mesocestoididae	Mesocestoides	2	5	100
Nematoda	Rhabditida	Metastrongylidae	Metastrongylus	3	27	100
Platyhelminthes	Polyopisthocotylea	Microcotylidae	Microcotyle	2	2	100
Chordata	Stolidobranchia	Molgulidae	Molgula	2	2	100
Nematoda	Rhabditida	Molineidae	Nematodirus	7	31	100
Platyhelminthes	Proteocephalidea	Monticelliidae	Nomimoscolex	7	7	100
Platyhelminthes	Proteocephalidea	Monticelliidae	Peltidocotyle	2	4	100
Platyhelminthes	Proteocephalidea	Monticelliidae	Rudolphiella	2	2	100
Platyhelminthes	Proteocephalidea	Monticelliidae	Amphoteromorphus	2	2	100
Chordata	Rodentia	Muridae	Mus	4	6	100
Arthropoda	Diptera	Muscidae	Haematobia	2	6	100
Arthropoda	Diptera	Muscidae	Musca	2	7	100
Arthropoda	Hymenoptera	Mutillidae	Dasymutilla	17	34	91.2
Arthropoda	Hymenoptera	Mutillidae	Sphaeropthalma	4	7	100
Arthropoda	Hymenoptera	Mutillidae	Odontophotopsis	2	4	100
Arthropoda	Hymenoptera	Mutillidae	Pseudomethoca	2	2	100
Arthropoda	Hymenoptera	Mymaridae	Gonatocerus	13	75	100
Arthropoda	Hymenoptera	Mymaridae	Anagrus	3	17	100
Arthropoda	Mysida	Mysidae	Mysis	12	26	76.9
Mollusca	Mytiloida	Mytilidae	Bathymodiolus	9	90	56.7
Mollusca	Mytiloida	Mytilidae	Perna	4	21	100
Mollusca	Mytiloida	Mytilidae	Geukensia	2	3	100
Mollusca	Mytiloida	Mytilidae	Modiolus	2	2	100
Chordata	Perciformes	Nemipteridae	Nemipterus	2	10	100
Cnidaria	Alcyonacea	Nephtheidae	Dendronephthya	6	13	100
Arthropoda	Coleoptera	Nitidulidae	Anthystrix	2	2	100
Arthropoda	Lepidoptera	Noctuidae	Spodoptera	2	2	100
Arthropoda	Lepidoptera	Noctuidae	Helicoverpa	2	3	100
Cnidaria	Hydroida	Olindiidae	Craspedacusta	7	41	46.3
Nematoda	Spirurida	Onchocercidae	Onchocerca	5	40	100
Nematoda	Spirurida	Onchocercidae	Brugia	3	59	100
Nematoda	Spirurida	Onchocercidae	Dirofilaria	2	6	100
Platyhelminthes	Plagiorchiida	Opecoelidae	Macvicaria	4	5	60
Platyhelminthes	Plagiorchiida	Opecoelidae	Cainocreadium	2	3	100
Platyhelminthes	Opisthorchiida	Opisthorchiidae	Opisthorchis	2	18	100
Mollusca	Ostreoida	Ostreidae	Crassostrea	7	34	100
Mollusca	Ostreoida	Ostreidae	Ostrea	3	9	100
Nematoda	Oxyurida	Oxyuridae	Syphacia	2	2	100
Arthropoda	Decapoda	Palaemonidae	Macrobrachium	2	2	100
Arthropoda	Decapoda	Palaemonidae	Exopalaemon	2	2	100
Arthropoda	Orthoptera	Pamphagidae	Acinipe	2	2	100
Arthropoda	Orthoptera	Pamphagidae	Paracinipe	2	2	100
Arthropoda	Orthoptera	Pamphagidae	Acrostira	2	3	100
Nematoda	Rhabditida	Panagrolaimidae	Panagrolaimus	4	4	100
Arthropoda	Lepidoptera	Papilionidae	Luehdorfia	4	29	100
Arthropoda	Lepidoptera	Papilionidae	Papilio	3	29	100
Platyhelminthes	Plagiorchiida	Paragonimidae	Paragonimus	17	89	59.6
Platyhelminthes	Echinostomida	Paramphistomidae	Calicophoron	3	4	100
Cnidaria	Zoanthidea	Parazoanthidae	Parazoanthus	9	67	100
Mollusca	Pulmonata	Partulidae	Partula	14	17	100
Mollusca	Pulmonata	Partulidae	Samoana	5	6	100
Mollusca	Pectinoida	Pectinidae	Chlamys	2	3	100
Mollusca	Veneroida	Pharidae	Ensis	4	102	100
Arthropoda	Phasmatodea	Phasmatidae	Acanthoxyla	2	3	100
Nematoda	Spirurida	Philometridae	Philometroides	4	4	100
Nematoda	Spirurida	Philometridae	Philometra	2	2	100
Chordata	Anura	Pipidae	Xenopus	2	2	100
Platyhelminthes	Plagiorchiida	Plagiorchiidae	Glypthelmins	6	7	100
Platyhelminthes	Plagiorchiida	Plagiorchiidae	Aptorchis	4	5	100
Platyhelminthes	Plagiorchiida	Plagiorchiidae	Plagiorchis	4	9	100
Mollusca	Pulmonata	Planorbidae	Helisoma	2	2	100
Arthropoda	Odonata	Platycnemididae	Platycnemis	6	6	100
Arthropoda	Odonata	Platycnemididae	Coeliccia	2	2	100
Cnidaria	Scleractinia	Pocilloporidae	Pocillopora	6	120	91.7
Cnidaria	Scleractinia	Pocilloporidae	Madracis	5	91	81.3
Arthropoda	Pedunculata	Pollicipedidae	Pollicipes	3	17	100
Acanthocephala	Polymorphida	Polymorphidae	Corynosoma	10	10	100
Acanthocephala	Polymorphida	Polymorphidae	Polymorphus	2	2	100
Acanthocephala	Echinorhynchida	Pomphorhynchidae	Pomphorhynchus	2	6	100
Nematoda	Tylenchida	Pratylenchidae	Hirschmanniella	4	8	100
Nematoda	Tylenchida	Pratylenchidae	Radopholus	2	52	100
Nematoda	Tylenchida	Pratylenchidae	Nacobbus	2	196	100
Arthropoda	Astigmata	Proctophyllodidae	Proctophyllodes	2	2	100
Platyhelminthes	Proteocephalidea	Proteocephalidae	Proteocephalus	19	23	100
Platyhelminthes	Proteocephalidea	Proteocephalidae	Ophiotaenia	2	2	100
Arthropoda	Odonata	Protoneuridae	Elattoneura	3	3	100
Nematoda	Rhabditida	Protostrongylidae	Protostrongylus	2	2	100
Nematoda	Rhabditida	Protostrongylidae	Parelaphostrongylus	2	39	100
Nematoda	Rhabditida	Pseudaliidae	Stenurus	2	2	100
Arthropoda	Coccoidea	Pseudococcidae	Pseudococcus	5	5	100
Arthropoda	Coccoidea	Pseudococcidae	Planococcus	2	2	100
Arthropoda	Calanoida	Pseudodiaptomidae	Pseudodiaptomus	4	9	100
Arthropoda	Astigmata	Psoroptidae	Psoroptes	3	23	82.6
Arthropoda	Astigmata	Psoroptidae	Chorioptes	2	24	100
Arthropoda	Diptera	Psychodidae	Lutzomyia	13	60	100
Mollusca	Pterioida	Pteriidae	Pinctada	8	77	77.9
Arthropoda	Hymenoptera	Pteromalidae	Nasonia	3	7	100
Arthropoda	Siphonaptera	Pulicidae	Tunga	2	22	100
Mollusca	Pulmonata	Punctidae	Lauria	2	17	100
Arthropoda	Lepidoptera	Pyralidae	Dioryctria	2	5	40
Arthropoda	Astigmata	Pyroglyphidae	Dermatophagoides	2	22	100
Arthropoda	Hemiptera	Reduviidae	Panstrongylus	6	11	63.6
Arthropoda	Hemiptera	Reduviidae	Rhodnius	2	5	100
Nematoda	Rhabditida	Rhabdiasidae	Rhabdias	5	37	100
Nematoda	Rhabditida	Rhabditidae	Pellioditis	3	44	100
Nematoda	Rhabditida	Rhabditidae	Phasmarhabditis	2	2	100
Nematoda	Rhabditida	Rhabditidae	Caenorhabditis	2	3	100
Arthropoda	Mesostigmata	Rhinonyssidae	Rhinonyssus	2	3	100
Arthropoda	Isoptera	Rhinotermitidae	Reticulitermes	8	85	97.6
Arthropoda	Isoptera	Rhinotermitidae	Coptotermes	2	2	100
Mollusca	Pulmonata	Rhytididae	Natalina	8	53	100
Mollusca	Pulmonata	Rhytididae	Nata	2	2	100
Chordata	Salmoniformes	Salmonidae	Oncorhynchus	8	15	86.7
Chordata	Salmoniformes	Salmonidae	Salvelinus	6	7	71.4
Chordata	Salmoniformes	Salmonidae	Salmo	3	4	100
Chordata	Salmoniformes	Salmonidae	Coregonus	2	2	100
Chordata	Salmoniformes	Salmonidae	Hucho	2	2	100
Arthropoda	Araneae	Salticidae	Havaika	2	24	100
Platyhelminthes	Strigeidida	Sanguinicolidae	Cardicola	11	15	100
Platyhelminthes	Strigeidida	Sanguinicolidae	Phthinomita	10	15	100
Platyhelminthes	Strigeidida	Sanguinicolidae	Paradeontacylix	6	6	100
Platyhelminthes	Strigeidida	Sanguinicolidae	Ankistromeces	3	3	100
Platyhelminthes	Strigeidida	Sanguinicolidae	Pearsonellum	2	2	100
Arthropoda	Diptera	Sarcophagidae	Goniophyto	2	2	100
Arthropoda	Coleoptera	Scarabaeidae	Phyllophaga	14	32	84.4
Arthropoda	Diptera	Scathophagidae	Scathophaga	14	35	80
Arthropoda	Diptera	Scathophagidae	Gimnomera	2	2	100
Platyhelminthes	Strigeidida	Schistosomatidae	Schistosoma	9	33	90.9
Platyhelminthes	Strigeidida	Schistosomatidae	Trichobilharzia	5	117	100
Chordata	Perciformes	Scombridae	Auxis	2	23	100
Chordata	Perciformes	Serranidae	Centropristis	3	27	100
Chordata	Perciformes	Serranidae	Epinephelus	3	3	100
Chordata	Perciformes	Serranidae	Serranus	2	2	100
Cnidaria	Scleractinia	Siderastreidae	Siderastrea	4	39	35.9
Mollusca	Veneroida	Solenidae	Solen	3	8	100
Cnidaria	Zoanthidea	Sphenopidae	Palythoa	4	64	100
Porifera	Haplosclerida	Spongillidae	Eunapius	4	4	100
Porifera	Haplosclerida	Spongillidae	Radiospongilla	3	4	100
Porifera	Haplosclerida	Spongillidae	Ephydatia	3	14	100
Porifera	Haplosclerida	Spongillidae	Trochospongilla	2	2	100
Platyhelminthes	Catenulida	Stenostomidae	Stenostomum	2	2	100
Echinodermata	Aspidochirotida	Stichopodidae	Stichopus	4	4	100
Echinodermata	Aspidochirotida	Stichopodidae	Thelenota	2	2	100
Platyhelminthes	Strigeidida	Strigeidae	Ichthyocotylurus	4	4	100
Nematoda	Rhabditida	Strongylidae	Cylicocyclus	6	16	50
Nematoda	Rhabditida	Strongylidae	Cylicostephanus	6	10	100
Nematoda	Rhabditida	Strongylidae	Cyathostomum	3	3	100
Nematoda	Rhabditida	Strongylidae	Cylicodontophorus	2	2	100
Nematoda	Rhabditida	Strongyloididae	Strongyloides	2	7	100
Mollusca	Pulmonata	Succineidae	Succinea	2	2	100
Porifera	Leucosolenida	Sycettidae	Sycon	2	4	100
Arthropoda	Diptera	Syrphidae	Merodon	4	16	100
Arthropoda	Diptera	Syrphidae	Palpada	2	2	100
Platyhelminthes	Cyclophyllidea	Taeniidae	Taenia	4	14	100
Arthropoda	Diptera	Tephritidae	Bactrocera	4	4	100
Arthropoda	Diptera	Tephritidae	Anastrepha	2	2	100
Porifera	Spirophorida	Tetillidae	Cinachyrella	2	2	100
Arthropoda	Araneae	Theraphosidae	Brachypelma	2	21	100
Arthropoda	Araneae	Theridiidae	Latrodectus	2	40	100
Arthropoda	Thysanoptera	Thripidae	Scirtothrips	13	52	100
Arthropoda	Thysanoptera	Thripidae	Frankliniella	9	86	100
Arthropoda	Thysanoptera	Thripidae	Thrips	4	66	100
Arthropoda	Thysanoptera	Thripidae	Neohydatothrips	2	5	100
Arthropoda	Thysanoptera	Thripidae	Limothrips	2	2	100
Arthropoda	Collembola	Tomoceridae	Tomocerus	3	3	66.7
Arthropoda	Hymenoptera	Torymidae	Megastigmus	5	71	66.2
Arthropoda	Hymenoptera	Torymidae	Torymus	3	7	100
Nematoda	Ascaridida	Toxocaridae	Toxocara	3	3	100
Platyhelminthes	Pseudophyllidea	Triaenophoridae	Eubothrium	3	13	100
Nematoda	Trichocephalida	Trichinellidae	Trichinella	7	8	100
Nematoda	Triplonchida	Trichodoridae	Paratrichodorus	2	3	100
Nematoda	Triplonchida	Trichodoridae	Trichodorus	2	2	100
Nematoda	Rhabditida	Trichostrongylidae	Trichostrongylus	4	8	100
Nematoda	Trichocephalida	Trichuridae	Trichuris	6	8	100
Nematoda	Tylenchida	Tylenchulidae	Gracilacus	2	2	100
Nematoda	Tylenchida	Tylenchulidae	Paratylenchus	2	2	100
Cnidaria	Semaeostomeae	Ulmaridae	Aurelia	3	4	100
Mollusca	Unionoida	Unionidae	Unio	4	6	100
Mollusca	Unionoida	Unionidae	Anodonta	3	7	100
Mollusca	Pulmonata	Valloniidae	Vallonia	2	2	100
Arthropoda	Decapoda	Varunidae	Eriocheir	6	37	100
Mollusca	Veneroida	Veneridae	Meretrix	2	10	100
Mollusca	Sorbeoconcha	Vermetidae	Dendropoma	2	27	100
Mollusca	Pulmonata	Vertiginidae	Vertigo	18	41	51.2
Mollusca	Pulmonata	Xanthonychidae	Humboldtiana	15	18	100
Cnidaria	Zoanthidea	Zoanthidae	Zoanthus	6	112	100
Mollusca	Pulmonata	Zonitidae	Oxychilus	3	3	100

## Sheet: Dicotyledons
Family name	Genus name	No. of species	No. of samples	Success rate at the species level (%)
Acanthaceae	Acanthus	4	4	100
Acanthaceae	Anisacanthus	7	7	100
Acanthaceae	Aphelandra	21	21	81
Acanthaceae	Avicennia	5	38	97.4
Acanthaceae	Blepharis	6	6	100
Acanthaceae	Brachystephanus	2	2	100
Acanthaceae	Carlowrightia	8	10	90
Acanthaceae	Chlamydacanthus	2	2	0
Acanthaceae	Crossandra	4	5	100
Acanthaceae	Dicliptera	2	2	100
Acanthaceae	Dyschoriste	20	55	83.6
Acanthaceae	Ecbolium	2	2	100
Acanthaceae	Habracanthus	2	2	50
Acanthaceae	Hemigraphis	15	15	100
Acanthaceae	Holographis	2	2	100
Acanthaceae	Hygrophila	5	5	100
Acanthaceae	Isoglossa	2	2	100
Acanthaceae	Justicia	9	22	100
Acanthaceae	Lankesteria	2	2	100
Acanthaceae	Lepidagathis	4	4	100
Acanthaceae	Louteridium	3	3	100
Acanthaceae	Mellera	2	2	100
Acanthaceae	Mimulopsis	3	3	100
Acanthaceae	Mirandea	3	3	100
Acanthaceae	Neriacanthus	2	2	100
Acanthaceae	Neuracanthus	5	5	100
Acanthaceae	Pararuellia	2	2	100
Acanthaceae	Phaulopsis	3	3	33.3
Acanthaceae	Ptyssiglottis	2	2	100
Acanthaceae	Sanchezia	4	4	100
Acanthaceae	Sericocalyx	4	4	100
Acanthaceae	Stenandrium	5	5	100
Acanthaceae	Stenosiphonium	3	3	100
Acanthaceae	Stenostephanus	4	5	80
Acanthaceae	Streblacanthus	3	3	100
Acanthaceae	Strobilanthes	37	37	94.6
Acanthaceae	Suessenguthia	6	8	100
Acanthaceae	Tetramerium	4	4	75
Acanthaceae	Thunbergia	2	2	100
Acanthaceae	Whitfieldia	2	2	100
Acanthaceae	Yeatesia	2	2	100
Actinidiaceae	Actinidia	2	2	100
Adoxaceae	Sambucus	16	21	85.7
Adoxaceae	Viburnum	3	14	100
Aizoaceae	Brownanthus	5	9	44.4
Aizoaceae	Delosperma	2	4	50
Aizoaceae	Mesembryanthemum	2	4	50
Aizoaceae	Phyllobolus	4	7	57.1
Aizoaceae	Sceletium	2	3	33.3
Alseuosmiaceae	Alseuosmia	5	8	0
Altingiaceae	Altingia	5	7	71.4
Amaranthaceae	Aerva	10	25	92
Amaranthaceae	Alternanthera	8	10	100
Amaranthaceae	Amaranthus	15	20	65
Amaranthaceae	Arthrocnemum	2	3	66.7
Amaranthaceae	Atriplex	17	61	90.2
Amaranthaceae	Axyris	3	3	100
Amaranthaceae	Bassia	7	10	100
Amaranthaceae	Bienertia	2	3	100
Amaranthaceae	Camphorosma	3	3	100
Amaranthaceae	Celosia	2	2	100
Amaranthaceae	Chenoleoides	2	2	100
Amaranthaceae	Chenopodium	6	17	58.8
Amaranthaceae	Cyathula	2	2	100
Amaranthaceae	Dissocarpus	2	2	100
Amaranthaceae	Froelichia	8	43	79.1
Amaranthaceae	Gomphrena	8	10	40
Amaranthaceae	Halosarcia	2	3	100
Amaranthaceae	Iresine	3	4	100
Amaranthaceae	Kalidium	2	2	100
Amaranthaceae	Kochia	8	8	75
Amaranthaceae	Krascheninnikovia	5	21	57.1
Amaranthaceae	Maireana	4	4	100
Amaranthaceae	Pedersenia	2	2	50
Amaranthaceae	Petrosimonia	2	2	100
Amaranthaceae	Ptilotus	16	40	67.5
Amaranthaceae	Salicornia	15	52	7.7
Amaranthaceae	Salsola	7	9	77.8
Amaranthaceae	Sarcocornia	7	12	91.7
Amaranthaceae	Sclerolaena	5	5	100
Amaranthaceae	Suaeda	14	26	88.5
Amaranthaceae	Tidestromia	2	2	100
Anacardiaceae	Mangifera	2	5	100
Anacardiaceae	Pistacia	10	30	100
Anacardiaceae	Rhus	21	31	87.1
Anacardiaceae	Schinus	2	2	100
Anacardiaceae	Searsia	8	10	100
Anacardiaceae	Toxicodendron	14	32	28.1
Ancistrocladaceae	Ancistrocladus	19	48	89.6
Anisophylleaceae	Anisophyllea	12	12	75
Apiaceae	Aciphylla	22	27	48.1
Apiaceae	Acronema	2	2	100
Apiaceae	Aegopodium	2	2	100
Apiaceae	Agrocharis	3	3	100
Apiaceae	Angelica	40	90	74.4
Apiaceae	Anginon	10	16	56.3
Apiaceae	Anisotome	6	9	77.8
Apiaceae	Annesorhiza	5	7	100
Apiaceae	Anthriscus	6	17	88.2
Apiaceae	Aphanopleura	2	2	100
Apiaceae	Arctopus	3	3	100
Apiaceae	Arracacia	2	2	100
Apiaceae	Athamanta	4	4	50
Apiaceae	Aulacospermum	2	2	100
Apiaceae	Bifora	2	5	100
Apiaceae	Bunium	39	42	71.4
Apiaceae	Bupleurum	36	91	67
Apiaceae	Centella	2	2	100
Apiaceae	Chaerophyllum	27	40	80
Apiaceae	Chamaesium	3	3	100
Apiaceae	Chamarea	3	3	100
Apiaceae	Cicuta	4	64	82.8
Apiaceae	Cnidium	4	6	100
Apiaceae	Conioselinum	4	4	100
Apiaceae	Conopodium	3	3	100
Apiaceae	Cortiella	2	2	100
Apiaceae	Cryptotaenia	7	16	100
Apiaceae	Cuminum	2	8	100
Apiaceae	Daucus	10	16	100
Apiaceae	Dorema	2	2	0
Apiaceae	Dracosciadium	2	2	100
Apiaceae	Ducrosia	3	3	100
Apiaceae	Echinophora	4	4	100
Apiaceae	Elaeosticta	6	6	100
Apiaceae	Ferula	71	82	41.5
Apiaceae	Ferulago	11	12	100
Apiaceae	Galagania	3	3	100
Apiaceae	Gingidia	8	9	100
Apiaceae	Grammosciadium	5	5	100
Apiaceae	Helosciadium	3	5	100
Apiaceae	Heracleum	54	78	61.5
Apiaceae	Heteromorpha	5	9	66.7
Apiaceae	Hyalolaena	4	4	100
Apiaceae	Hymenidium	2	2	100
Apiaceae	Laser	2	2	100
Apiaceae	Laserpitium	4	4	100
Apiaceae	Leiotulus	3	3	100
Apiaceae	Leutea	3	3	100
Apiaceae	Lichtensteinia	2	3	100
Apiaceae	Ligusticopsis	4	4	50
Apiaceae	Ligusticum	13	18	72.2
Apiaceae	Lilaeopsis	9	11	100
Apiaceae	Limnosciadium	2	7	100
Apiaceae	Lisaea	3	3	33.3
Apiaceae	Lomatium	11	11	100
Apiaceae	Magadania	2	2	100
Apiaceae	Neoconopodium	2	2	100
Apiaceae	Neogoezia	5	12	100
Apiaceae	Oedibasis	2	2	100
Apiaceae	Oenanthe	12	17	88.2
Apiaceae	Oreocome	3	3	100
Apiaceae	Oreomyrrhis	22	47	29.8
Apiaceae	Orlaya	4	4	100
Apiaceae	Osmorhiza	11	43	100
Apiaceae	Ostericum	3	5	100
Apiaceae	Oxypolis	8	72	84.7
Apiaceae	Pastinaca	5	6	100
Apiaceae	Perideridia	2	2	100
Apiaceae	Peucedanum	15	19	73.7
Apiaceae	Physospermopsis	5	7	57.1
Apiaceae	Pimpinella	17	17	82.4
Apiaceae	Pleurospermum	5	5	100
Apiaceae	Polemannia	3	4	0
Apiaceae	Prangos	4	4	100
Apiaceae	Pternopetalum	3	3	100
Apiaceae	Ptilimnium	5	67	82.1
Apiaceae	Pycnocycla	2	2	100
Apiaceae	Sanicula	25	58	94.8
Apiaceae	Scaligeria	2	2	100
Apiaceae	Scandix	3	3	100
Apiaceae	Schizeilema	2	2	100
Apiaceae	Schulzia	2	2	100
Apiaceae	Selinum	3	3	100
Apiaceae	Semenovia	5	5	100
Apiaceae	Seseli	9	10	90
Apiaceae	Sinocarum	2	2	50
Apiaceae	Sium	10	51	88.2
Apiaceae	Tetrataenium	3	4	100
Apiaceae	Tinguarra	3	3	100
Apiaceae	Tongoloa	4	4	75
Apiaceae	Tordylium	2	2	100
Apiaceae	Torilis	7	9	88.9
Apiaceae	Tornabenea	2	2	0
Apiaceae	Trachyspermum	3	3	33.3
Apiaceae	Trigonosciadium	3	3	100
Apiaceae	Turgenia	2	2	100
Apiaceae	Zeravschania	3	3	100
Apocynaceae	Apocynum	3	3	0
Apocynaceae	Asclepias	15	17	100
Apocynaceae	Aspidoglossum	3	4	100
Apocynaceae	Aspidonepsis	2	2	100
Apocynaceae	Aspidosperma	2	3	100
Apocynaceae	Calciphila	2	2	100
Apocynaceae	Ceropegia	32	32	100
Apocynaceae	Cibirhiza	2	2	100
Apocynaceae	Cryptolepis	5	5	100
Apocynaceae	Cynanchum	76	83	65.1
Apocynaceae	Dischidia	2	6	100
Apocynaceae	Echidnopsis	2	2	100
Apocynaceae	Finlaysonia	2	2	100
Apocynaceae	Gomphocarpus	6	8	100
Apocynaceae	Hoya	51	108	88
Apocynaceae	Kopsia	2	2	100
Apocynaceae	Larryleachia	2	2	100
Apocynaceae	Leptadenia	2	2	100
Apocynaceae	Marsdenia	2	6	100
Apocynaceae	Neisosperma	10	11	54.5
Apocynaceae	Ochrosia	11	14	57.1
Apocynaceae	Pachycarpus	10	10	80
Apocynaceae	Pentarrhinum	4	5	100
Apocynaceae	Pentatropis	2	2	100
Apocynaceae	Periploca	5	5	100
Apocynaceae	Piaranthus	2	2	0
Apocynaceae	Raphionacme	2	2	100
Apocynaceae	Rauvolfia	5	9	100
Apocynaceae	Sarcostemma	2	2	50
Apocynaceae	Schizoglossum	4	4	100
Apocynaceae	Sisyranthus	2	2	0
Apocynaceae	Stathmostelma	3	3	100
Apocynaceae	Trachycalymma	2	2	100
Apocynaceae	Tylophora	17	19	100
Apocynaceae	Vincetoxicum	6	7	100
Apocynaceae	Xysmalobium	8	8	100
Aquifoliaceae	Ilex	58	148	94.6
Araliaceae	Aralia	17	21	100
Araliaceae	Arthrophyllum	4	4	100
Araliaceae	Brassaiopsis	12	14	100
Araliaceae	Dendropanax	7	9	100
Araliaceae	Eleutherococcus	11	27	48.1
Araliaceae	Kalopanax	2	4	100
Araliaceae	Macropanax	3	3	100
Araliaceae	Meryta	9	10	100
Araliaceae	Panax	11	54	98.1
Araliaceae	Pentapanax	2	2	100
Araliaceae	Pseudopanax	14	17	88.2
Araliaceae	Raukaua	2	2	100
Araliaceae	Schefflera	11	12	100
Araliaceae	Trevesia	8	13	46.2
Argophyllaceae	Corokia	3	4	75
Asteraceae	Abrotanella	19	23	78.3
Asteraceae	Acanthospermum	3	4	100
Asteraceae	Achillea	8	11	100
Asteraceae	Acourtia	5	5	100
Asteraceae	Adenocaulon	3	3	100
Asteraceae	Aegialophila	2	2	100
Asteraceae	Aetheolaena	2	2	100
Asteraceae	Ageratina	2	2	100
Asteraceae	Agoseris	2	2	100
Asteraceae	Ajania	11	14	28.6
Asteraceae	Ambrosia	2	11	100
Asteraceae	Amellus	3	3	100
Asteraceae	Anaphalioides	4	4	100
Asteraceae	Anaphalis	4	4	100
Asteraceae	Antennaria	9	9	100
Asteraceae	Anthemis	26	30	96.7
Asteraceae	Archibaccharis	3	3	100
Asteraceae	Arctium	2	30	100
Asteraceae	Arctotis	14	16	75
Asteraceae	Argyroxiphium	3	5	0
Asteraceae	Arida	2	2	100
Asteraceae	Arnica	28	84	77.4
Asteraceae	Arrhenechthites	2	2	100
Asteraceae	Aster	4	5	100
Asteraceae	Asteriscus	7	9	100
Asteraceae	Atractylis	2	2	100
Asteraceae	Atractylodes	3	3	66.7
Asteraceae	Aztecaster	2	4	100
Asteraceae	Baccharis	3	3	100
Asteraceae	Baccharoides	3	3	66.7
Asteraceae	Balduina	3	3	100
Asteraceae	Barnadesia	10	12	91.7
Asteraceae	Bedfordia	2	2	0
Asteraceae	Bellis	12	24	83.3
Asteraceae	Bellium	4	4	50
Asteraceae	Berkheya	21	23	91.3
Asteraceae	Berlandiera	2	3	100
Asteraceae	Bethencourtia	3	3	100
Asteraceae	Bidens	28	43	58.1
Asteraceae	Blumea	24	53	86.8
Asteraceae	Bolandia	2	2	100
Asteraceae	Bothriocline	2	2	100
Asteraceae	Brachyglottis	16	20	100
Asteraceae	Brachyscome	56	60	95
Asteraceae	Calorezia	2	2	100
Asteraceae	Calotis	17	18	100
Asteraceae	Camptacra	2	2	100
Asteraceae	Carduncellus	13	13	100
Asteraceae	Carduus	5	8	100
Asteraceae	Carlina	6	6	100
Asteraceae	Carpesium	3	3	100
Asteraceae	Carramboa	2	2	100
Asteraceae	Carthamus	17	59	49.2
Asteraceae	Celmisia	8	8	100
Asteraceae	Chaetanthera	45	85	87.1
Asteraceae	Cheirolophus	3	3	100
Asteraceae	Chersodoma	4	4	100
Asteraceae	Chiliophyllum	2	2	50
Asteraceae	Chiliotrichum	2	3	66.7
Asteraceae	Chromolaena	4	52	100
Asteraceae	Chrysanthemoides	2	20	90
Asteraceae	Chrysanthemum	27	77	26
Asteraceae	Chrysolaena	2	2	100
Asteraceae	Chuquiraga	10	19	89.5
Asteraceae	Cichorium	6	6	50
Asteraceae	Cineraria	22	28	57.1
Asteraceae	Cirsium	3	3	100
Asteraceae	Coespeletia	2	2	100
Asteraceae	Conyza	8	8	100
Asteraceae	Coreocarpus	7	13	92.3
Asteraceae	Cosmos	2	3	100
Asteraceae	Cotula	2	3	66.7
Asteraceae	Cousinia	3	3	100
Asteraceae	Crassocephalum	2	4	100
Asteraceae	Crepis	3	3	100
Asteraceae	Critoniopsis	2	2	100
Asteraceae	Culcitium	4	5	80
Asteraceae	Cullumia	4	5	100
Asteraceae	Curio	3	6	66.7
Asteraceae	Cymbonotus	3	4	100
Asteraceae	Cynara	8	23	73.9
Asteraceae	Dahlia	34	50	50
Asteraceae	Dasyphyllum	18	23	82.6
Asteraceae	Dendranthema	2	2	0
Asteraceae	Dendrophorbium	3	3	100
Asteraceae	Dendrosenecio	3	5	100
Asteraceae	Didelta	2	3	100
Asteraceae	Doellingeria	4	34	91.2
Asteraceae	Dolomiaea	6	11	100
Asteraceae	Doronicum	27	44	90.9
Asteraceae	Dubautia	17	26	42.3
Asteraceae	Duhaldea	3	4	100
Asteraceae	Elekmania	4	4	100
Asteraceae	Elephantopus	5	9	100
Asteraceae	Emilia	4	8	100
Asteraceae	Encelia	16	32	46.9
Asteraceae	Enceliopsis	4	6	66.7
Asteraceae	Erato	2	5	100
Asteraceae	Erechtites	2	5	100
Asteraceae	Erigeron	66	320	92.5
Asteraceae	Eriocephalus	2	2	100
Asteraceae	Eriophyllum	3	3	100
Asteraceae	Espeletia	2	2	100
Asteraceae	Espeletiopsis	2	2	100
Asteraceae	Euryops	43	76	78.9
Asteraceae	Ewartia	2	2	100
Asteraceae	Felicia	5	5	100
Asteraceae	Flaveria	20	87	89.7
Asteraceae	Gaillardia	18	41	63.4
Asteraceae	Gazania	16	42	50
Asteraceae	Geraea	2	3	100
Asteraceae	Gnaphalium	4	5	100
Asteraceae	Gorteria	2	2	100
Asteraceae	Graphistylis	4	5	40
Asteraceae	Guardiola	2	2	100
Asteraceae	Gymnanthemum	2	3	100
Asteraceae	Gynoxys	4	4	50
Asteraceae	Gynura	2	2	100
Asteraceae	Haastia	3	3	100
Asteraceae	Haplocarpha	6	11	100
Asteraceae	Haplopappus	4	4	100
Asteraceae	Hazardia	3	3	100
Asteraceae	Helenium	3	4	100
Asteraceae	Helianthus	46	71	52.1
Asteraceae	Helichrysum	62	67	91
Asteraceae	Heliopsis	8	12	100
Asteraceae	Helminthotheca	2	4	100
Asteraceae	Herrickia	3	4	100
Asteraceae	Hertia	4	5	100
Asteraceae	Hesperomannia	3	4	100
Asteraceae	Heteromera	2	2	100
Asteraceae	Hieracium	26	45	51.1
Asteraceae	Hilliardiella	3	3	66.7
Asteraceae	Himalaiella	2	2	100
Asteraceae	Hinterhubera	6	6	100
Asteraceae	Hirpicium	5	5	100
Asteraceae	Hubertia	3	3	100
Asteraceae	Hulsea	3	3	33.3
Asteraceae	Hymenoxys	3	3	33.3
Asteraceae	Hypochaeris	17	42	83.3
Asteraceae	Ichthyothere	7	7	57.1
Asteraceae	Inula	5	10	50
Asteraceae	Iranecio	4	5	100
Asteraceae	Isocoma	3	3	100
Asteraceae	Jacobaea	24	28	100
Asteraceae	Jurinea	2	2	100
Asteraceae	Klasea	28	35	94.3
Asteraceae	Kleinia	3	3	100
Asteraceae	Laestadia	3	3	100
Asteraceae	Lagenophora	4	7	100
Asteraceae	Laggera	3	4	75
Asteraceae	Lagophylla	2	2	100
Asteraceae	Lasiocephalus	2	2	100
Asteraceae	Lasthenia	18	66	86.4
Asteraceae	Launaea	2	2	100
Asteraceae	Layia	4	4	100
Asteraceae	Leontodon	12	18	72.2
Asteraceae	Leontopodium	20	40	60
Asteraceae	Lepidaploa	5	6	66.7
Asteraceae	Leptinella	3	4	100
Asteraceae	Lessingia	13	32	25
Asteraceae	Leucanthemum	2	4	100
Asteraceae	Leucheria	4	4	100
Asteraceae	Leucogenes	4	14	64.3
Asteraceae	Leuzea	2	2	100
Asteraceae	Liabum	3	4	100
Asteraceae	Ligularia	28	37	94.6
Asteraceae	Linzia	3	5	100
Asteraceae	Llerasia	2	2	100
Asteraceae	Lychnophora	2	3	100
Asteraceae	Madagaster	2	2	100
Asteraceae	Madia	2	3	33.3
Asteraceae	Marshallia	2	2	100
Asteraceae	Matricaria	2	4	100
Asteraceae	Melampodium	41	115	86.1
Asteraceae	Microseris	12	16	37.5
Asteraceae	Mikania	2	6	100
Asteraceae	Minuria	4	6	100
Asteraceae	Monolopia	3	3	100
Asteraceae	Monticalia	6	6	66.7
Asteraceae	Munnozia	14	19	100
Asteraceae	Mutisia	5	5	100
Asteraceae	Myopordon	4	4	100
Asteraceae	Nardophyllum	2	3	100
Asteraceae	Nassauvia	8	8	100
Asteraceae	Nidorella	2	3	100
Asteraceae	Olearia	14	15	86.7
Asteraceae	Onopordum	2	2	100
Asteraceae	Oreostemma	3	4	100
Asteraceae	Oritrophium	2	2	100
Asteraceae	Osteospermum	9	9	66.7
Asteraceae	Othonna	10	14	92.9
Asteraceae	Ozothamnus	6	6	100
Asteraceae	Packera	7	7	85.7
Asteraceae	Pallenis	3	4	100
Asteraceae	Paranephelius	2	42	57.1
Asteraceae	Parasenecio	2	2	100
Asteraceae	Parastrephia	5	8	62.5
Asteraceae	Pentacalia	3	3	100
Asteraceae	Pentanema	4	4	100
Asteraceae	Perezia	28	33	75.8
Asteraceae	Pericallis	14	27	96.3
Asteraceae	Peripleura	5	5	100
Asteraceae	Petasites	2	2	100
Asteraceae	Philoglossa	2	3	100
Asteraceae	Phoebanthus	2	2	100
Asteraceae	Phonus	2	2	100
Asteraceae	Picris	5	6	100
Asteraceae	Plagiocheilus	2	2	100
Asteraceae	Plagius	3	3	100
Asteraceae	Pleurophyllum	2	2	100
Asteraceae	Pluchea	5	57	57.9
Asteraceae	Polyachyrus	4	5	20
Asteraceae	Polymnia	3	3	100
Asteraceae	Prenanthes	4	4	75
Asteraceae	Psathyrotes	3	3	100
Asteraceae	Pseudobahia	2	2	100
Asteraceae	Pseudogynoxys	3	4	100
Asteraceae	Psilostrophe	2	2	100
Asteraceae	Pteronia	2	2	100
Asteraceae	Ptilostemon	2	2	100
Asteraceae	Pulicaria	9	9	100
Asteraceae	Pyrrocoma	3	3	33.3
Asteraceae	Raoulia	3	3	100
Asteraceae	Ratibida	6	6	100
Asteraceae	Reichardia	3	3	100
Asteraceae	Rhagadiolus	2	2	100
Asteraceae	Rhaponticoides	2	5	80
Asteraceae	Rhaponticum	18	23	95.7
Asteraceae	Rhodanthemum	3	3	100
Asteraceae	Robinsonia	6	8	75
Asteraceae	Roldana	2	2	100
Asteraceae	Rudbeckia	15	18	100
Asteraceae	Ruilopezia	3	3	100
Asteraceae	Rumfordia	4	5	100
Asteraceae	Sanvitalia	2	3	100
Asteraceae	Saussurea	45	59	98.3
Asteraceae	Scorzonera	13	13	69.2
Asteraceae	Scorzoneroides	13	17	100
Asteraceae	Serratula	3	4	100
Asteraceae	Sigesbeckia	3	7	100
Asteraceae	Silphium	13	26	46.2
Asteraceae	Sinclairia	5	5	100
Asteraceae	Smallanthus	13	14	57.1
Asteraceae	Soliva	2	2	50
Asteraceae	Sonchus	25	30	93.3
Asteraceae	Stevia	75	95	77.9
Asteraceae	Symphyotrichum	33	338	35.8
Asteraceae	Synotis	2	2	100
Asteraceae	Taeckholmia	6	10	100
Asteraceae	Tagetes	4	4	100
Asteraceae	Tanacetum	12	14	85.7
Asteraceae	Taraxacum	44	236	73.3
Asteraceae	Tephroseris	3	3	100
Asteraceae	Tetramolopium	12	13	46.2
Asteraceae	Thelesperma	7	18	77.8
Asteraceae	Tragopogon	4	14	64.3
Asteraceae	Trigonospermum	2	2	100
Asteraceae	Tripleurospermum	3	3	100
Asteraceae	Urospermum	2	2	100
Asteraceae	Verbesina	2	2	100
Asteraceae	Vernonia	25	29	69
Asteraceae	Viguiera	17	23	95.7
Asteraceae	Vittadinia	14	17	82.4
Asteraceae	Westoniella	4	4	100
Asteraceae	Wyethia	2	2	100
Asteraceae	Xanthisma	2	2	100
Asteraceae	Xanthium	2	3	100
Asteraceae	Zinnia	5	7	100
Aucubaceae	Aucuba	5	20	90
Berberidaceae	Epimedium	23	26	19.2
Betulaceae	Alnus	27	88	47.7
Betulaceae	Betula	15	21	57.1
Betulaceae	Carpinus	14	35	97.1
Betulaceae	Corylus	13	64	37.5
Betulaceae	Ostrya	5	10	70
Betulaceae	Ostryopsis	2	6	100
Bignoniaceae	Pithecoctenium	2	2	0
Boraginaceae	Cerinthe	8	14	57.1
Brassicaceae	Aethionema	4	5	100
Brassicaceae	Alyssum	2	4	75
Brassicaceae	Arabidopsis	10	150	54.7
Brassicaceae	Arabis	49	140	47.1
Brassicaceae	Barbarea	2	2	100
Brassicaceae	Biscutella	3	3	100
Brassicaceae	Boechera	22	42	40.5
Brassicaceae	Brassica	20	66	62.1
Brassicaceae	Braya	7	21	47.6
Brassicaceae	Bunias	2	4	100
Brassicaceae	Capsella	3	11	81.8
Brassicaceae	Cardamine	38	214	73.8
Brassicaceae	Crambe	26	27	55.6
Brassicaceae	Crucihimalaya	7	11	36.4
Brassicaceae	Cusickiella	2	2	100
Brassicaceae	Descurainia	14	23	52.2
Brassicaceae	Didymophysa	2	2	100
Brassicaceae	Dontostemon	11	22	100
Brassicaceae	Erysimum	4	5	100
Brassicaceae	Eutrema	2	2	50
Brassicaceae	Exhalimolobos	4	6	50
Brassicaceae	Halimolobos	7	9	44.4
Brassicaceae	Heliophila	45	49	89.8
Brassicaceae	Hilliella	11	18	77.8
Brassicaceae	Lepidium	16	117	86.3
Brassicaceae	Malcolmia	2	2	100
Brassicaceae	Mancoa	2	2	100
Brassicaceae	Moricandia	8	12	50
Brassicaceae	Noccaea	2	4	100
Brassicaceae	Olimarabidopsis	3	6	50
Brassicaceae	Pachycladon	9	27	55.6
Brassicaceae	Paysonia	2	2	0
Brassicaceae	Physaria	5	6	66.7
Brassicaceae	Polyctenium	2	2	50
Brassicaceae	Pugionium	2	2	0
Brassicaceae	Raphanus	2	10	100
Brassicaceae	Rorippa	4	8	100
Brassicaceae	Sphaerocardamum	7	15	66.7
Brassicaceae	Thellungiella	2	3	66.7
Brassicaceae	Thysanocarpus	7	54	24.1
Brassicaceae	Vella	7	9	100
Brassicaceae	Yinshania	3	8	100
Burseraceae	Boswellia	2	3	100
Burseraceae	Bursera	51	83	96.4
Burseraceae	Commiphora	4	31	100
Buxaceae	Buxus	13	13	84.6
Buxaceae	Notobuxus	2	2	100
Buxaceae	Pachysandra	3	4	100
Buxaceae	Sarcococca	5	5	100
Byblidaceae	Byblis	5	6	100
Cactaceae	Eriosyce	4	4	100
Cactaceae	Mammillaria	20	77	84.4
Cactaceae	Opuntia	8	82	17.1
Cactaceae	Parodia	20	22	90.9
Calyceraceae	Calycera	2	2	100
Campanulaceae	Adenophora	14	15	53.3
Campanulaceae	Asyneuma	3	3	100
Campanulaceae	Campanula	55	96	94.8
Campanulaceae	Codonopsis	6	14	35.7
Campanulaceae	Downingia	13	70	81.4
Campanulaceae	Jasione	10	23	39.1
Campanulaceae	Lobelia	24	25	80
Campanulaceae	Lysipomia	24	24	100
Campanulaceae	Phyteuma	2	2	100
Campanulaceae	Pratia	3	8	100
Cannabaceae	Humulus	3	7	100
Caprifoliaceae	Lonicera	58	101	79.2
Caprifoliaceae	Symphoricarpos	3	3	100
Caryophyllaceae	Arenaria	20	80	51.3
Caryophyllaceae	Atocion	5	16	100
Caryophyllaceae	Heliosperma	15	56	51.8
Caryophyllaceae	Lychnis	2	2	100
Caryophyllaceae	Paronychia	3	3	100
Caryophyllaceae	Petrorhagia	2	2	100
Caryophyllaceae	Saponaria	4	5	100
Caryophyllaceae	Silene	61	106	92.5
Caryophyllaceae	Stellaria	4	6	100
Caryophyllaceae	Viscaria	4	22	86.4
Casuarinaceae	Casuarina	2	2	100
Celastraceae	Cassine	2	2	100
Celastraceae	Celastrus	4	5	100
Celastraceae	Denhamia	4	4	100
Celastraceae	Elaeodendron	8	9	100
Celastraceae	Gymnosporia	11	13	92.3
Celastraceae	Lauridia	2	2	100
Celastraceae	Lydenburgia	2	2	100
Celastraceae	Maytenus	7	8	100
Celastraceae	Menepetalum	2	2	100
Celastraceae	Paxistima	2	2	100
Celastraceae	Peritassa	2	2	100
Celastraceae	Pleurostylia	3	3	100
Celastraceae	Psammomoya	2	2	100
Celastraceae	Putterlickia	2	2	100
Celastraceae	Salacia	3	3	100
Celastraceae	Salaciopsis	2	2	100
Chrysobalanaceae	Couepia	2	4	0
Chrysobalanaceae	Hirtella	3	4	50
Chrysobalanaceae	Licania	4	6	50
Cleomaceae	Cleome	3	4	100
Clethraceae	Clethra	15	16	100
Clusiaceae	Calophyllum	2	2	100
Clusiaceae	Chrysochlamys	6	6	100
Clusiaceae	Clusia	72	135	85.2
Clusiaceae	Garcinia	46	101	88.1
Clusiaceae	Ochrocarpos	4	6	100
Clusiaceae	Rheedia	2	2	100
Clusiaceae	Tovomita	2	4	100
Combretaceae	Anogeissus	2	2	100
Combretaceae	Combretum	36	43	88.4
Combretaceae	Lumnitzera	2	2	100
Combretaceae	Pteleopsis	2	2	100
Combretaceae	Quisqualis	4	7	100
Combretaceae	Terminalia	17	19	84.2
Convolvulaceae	Calystegia	5	14	78.6
Convolvulaceae	Convolvulus	40	131	45
Convolvulaceae	Dichondra	2	2	100
Convolvulaceae	Evolvulus	3	3	33.3
Convolvulaceae	Ipomoea	54	65	81.5
Convolvulaceae	Jacquemontia	18	22	63.6
Coriariaceae	Coriaria	10	15	86.7
Corynocarpaceae	Corynocarpus	5	16	100
Crassulaceae	Aeonium	30	45	42.2
Crassulaceae	Aichryson	4	4	100
Crassulaceae	Aizopsis	4	4	100
Crassulaceae	Crassula	10	11	100
Crassulaceae	Cremnophila	2	2	100
Crassulaceae	Dudleya	2	2	100
Crassulaceae	Echeveria	13	13	100
Crassulaceae	Graptopetalum	19	19	89.5
Crassulaceae	Greenovia	2	3	33.3
Crassulaceae	Hylotelephium	21	24	87.5
Crassulaceae	Kalanchoe	49	71	97.2
Crassulaceae	Monanthes	3	3	100
Crassulaceae	Orostachys	10	10	50
Crassulaceae	Pachyphytum	2	2	0
Crassulaceae	Phedimus	6	8	100
Crassulaceae	Rhodiola	25	63	84.1
Crassulaceae	Sedum	62	75	94.7
Crassulaceae	Sinocrassula	3	4	100
Crassulaceae	Thompsonella	7	9	77.8
Crassulaceae	Umbilicus	3	3	100
Crassulaceae	Villadia	10	10	80
Cucurbitaceae	Bryonia	10	72	88.9
Cucurbitaceae	Cayaponia	18	21	76.2
Cucurbitaceae	Citrullus	2	14	42.9
Cucurbitaceae	Coccinia	3	8	100
Cucurbitaceae	Cucumis	13	34	100
Cucurbitaceae	Cucurbita	9	39	94.9
Cucurbitaceae	Cyclanthera	3	6	66.7
Cucurbitaceae	Gurania	3	11	100
Cucurbitaceae	Hemsleya	24	24	54.2
Cucurbitaceae	Kedrostis	2	3	100
Cucurbitaceae	Lagenaria	4	5	60
Cucurbitaceae	Luffa	2	9	100
Cucurbitaceae	Momordica	7	31	100
Cucurbitaceae	Mukia	2	5	100
Cucurbitaceae	Psiguria	6	202	79.2
Cucurbitaceae	Ruthalicia	2	7	100
Cucurbitaceae	Sicyos	2	16	100
Cucurbitaceae	Telfairia	2	3	100
Cucurbitaceae	Trichosanthes	16	26	76.9
Cucurbitaceae	Zehneria	3	3	100
Cyrillaceae	Purdiaea	2	2	100
Datiscaceae	Datisca	2	13	100
Diapensiaceae	Shortia	4	4	100
Diervillaceae	Weigela	4	6	100
Dilleniaceae	Dillenia	2	2	100
Dipsacaceae	Cephalaria	2	2	100
Dipsacaceae	Dipsacus	4	4	100
Dipsacaceae	Lomelosia	4	4	100
Droseraceae	Drosera	8	9	100
Ebenaceae	Diospyros	17	21	100
Elaeagnaceae	Elaeagnus	3	3	100
Elaeagnaceae	Hippophae	7	12	100
Elaeocarpaceae	Tetratheca	7	7	100
Ericaceae	Arctostaphylos	6	8	0
Ericaceae	Chimaphila	3	3	100
Ericaceae	Diplycosia	5	5	100
Ericaceae	Disterigma	22	26	57.7
Ericaceae	Dracophyllum	7	9	0
Ericaceae	Gaultheria	25	25	64
Ericaceae	Gaylussacia	13	57	57.9
Ericaceae	Leptecophylla	2	2	100
Ericaceae	Menziesia	2	2	100
Ericaceae	Monotropa	2	3	100
Ericaceae	Pyrola	6	8	100
Ericaceae	Vaccinium	9	9	66.7
Euphorbiaceae	Acalypha	2	2	100
Euphorbiaceae	Cordemoya	2	3	100
Euphorbiaceae	Dalechampia	60	71	97.2
Euphorbiaceae	Deuteromallotus	2	2	100
Euphorbiaceae	Jatropha	2	3	100
Euphorbiaceae	Mallotus	31	36	100
Euphorbiaceae	Mercurialis	11	52	84.6
Euphorbiaceae	Moacroton	3	3	100
Euphorbiaceae	Monadenium	2	2	100
Euphorbiaceae	Suregada	2	2	100
Fabaceae	Acmispon	4	4	100
Fabaceae	Acosmium	2	2	100
Fabaceae	Adenocarpus	11	21	66.7
Fabaceae	Adesmia	10	10	100
Fabaceae	Aeschynomene	25	57	96.5
Fabaceae	Aganope	2	2	100
Fabaceae	Amicia	3	3	100
Fabaceae	Amorpha	2	3	100
Fabaceae	Amphicarpaea	2	12	100
Fabaceae	Anarthrophyllum	2	2	100
Fabaceae	Andira	25	43	62.8
Fabaceae	Anthonotha	2	2	100
Fabaceae	Anthyllis	8	16	100
Fabaceae	Aphanocalyx	8	14	100
Fabaceae	Arachis	13	16	68.8
Fabaceae	Argyrolobium	6	6	100
Fabaceae	Ateleia	21	23	60.9
Fabaceae	Bauhinia	6	6	100
Fabaceae	Bikinia	9	14	100
Fabaceae	Bocoa	2	3	100
Fabaceae	Bossiaea	3	3	100
Fabaceae	Brachystegia	3	3	100
Fabaceae	Brongniartia	2	2	100
Fabaceae	Callerya	9	12	100
Fabaceae	Calophaca	2	2	100
Fabaceae	Calpurnia	2	3	100
Fabaceae	Camptosema	6	6	100
Fabaceae	Canavalia	2	2	50
Fabaceae	Caragana	57	91	42.9
Fabaceae	Carmichaelia	7	9	55.6
Fabaceae	Cercis	8	13	100
Fabaceae	Chadsia	2	2	100
Fabaceae	Chaetocalyx	6	6	100
Fabaceae	Chamaecrista	19	21	61.9
Fabaceae	Chamaecytisus	4	5	100
Fabaceae	Chapmannia	7	8	100
Fabaceae	Chesneya	2	2	100
Fabaceae	Chorizema	10	10	100
Fabaceae	Cicer	8	12	58.3
Fabaceae	Cladrastis	2	2	100
Fabaceae	Collaea	5	5	80
Fabaceae	Cologania	2	2	100
Fabaceae	Colutea	3	3	100
Fabaceae	Copaifera	3	3	100
Fabaceae	Coronilla	6	6	100
Fabaceae	Coursetia	32	99	93.9
Fabaceae	Crotalaria	23	29	100
Fabaceae	Cullen	6	6	100
Fabaceae	Cyamopsis	4	11	100
Fabaceae	Cyclolobium	2	2	100
Fabaceae	Cyclopia	2	2	100
Fabaceae	Cytisus	17	35	100
Fabaceae	Dalbergia	4	4	100
Fabaceae	Dalea	11	11	100
Fabaceae	Daniellia	4	4	100
Fabaceae	Daviesia	45	49	81.6
Fabaceae	Derris	4	4	100
Fabaceae	Desmodium	11	12	100
Fabaceae	Dillwynia	2	2	100
Fabaceae	Diphysa	11	17	100
Fabaceae	Dipteryx	2	2	100
Fabaceae	Discolobium	2	2	100
Fabaceae	Dolichopsis	2	2	100
Fabaceae	Dorycnopsis	2	4	100
Fabaceae	Elizabetha	7	14	100
Fabaceae	Eperua	3	3	100
Fabaceae	Eurypetalum	2	2	100
Fabaceae	Flemingia	2	3	100
Fabaceae	Galactia	11	12	100
Fabaceae	Galega	2	4	100
Fabaceae	Genista	65	109	84.4
Fabaceae	Geoffroea	2	2	100
Fabaceae	Gleditsia	11	60	75
Fabaceae	Gliricidia	4	14	100
Fabaceae	Glycine	20	149	94.6
Fabaceae	Glycyrrhiza	4	5	100
Fabaceae	Gompholobium	2	2	100
Fabaceae	Gymnocladus	2	5	100
Fabaceae	Hedysarum	10	11	63.6
Fabaceae	Heterostemon	7	10	90
Fabaceae	Hippocrepis	4	4	100
Fabaceae	Hoita	2	5	100
Fabaceae	Hosackia	2	2	100
Fabaceae	Hovea	2	2	100
Fabaceae	Hymenolobium	3	3	100
Fabaceae	Hypocalyptus	3	3	100
Fabaceae	Indigastrum	5	5	100
Fabaceae	Isotropis	3	4	100
Fabaceae	Jacksonia	3	3	100
Fabaceae	Julbernardia	4	4	100
Fabaceae	Kingiodendron	3	3	100
Fabaceae	Laburnum	2	3	0
Fabaceae	Lathyrus	19	20	90
Fabaceae	Lebeckia	19	21	76.2
Fabaceae	Lennea	3	3	100
Fabaceae	Lens	5	35	51.4
Fabaceae	Leptosema	2	2	100
Fabaceae	Liparia	2	2	100
Fabaceae	Lonchocarpus	11	13	100
Fabaceae	Lotononis	8	8	75
Fabaceae	Lotus	47	99	65.7
Fabaceae	Lupinus	58	104	46.2
Fabaceae	Maackia	2	2	100
Fabaceae	Macrolobium	5	5	100
Fabaceae	Macroptilium	15	20	95
Fabaceae	Marina	6	6	66.7
Fabaceae	Medicago	59	82	72
Fabaceae	Melilotus	2	4	50
Fabaceae	Melolobium	2	3	100
Fabaceae	Microcharis	11	11	100
Fabaceae	Millettia	9	10	100
Fabaceae	Mirbelia	12	14	100
Fabaceae	Mundulea	2	2	100
Fabaceae	Myrospermum	2	2	100
Fabaceae	Nissolia	2	2	100
Fabaceae	Orbexilum	6	13	100
Fabaceae	Ormocarpopsis	6	7	100
Fabaceae	Ormocarpum	21	27	92.6
Fabaceae	Otholobium	5	5	60
Fabaceae	Oxylobium	4	4	100
Fabaceae	Oxyrhynchus	2	3	100
Fabaceae	Oxystigma	5	5	100
Fabaceae	Oxytropis	16	33	51.5
Fabaceae	Paloue	5	17	94.1
Fabaceae	Pearsonia	2	2	100
Fabaceae	Pediomelum	22	49	63.3
Fabaceae	Peltogyne	3	3	100
Fabaceae	Peteria	2	2	100
Fabaceae	Phaseolus	67	329	77.5
Fabaceae	Philenoptera	4	4	100
Fabaceae	Phylloxylon	5	5	100
Fabaceae	Pictetia	8	11	100
Fabaceae	Piscidia	2	2	100
Fabaceae	Pisum	2	15	100
Fabaceae	Platymiscium	18	60	93.3
Fabaceae	Podalyria	4	6	66.7
Fabaceae	Poecilanthe	2	2	100
Fabaceae	Poiretia	2	2	100
Fabaceae	Poitea	11	33	39.4
Fabaceae	Psoralidium	3	5	60
Fabaceae	Psorothamnus	5	5	100
Fabaceae	Pterocarpus	2	2	100
Fabaceae	Pueraria	2	21	100
Fabaceae	Pultenaea	19	20	100
Fabaceae	Rafnia	15	22	68.2
Fabaceae	Ramirezella	2	2	100
Fabaceae	Retama	3	3	100
Fabaceae	Rhynchotropis	2	3	100
Fabaceae	Robinia	4	13	84.6
Fabaceae	Rupertia	3	6	100
Fabaceae	Schizolobium	2	4	100
Fabaceae	Schotia	3	3	100
Fabaceae	Securigera	3	3	100
Fabaceae	Senna	5	5	100
Fabaceae	Sesbania	2	2	100
Fabaceae	Sindora	6	6	100
Fabaceae	Sophora	20	29	44.8
Fabaceae	Sphaerolobium	3	3	100
Fabaceae	Stauracanthus	2	2	100
Fabaceae	Strophostyles	3	51	100
Fabaceae	Stylosanthes	4	5	100
Fabaceae	Swainsona	11	11	100
Fabaceae	Swartzia	67	121	96.7
Fabaceae	Teline	6	8	25
Fabaceae	Templetonia	3	3	66.7
Fabaceae	Tephrosia	5	5	100
Fabaceae	Tessmannia	2	2	100
Fabaceae	Tetraberlinia	4	7	100
Fabaceae	Thermopsis	3	3	100
Fabaceae	Trigonella	2	13	100
Fabaceae	Trischidium	2	2	100
Fabaceae	Ulex	7	14	71.4
Fabaceae	Vaughania	10	10	100
Fabaceae	Vicia	49	56	85.7
Fabaceae	Vigna	40	199	98.5
Fabaceae	Virgilia	2	3	33.3
Fabaceae	Wajira	5	12	100
Fabaceae	Wiborgia	8	11	81.8
Fabaceae	Wisteria	6	17	52.9
Fagaceae	Castanea	3	4	100
Fagaceae	Castanopsis	16	22	95.5
Fagaceae	Chrysolepis	2	2	100
Fagaceae	Fagus	8	153	84.3
Fagaceae	Lithocarpus	42	75	96
Fagaceae	Quercus	66	227	67.4
Fouquieriaceae	Fouquieria	10	16	100
Gentianaceae	Anthocleista	4	4	100
Gentianaceae	Bartonia	4	6	100
Gentianaceae	Blackstonia	3	3	100
Gentianaceae	Centaurium	18	103	68.9
Gentianaceae	Chelonanthus	4	4	100
Gentianaceae	Chionogentias	2	2	100
Gentianaceae	Comastoma	3	4	100
Gentianaceae	Crawfurdia	3	3	100
Gentianaceae	Frasera	3	3	100
Gentianaceae	Gentiana	34	73	86.3
Gentianaceae	Gentianella	65	89	67.4
Gentianaceae	Gentianopsis	2	3	100
Gentianaceae	Halenia	3	3	100
Gentianaceae	Irlbachia	2	2	100
Gentianaceae	Jaeschkea	2	2	100
Gentianaceae	Lisianthius	2	2	100
Gentianaceae	Lomatogonium	5	5	100
Gentianaceae	Macrocarpaea	46	82	58.5
Gentianaceae	Metagentiana	7	9	100
Gentianaceae	Potalia	3	5	100
Gentianaceae	Swertia	24	32	90.6
Gentianaceae	Symbolanthus	4	4	100
Geraniaceae	Erodium	2	2	100
Geraniaceae	Geranium	33	54	87
Geraniaceae	Pelargonium	45	48	95.8
Gesneriaceae	Achimenes	3	3	100
Gesneriaceae	Aeschynanthus	5	5	100
Gesneriaceae	Agalmyla	2	2	100
Gesneriaceae	Ancylostemon	2	2	100
Gesneriaceae	Boea	2	2	100
Gesneriaceae	Briggsia	3	3	100
Gesneriaceae	Chirita	15	16	100
Gesneriaceae	Cyrtandra	43	50	62
Gesneriaceae	Diastema	5	6	66.7
Gesneriaceae	Didymocarpus	21	24	100
Gesneriaceae	Episcia	2	2	100
Gesneriaceae	Eucodonia	2	2	100
Gesneriaceae	Gesneria	11	11	100
Gesneriaceae	Gloxinia	3	3	100
Gesneriaceae	Hemiboea	3	3	100
Gesneriaceae	Kohleria	12	12	83.3
Gesneriaceae	Loxostigma	2	2	100
Gesneriaceae	Lysionotus	6	34	67.6
Gesneriaceae	Monopyle	2	2	100
Gesneriaceae	Moussonia	2	2	100
Gesneriaceae	Neomortonia	2	2	100
Gesneriaceae	Paraboea	4	5	100
Gesneriaceae	Pearcea	4	4	100
Gesneriaceae	Petrocosmea	2	2	100
Gesneriaceae	Phinaea	3	3	100
Gesneriaceae	Raphiocarpus	2	2	100
Gesneriaceae	Rhytidophyllum	4	4	50
Gesneriaceae	Saintpaulia	6	6	66.7
Gesneriaceae	Seemannia	4	4	100
Gesneriaceae	Sinningia	3	3	100
Gesneriaceae	Smithiantha	2	2	100
Gesneriaceae	Solenophora	2	2	100
Gesneriaceae	Streptocarpus	74	77	87
Goodeniaceae	Goodenia	4	4	100
Goodeniaceae	Scaevola	45	70	71.4
Griseliniaceae	Griselinia	7	8	100
Grossulariaceae	Ribes	5	5	100
Gunneraceae	Gunnera	24	27	81.5
Haloragaceae	Myriophyllum	6	23	100
Hamamelidaceae	Corylopsis	9	18	72.2
Hamamelidaceae	Distylium	2	3	100
Hamamelidaceae	Exbucklandia	2	5	100
Hamamelidaceae	Hamamelis	5	13	61.5
Hamamelidaceae	Liquidambar	4	9	100
Hamamelidaceae	Semiliquidambar	2	2	100
Helwingiaceae	Helwingia	2	2	100
Hydrangeaceae	Hydrangea	6	20	90
Hydrophyllaceae	Eriodictyon	4	6	66.7
Hydrophyllaceae	Eucrypta	2	2	100
Hydrophyllaceae	Hydrophyllum	2	2	100
Hydrophyllaceae	Nama	10	10	100
Hydrophyllaceae	Phacelia	25	34	100
Hydrophyllaceae	Romanzoffia	2	3	100
Hydrophyllaceae	Wigandia	2	2	100
Hypericaceae	Hypericum	46	98	84.7
Juglandaceae	Alfaroa	4	4	50
Juglandaceae	Carya	8	14	85.7
Juglandaceae	Engelhardia	2	2	100
Juglandaceae	Juglans	19	86	73.3
Juglandaceae	Oreomunnea	2	5	100
Juglandaceae	Pterocarya	4	6	66.7
Krameriaceae	Krameria	16	104	100
Lamiaceae	Agastache	4	4	100
Lamiaceae	Ajuga	3	3	100
Lamiaceae	Blephilia	2	2	100
Lamiaceae	Callicarpa	17	24	91.7
Lamiaceae	Clerodendrum	16	17	100
Lamiaceae	Clinopodium	13	13	84.6
Lamiaceae	Conradina	2	2	100
Lamiaceae	Dracocephalum	2	2	100
Lamiaceae	Glechon	2	2	100
Lamiaceae	Leonurus	6	9	100
Lamiaceae	Lepechinia	2	2	100
Lamiaceae	Mentha	8	124	69.4
Lamiaceae	Minthostachys	8	8	100
Lamiaceae	Monarda	16	42	33.3
Lamiaceae	Nepeta	33	33	93.9
Lamiaceae	Phlomis	6	54	90.7
Lamiaceae	Premna	3	4	100
Lamiaceae	Pycnanthemum	2	2	100
Lamiaceae	Rotheca	2	3	100
Lamiaceae	Schizonepeta	2	2	100
Lamiaceae	Scutellaria	3	5	100
Lamiaceae	Sideritis	32	39	84.6
Lamiaceae	Stachys	2	2	100
Lamiaceae	Tectona	2	2	100
Lamiaceae	Teijsmanniodendron	3	3	100
Lamiaceae	Thymus	9	19	26.3
Lamiaceae	Vitex	18	23	60.9
Lardizabalaceae	Akebia	2	5	100
Lentibulariaceae	Pinguicula	25	34	88.2
Lentibulariaceae	Utricularia	3	3	100
Linaceae	Linum	2	5	80
Loganiaceae	Spigelia	5	18	100
Loranthaceae	Amyema	2	2	100
Loranthaceae	Tristerix	10	20	90
Lythraceae	Cuphea	19	20	100
Lythraceae	Ginoria	6	8	100
Lythraceae	Lagerstroemia	4	6	100
Lythraceae	Lythrum	3	5	100
Lythraceae	Punica	2	11	100
Lythraceae	Rotala	2	3	33.3
Lythraceae	Sonneratia	7	15	100
Malesherbiaceae	Malesherbia	5	5	100
Malpighiaceae	Acridocarpus	15	43	100
Malpighiaceae	Aspidopterys	2	2	100
Malpighiaceae	Byrsonima	2	2	0
Malpighiaceae	Malpighia	2	2	100
Malpighiaceae	Mascagnia	2	2	100
Malvaceae	Abutilon	7	9	100
Malvaceae	Acaulimalva	2	2	100
Malvaceae	Adansonia	8	14	57.1
Malvaceae	Alcea	19	22	22.7
Malvaceae	Althaea	6	21	76.2
Malvaceae	Anisodontea	2	2	0
Malvaceae	Bakeridesia	2	2	100
Malvaceae	Callirhoe	2	2	100
Malvaceae	Corchorus	17	22	77.3
Malvaceae	Cullenia	2	3	100
Malvaceae	Durio	16	29	89.7
Malvaceae	Eremalche	3	16	68.8
Malvaceae	Fuertesimalva	2	2	100
Malvaceae	Gossypium	41	91	49.5
Malvaceae	Hibiscus	24	63	65.1
Malvaceae	Hoheria	8	38	21.1
Malvaceae	Iliamna	8	39	92.3
Malvaceae	Lavatera	13	32	65.6
Malvaceae	Lawrencia	2	2	100
Malvaceae	Lecanophora	2	2	100
Malvaceae	Malope	2	8	100
Malvaceae	Malva	18	57	86
Malvaceae	Malvastrum	2	2	100
Malvaceae	Neesia	3	3	100
Malvaceae	Palaua	16	21	61.9
Malvaceae	Plagianthus	2	7	0
Malvaceae	Selenothamnus	2	2	100
Malvaceae	Sidalcea	20	31	67.7
Malvaceae	Tetrasida	2	2	100
Malvaceae	Theobroma	5	10	50
Malvaceae	Tilia	4	4	100
Malvaceae	Wissadula	3	3	66.7
Melastomataceae	Adelobotrys	3	3	100
Melastomataceae	Anaectocalyx	2	2	100
Melastomataceae	Axinaea	2	2	100
Melastomataceae	Bellucia	2	2	0
Melastomataceae	Blakea	6	6	33.3
Melastomataceae	Calycogonium	10	12	66.7
Melastomataceae	Charianthus	4	4	0
Melastomataceae	Clidemia	54	59	76.3
Melastomataceae	Conostegia	15	15	60
Melastomataceae	Graffenrieda	6	6	100
Melastomataceae	Henriettea	12	12	66.7
Melastomataceae	Henriettella	4	4	100
Melastomataceae	Leandra	74	76	38.2
Melastomataceae	Loreya	4	5	80
Melastomataceae	Maieta	2	2	100
Melastomataceae	Mecranium	6	6	83.3
Melastomataceae	Meriania	9	10	100
Melastomataceae	Ossaea	20	20	85
Melastomataceae	Pachyanthus	17	17	52.9
Melastomataceae	Pleiochiton	3	4	50
Melastomataceae	Pternandra	3	3	100
Melastomataceae	Rhynchanthera	2	2	100
Melastomataceae	Sagraea	2	2	100
Melastomataceae	Tetrazygia	13	13	46.2
Melastomataceae	Tibouchina	4	4	75
Melastomataceae	Tococa	19	19	57.9
Melastomataceae	Topobea	3	3	33.3
Meliaceae	Aglaia	21	32	100
Meliaceae	Carapa	14	14	85.7
Meliaceae	Cedrela	13	23	69.6
Meliaceae	Entandrophragma	2	2	100
Meliaceae	Khaya	3	3	100
Meliaceae	Munronia	3	3	100
Meliaceae	Sandoricum	2	2	100
Meliaceae	Toona	2	3	100
Meliaceae	Trichilia	2	2	0
Memecylaceae	Lijndenia	3	3	100
Memecylaceae	Memecylon	4	4	100
Memecylaceae	Mouriri	3	3	100
Memecylaceae	Warneckea	4	4	100
Menyanthaceae	Nymphoides	12	28	100
Menyanthaceae	Villarsia	17	26	69.2
Misodendraceae	Misodendrum	7	7	100
Molluginaceae	Mollugo	3	8	100
Moraceae	Morus	11	22	40.9
Moraceae	Streblus	3	3	100
Myricaceae	Morella	13	22	54.5
Myricaceae	Myrica	3	8	100
Myrsinaceae	Anagallis	25	37	97.3
Myrsinaceae	Ardisia	12	19	100
Myrsinaceae	Cyclamen	14	21	100
Myrsinaceae	Lysimachia	56	79	92.4
Myrsinaceae	Myrsine	7	7	42.9
Myrsinaceae	Trientalis	2	3	100
Myrtaceae	Amomyrtus	2	2	100
Myrtaceae	Angophora	4	5	100
Myrtaceae	Blepharocalyx	2	2	100
Myrtaceae	Callistemon	3	3	100
Myrtaceae	Calyptranthes	4	4	100
Myrtaceae	Campomanesia	2	2	100
Myrtaceae	Carpolepis	3	4	100
Myrtaceae	Corymbia	6	6	100
Myrtaceae	Eugenia	10	10	100
Myrtaceae	Gomidesia	3	3	100
Myrtaceae	Gossia	2	2	100
Myrtaceae	Kunzea	2	2	100
Myrtaceae	Leptospermum	9	13	53.8
Myrtaceae	Lophomyrtus	2	2	100
Myrtaceae	Luma	2	2	100
Myrtaceae	Marlierea	3	3	100
Myrtaceae	Melaleuca	3	3	66.7
Myrtaceae	Metrosideros	39	53	60.4
Myrtaceae	Myrceugenia	5	5	100
Myrtaceae	Myrcia	12	12	100
Myrtaceae	Myrcianthes	2	2	100
Myrtaceae	Myrciaria	2	2	100
Myrtaceae	Pimenta	3	3	100
Myrtaceae	Psidium	2	2	100
Myrtaceae	Rhodamnia	2	2	100
Myrtaceae	Rhodomyrtus	2	2	100
Myrtaceae	Siphoneugena	2	2	100
Myrtaceae	Syzygium	3	3	100
Myrtaceae	Taxandria	3	3	66.7
Myrtaceae	Xanthomyrtus	2	2	100
Nelumbonaceae	Nelumbo	2	13	100
Nepenthaceae	Nepenthes	2	6	100
Nitrariaceae	Nitraria	5	5	100
Nothofagaceae	Nothofagus	22	22	72.7
Nyctaginaceae	Acleisanthes	15	19	100
Nyctaginaceae	Allionia	2	3	100
Nyctaginaceae	Anulocaulis	4	5	100
Nyctaginaceae	Boerhavia	13	19	68.4
Nyctaginaceae	Bougainvillea	2	2	100
Nyctaginaceae	Colignonia	2	2	100
Nyctaginaceae	Commicarpus	3	3	100
Nyctaginaceae	Guapira	2	2	100
Nyctaginaceae	Mirabilis	16	27	66.7
Nyctaginaceae	Neea	4	5	100
Nyctaginaceae	Pisonia	3	4	100
Nyctaginaceae	Tripterocalyx	2	3	0
Ochnaceae	Luxemburgia	11	11	100
Oleaceae	Forsythia	8	10	100
Oleaceae	Fraxinus	38	106	75.5
Oleaceae	Jasminum	5	5	100
Oleaceae	Ligustrum	11	12	83.3
Oleaceae	Osmanthus	5	6	83.3
Oleaceae	Syringa	17	42	78.6
Oliniaceae	Olinia	5	5	60
Onagraceae	Chamerion	2	2	100
Onagraceae	Clarkia	4	9	100
Onagraceae	Epilobium	18	20	90
Onagraceae	Gaura	20	20	70
Onagraceae	Oenothera	24	35	51.4
Orobanchaceae	Agalinis	17	31	100
Orobanchaceae	Bartsia	4	5	60
Orobanchaceae	Castilleja	44	45	68.9
Orobanchaceae	Cordylanthus	8	8	50
Orobanchaceae	Euphrasia	18	216	55.6
Orobanchaceae	Harveya	2	2	100
Orobanchaceae	Hyobanche	4	11	54.5
Orobanchaceae	Melampyrum	10	32	96.9
Orobanchaceae	Odontites	2	2	100
Orobanchaceae	Orobanche	2	2	100
Orobanchaceae	Orthocarpus	7	7	100
Orobanchaceae	Pedicularis	2	2	100
Orobanchaceae	Pterygiella	4	4	50
Orobanchaceae	Rhinanthus	5	6	50
Orobanchaceae	Rhynchocorys	4	4	100
Orobanchaceae	Triphysaria	5	8	62.5
Oxalidaceae	Averrhoa	2	2	100
Oxalidaceae	Sarcotheca	2	2	100
Paeoniaceae	Paeonia	23	35	40
Papaveraceae	Bocconia	2	2	100
Papaveraceae	Hylomecon	3	4	100
Papaveraceae	Papaver	5	9	100
Papaveraceae	Stylophorum	2	3	100
Parnassiaceae	Parnassia	3	3	100
Passifloraceae	Adenia	59	69	95.7
Passifloraceae	Basananthe	3	3	100
Passifloraceae	Passiflora	52	70	85.7
Penaeaceae	Brachysiphon	5	5	40
Penaeaceae	Endonema	2	2	100
Penaeaceae	Penaea	4	8	37.5
Penaeaceae	Sonderothamnus	2	2	100
Penaeaceae	Stylapterus	4	4	50
Pennantiaceae	Pennantia	4	4	100
Penthoraceae	Penthorum	2	3	100
Phrymaceae	Glossostigma	2	15	100
Phrymaceae	Mazus	2	2	100
Phrymaceae	Mimulus	2	2	100
Phyllanthaceae	Astrocasia	2	2	100
Phyllanthaceae	Breynia	10	10	70
Phyllanthaceae	Bridelia	17	30	100
Phyllanthaceae	Cleistanthus	4	5	100
Phyllanthaceae	Flueggea	3	3	100
Phyllanthaceae	Glochidion	5	5	100
Phyllanthaceae	Margaritaria	3	3	33.3
Phyllanthaceae	Phyllanthus	77	123	86.2
Phyllanthaceae	Sauropus	31	37	100
Phytolaccaceae	Phytolacca	2	5	100
Picrodendraceae	Austrobuxus	2	2	100
Pittosporaceae	Auranticarpa	3	3	100
Pittosporaceae	Billardiera	6	6	66.7
Pittosporaceae	Marianthus	2	2	100
Pittosporaceae	Pittosporum	20	21	85.7
Plantaginaceae	Antirrhinum	33	73	86.3
Plantaginaceae	Aragoa	5	6	16.7
Plantaginaceae	Bacopa	2	2	0
Plantaginaceae	Campylanthus	14	16	100
Plantaginaceae	Chelone	2	2	100
Plantaginaceae	Chionophila	2	3	100
Plantaginaceae	Collinsia	18	22	68.2
Plantaginaceae	Digitalis	18	27	48.1
Plantaginaceae	Globularia	2	2	100
Plantaginaceae	Glumicalyx	2	2	100
Plantaginaceae	Gratiola	2	2	100
Plantaginaceae	Isoplexis	4	6	100
Plantaginaceae	Keckiella	6	6	66.7
Plantaginaceae	Lagotis	4	4	100
Plantaginaceae	Littorella	3	9	100
Plantaginaceae	Mohavea	2	2	100
Plantaginaceae	Ourisia	26	86	70.9
Plantaginaceae	Paederota	2	2	100
Plantaginaceae	Penstemon	17	17	88.2
Plantaginaceae	Plantago	78	130	60.8
Plantaginaceae	Synthyris	8	14	100
Plantaginaceae	Tonella	2	2	100
Plantaginaceae	Veronicastrum	5	7	100
Plantaginaceae	Wulfenia	2	2	100
Plantaginaceae	Wulfeniopsis	2	2	100
Plantaginaceae	Zieria	20	20	45
Platanaceae	Platanus	10	308	39
Plumbaginaceae	Armeria	7	118	76.3
Plumbaginaceae	Limonium	6	6	100
Podostemaceae	Apinagia	2	2	100
Podostemaceae	Marathrum	2	2	100
Podostemaceae	Podostemum	9	18	100
Polemoniaceae	Collomia	10	30	50
Polemoniaceae	Gilia	9	34	82.4
Polemoniaceae	Leptosiphon	24	35	85.7
Polemoniaceae	Linanthus	20	21	95.2
Polemoniaceae	Navarretia	30	39	71.8
Polemoniaceae	Phlox	29	86	83.7
Polemoniaceae	Polemonium	21	44	54.5
Polygalaceae	Atroxima	2	2	100
Polygalaceae	Badiera	3	3	100
Polygalaceae	Carpolobia	2	2	100
Polygalaceae	Comesperma	4	4	100
Polygalaceae	Monnina	15	16	75
Polygalaceae	Muraltia	70	74	67.6
Polygalaceae	Nylandtia	2	3	100
Polygalaceae	Securidaca	6	6	100
Polygalaceae	Xanthophyllum	2	2	100
Polygonaceae	Aconogonon	3	3	100
Polygonaceae	Atraphaxis	2	2	100
Polygonaceae	Bistorta	6	8	100
Polygonaceae	Calligonum	4	4	50
Polygonaceae	Chorizanthe	9	57	50.9
Polygonaceae	Coccoloba	3	3	100
Polygonaceae	Eriogonum	5	5	100
Polygonaceae	Fagopyrum	13	26	92.3
Polygonaceae	Fallopia	11	51	100
Polygonaceae	Muehlenbeckia	5	6	100
Polygonaceae	Persicaria	46	74	79.7
Polygonaceae	Polygonella	2	2	100
Polygonaceae	Polygonum	73	162	66.7
Polygonaceae	Rumex	9	9	100
Polygonaceae	Ruprechtia	13	26	92.3
Polygonaceae	Triplaris	3	3	100
Portulacaceae	Calandrinia	2	2	100
Portulacaceae	Claytonia	21	23	82.6
Portulacaceae	Lewisia	2	2	100
Portulacaceae	Montia	6	7	100
Primulaceae	Cortusa	2	6	100
Primulaceae	Dionysia	36	39	89.7
Primulaceae	Primula	56	433	65.8
Primulaceae	Soldanella	16	41	26.8
Proteaceae	Adenanthos	2	2	100
Proteaceae	Diastella	2	2	100
Proteaceae	Euplassa	3	3	33.3
Proteaceae	Grevillea	2	2	100
Proteaceae	Hakea	2	2	100
Proteaceae	Isopogon	2	2	100
Proteaceae	Kermadecia	3	3	66.7
Proteaceae	Lasjia	4	4	100
Proteaceae	Leucadendron	51	55	60
Proteaceae	Leucospermum	7	7	42.9
Proteaceae	Macadamia	4	4	50
Proteaceae	Mimetes	3	3	100
Proteaceae	Panopsis	4	4	100
Proteaceae	Paranomus	3	3	100
Proteaceae	Protea	69	69	46.4
Proteaceae	Serruria	6	6	83.3
Proteaceae	Sorocephalus	3	3	100
Proteaceae	Spatalla	6	6	100
Proteaceae	Virotia	2	2	100
Rafflesiaceae	Rafflesia	15	15	26.7
Rafflesiaceae	Rhizanthes	3	3	100
Ranunculaceae	Aconitum	9	36	47.2
Ranunculaceae	Actaea	24	41	97.6
Ranunculaceae	Adonis	2	2	100
Ranunculaceae	Anemone	2	2	100
Ranunculaceae	Aquilegia	22	23	34.8
Ranunculaceae	Clematis	5	5	60
Ranunculaceae	Coptidium	2	2	50
Ranunculaceae	Coptis	2	4	0
Ranunculaceae	Dichocarpum	2	2	100
Ranunculaceae	Eranthis	2	2	100
Ranunculaceae	Garidella	2	4	100
Ranunculaceae	Halerpestes	3	4	25
Ranunculaceae	Helleborus	16	22	45.5
Ranunculaceae	Isopyrum	3	3	100
Ranunculaceae	Nigella	17	31	71
Ranunculaceae	Ranunculus	67	89	82
Ranunculaceae	Thalictrum	5	5	100
Ranunculaceae	Trautvetteria	2	2	100
Rhamnaceae	Ceanothus	51	78	41
Rhamnaceae	Cryptandra	13	13	100
Rhamnaceae	Hovenia	2	2	100
Rhamnaceae	Phylica	7	10	70
Rhamnaceae	Pomaderris	14	14	85.7
Rhamnaceae	Spyridium	15	16	87.5
Rhamnaceae	Stenanthemum	8	8	100
Rhamnaceae	Trymalium	8	8	100
Rhamnaceae	Ziziphus	23	34	94.1
Rhizophoraceae	Bruguiera	4	6	100
Rhizophoraceae	Carallia	4	8	100
Rhizophoraceae	Cassipourea	2	2	100
Rhizophoraceae	Ceriops	4	76	64.5
Rhizophoraceae	Pellacalyx	4	4	100
Rhizophoraceae	Rhizophora	4	7	100
Rosaceae	Acaena	21	65	96.9
Rosaceae	Acomastylis	3	3	100
Rosaceae	Agrimonia	3	4	100
Rosaceae	Amelanchier	2	2	100
Rosaceae	Chaenomeles	2	2	100
Rosaceae	Coluria	2	2	100
Rosaceae	Crataegus	65	92	83.7
Rosaceae	Eriobotrya	6	33	93.9
Rosaceae	Filipendula	2	2	100
Rosaceae	Fragaria	14	62	77.4
Rosaceae	Geum	12	13	100
Rosaceae	Horkelia	2	2	100
Rosaceae	Malus	12	106	71.7
Rosaceae	Mespilus	2	2	100
Rosaceae	Oncostylus	2	2	100
Rosaceae	Polylepis	19	114	73.7
Rosaceae	Potentilla	36	43	88.4
Rosaceae	Prinsepia	2	3	100
Rosaceae	Pyrus	2	11	100
Rosaceae	Rosa	19	29	89.7
Rosaceae	Sanguisorba	8	20	100
Rosaceae	Sibiraea	2	10	0
Rosaceae	Sieversia	2	2	100
Rosaceae	Spiraea	4	19	100
Rosaceae	Waldsteinia	2	2	100
Rubiaceae	Agathisanthemum	2	2	100
Rubiaceae	Alibertia	19	19	84.2
Rubiaceae	Amaioua	2	2	100
Rubiaceae	Amphiasma	2	3	100
Rubiaceae	Arachnothryx	3	3	100
Rubiaceae	Arcytophyllum	11	19	100
Rubiaceae	Borojoa	2	2	100
Rubiaceae	Canthium	6	6	100
Rubiaceae	Carphalea	7	7	100
Rubiaceae	Chamaepentas	2	2	100
Rubiaceae	Chlorochorion	2	2	100
Rubiaceae	Coelospermum	3	3	100
Rubiaceae	Conostomium	3	4	100
Rubiaceae	Coprosma	12	15	60
Rubiaceae	Crusea	2	2	100
Rubiaceae	Diodia	2	2	100
Rubiaceae	Dolichopentas	3	3	100
Rubiaceae	Duroia	4	4	100
Rubiaceae	Fadogia	5	5	100
Rubiaceae	Gaertnera	34	43	86
Rubiaceae	Galianthe	2	2	100
Rubiaceae	Galium	2	2	100
Rubiaceae	Geophila	3	3	100
Rubiaceae	Guettarda	3	3	100
Rubiaceae	Gynochthodes	2	2	100
Rubiaceae	Hedyotis	13	14	78.6
Rubiaceae	Houstonia	2	2	100
Rubiaceae	Hydnophytum	2	3	100
Rubiaceae	Kadua	15	15	73.3
Rubiaceae	Keetia	2	2	100
Rubiaceae	Knoxia	3	3	100
Rubiaceae	Kohautia	10	10	90
Rubiaceae	Lagynias	4	4	100
Rubiaceae	Leptostigma	2	2	100
Rubiaceae	Manettia	2	2	100
Rubiaceae	Mazaea	2	2	100
Rubiaceae	Mitracarpus	2	2	100
Rubiaceae	Morinda	22	50	92
Rubiaceae	Multidentia	4	4	50
Rubiaceae	Myrmecodia	4	5	100
Rubiaceae	Neolaugeria	2	6	100
Rubiaceae	Nertera	4	4	100
Rubiaceae	Notopleura	3	3	100
Rubiaceae	Oldenlandia	28	42	90.5
Rubiaceae	Opercularia	3	3	100
Rubiaceae	Otiophora	11	12	83.3
Rubiaceae	Otomeria	3	3	100
Rubiaceae	Pachystigma	4	4	100
Rubiaceae	Pagamea	20	165	96.4
Rubiaceae	Palicourea	2	4	100
Rubiaceae	Parapentas	3	3	100
Rubiaceae	Pentanisia	10	11	100
Rubiaceae	Pentas	12	13	92.3
Rubiaceae	Phyllopentas	7	7	85.7
Rubiaceae	Phylohydrax	2	2	0
Rubiaceae	Polysphaeria	2	2	100
Rubiaceae	Pseudosabicea	8	9	100
Rubiaceae	Psilanthus	8	8	100
Rubiaceae	Psychotria	53	54	100
Rubiaceae	Psydrax	3	3	100
Rubiaceae	Pyrostria	3	3	100
Rubiaceae	Randia	3	3	100
Rubiaceae	Razafimandimbisonia	4	8	87.5
Rubiaceae	Rhodopentas	2	2	100
Rubiaceae	Richardia	3	3	100
Rubiaceae	Rogiera	3	4	50
Rubiaceae	Rondeletia	22	26	80.8
Rubiaceae	Rytigynia	18	18	100
Rubiaceae	Sabicea	38	39	66.7
Rubiaceae	Spermacoce	10	12	100
Rubiaceae	Stipularia	2	2	100
Rubiaceae	Tapiphyllum	3	3	100
Rubiaceae	Triainolepis	4	5	100
Rubiaceae	Uncaria	2	2	100
Rubiaceae	Vangueria	9	9	44.4
Rubiaceae	Virectaria	2	4	100
Rutaceae	Acronychia	7	7	100
Rutaceae	Atalantia	2	3	100
Rutaceae	Citrus	32	152	49.3
Rutaceae	Correa	11	20	65
Rutaceae	Flindersia	2	2	100
Rutaceae	Murraya	3	6	66.7
Rutaceae	Tetradium	5	41	95.1
Salicaceae	Azara	2	2	100
Salicaceae	Salix	34	54	40.7
Santalaceae	Arceuthobium	4	4	100
Santalaceae	Buckleya	4	10	100
Santalaceae	Dendrophthora	6	6	100
Santalaceae	Exocarpos	3	3	100
Santalaceae	Korthalsella	2	2	100
Santalaceae	Phoradendron	29	36	100
Santalaceae	Thesidium	3	4	50
Santalaceae	Thesium	56	77	58.4
Santalaceae	Viscum	2	2	100
Sapindaceae	Aesculus	15	35	97.1
Sapindaceae	Alectryon	4	6	83.3
Sapindaceae	Cupania	5	7	57.1
Sapindaceae	Cupaniopsis	2	2	100
Sapindaceae	Deinbollia	4	5	100
Sapindaceae	Dimocarpus	3	19	100
Sapindaceae	Diploglottis	2	2	100
Sapindaceae	Diplopeltis	2	2	100
Sapindaceae	Dipteronia	2	12	100
Sapindaceae	Distichostemon	2	2	50
Sapindaceae	Dobinea	2	2	100
Sapindaceae	Dodonaea	15	62	100
Sapindaceae	Elattostachys	2	3	100
Sapindaceae	Eriocoelum	2	2	100
Sapindaceae	Filicium	2	2	100
Sapindaceae	Guioa	3	3	100
Sapindaceae	Haplocoelum	2	3	100
Sapindaceae	Harpullia	2	2	100
Sapindaceae	Jagera	2	2	100
Sapindaceae	Lepiderema	2	2	100
Sapindaceae	Lepisanthes	4	4	100
Sapindaceae	Llagunoa	2	2	100
Sapindaceae	Macphersonia	2	2	100
Sapindaceae	Matayba	4	4	100
Sapindaceae	Mischocarpus	4	4	100
Sapindaceae	Paranephelium	2	2	100
Sapindaceae	Paullinia	2	2	100
Sapindaceae	Sapindus	2	2	100
Sapindaceae	Sarcopteryx	2	2	100
Sapindaceae	Sarcotoechia	2	2	100
Sapindaceae	Talisia	3	3	100
Sapindaceae	Tina	2	2	100
Sapindaceae	Toechima	3	4	100
Sapotaceae	Beccariella	8	8	62.5
Sapotaceae	Chrysophyllum	12	21	95.2
Sapotaceae	Delpydora	2	2	100
Sapotaceae	Ecclinusa	2	2	100
Sapotaceae	Elaeoluma	2	2	100
Sapotaceae	Englerophytum	2	2	100
Sapotaceae	Leptostylis	5	5	40
Sapotaceae	Manilkara	2	4	25
Sapotaceae	Micropholis	7	13	76.9
Sapotaceae	Nesoluma	2	3	100
Sapotaceae	Niemeyera	6	6	66.7
Sapotaceae	Ochrothallus	7	8	62.5
Sapotaceae	Omphalocarpum	2	2	100
Sapotaceae	Pichonia	5	5	100
Sapotaceae	Planchonella	39	45	57.8
Sapotaceae	Pouteria	30	40	77.5
Sapotaceae	Pradosia	5	8	50
Sapotaceae	Pycnandra	12	13	61.5
Sapotaceae	Sebertia	2	2	100
Sapotaceae	Sideroxylon	45	47	93.6
Sapotaceae	Synsepalum	2	2	100
Sapotaceae	Xantolis	2	2	100
Sarraceniaceae	Sarracenia	10	25	72
Saxifragaceae	Heuchera	10	14	64.3
Saxifragaceae	Lithophragma	10	42	97.6
Saxifragaceae	Mitella	9	113	65.5
Saxifragaceae	Saxifraga	7	8	100
Saxifragaceae	Tiarella	2	2	100
Scrophulariaceae	Buddleja	4	4	100
Scrophulariaceae	Diascia	2	2	100
Scrophulariaceae	Hebenstretia	4	4	50
Scrophulariaceae	Limosella	4	4	50
Scrophulariaceae	Lyperia	2	3	100
Scrophulariaceae	Manulea	13	13	69.2
Scrophulariaceae	Myoporum	2	2	100
Scrophulariaceae	Nemesia	21	23	30.4
Scrophulariaceae	Phyllopodium	2	2	100
Scrophulariaceae	Polycarena	2	2	100
Scrophulariaceae	Pseudoselago	6	6	100
Scrophulariaceae	Scrophularia	5	7	100
Scrophulariaceae	Selago	23	24	95.8
Scrophulariaceae	Sutera	8	9	100
Scrophulariaceae	Tetraselago	2	2	100
Scrophulariaceae	Zaluzianskya	17	23	65.2
Solanaceae	Anthocercis	2	2	100
Solanaceae	Bouchetia	2	2	100
Solanaceae	Capsicum	4	6	100
Solanaceae	Cestrum	31	33	54.5
Solanaceae	Chamaesaracha	2	3	100
Solanaceae	Datura	2	2	50
Solanaceae	Deprea	3	3	100
Solanaceae	Dunalia	5	5	100
Solanaceae	Eriolarynx	2	3	100
Solanaceae	Goetzea	2	2	0
Solanaceae	Grabowskia	3	4	100
Solanaceae	Iochroma	19	20	65
Solanaceae	Larnax	12	13	100
Solanaceae	Leucophysalis	3	4	100
Solanaceae	Lycianthes	2	2	100
Solanaceae	Lycium	37	68	92.6
Solanaceae	Nicotiana	61	97	81.4
Solanaceae	Nierembergia	19	30	66.7
Solanaceae	Nolana	2	2	100
Solanaceae	Physalis	42	58	93.1
Solanaceae	Saracha	2	2	100
Solanaceae	Schizanthus	12	12	91.7
Solanaceae	Sessea	2	2	100
Solanaceae	Tzeltalia	2	3	33.3
Solanaceae	Vassobia	2	2	100
Solanaceae	Witheringia	2	4	75
Stachyuraceae	Stachyurus	4	6	50
Stilbaceae	Halleria	3	3	66.7
Stilbaceae	Nuxia	2	2	100
Stylidiaceae	Donatia	2	2	100
Stylidiaceae	Forstera	5	5	60
Stylidiaceae	Phyllachne	4	4	100
Stylidiaceae	Stylidium	4	4	100
Styracaceae	Halesia	3	3	100
Styracaceae	Pterostyrax	3	3	100
Styracaceae	Rehderodendron	2	2	100
Styracaceae	Sinojackia	6	6	100
Styracaceae	Styrax	38	50	80
Symplocaceae	Symplocos	2	2	100
Ternstroemiaceae	Eurya	5	5	40
Ternstroemiaceae	Ternstroemia	2	2	100
Theaceae	Camellia	23	25	68
Theaceae	Stewartia	11	36	72.2
Thymelaeaceae	Aquilaria	2	6	100
Thymelaeaceae	Daphne	7	61	100
Thymelaeaceae	Dirca	4	11	45.5
Thymelaeaceae	Lachnaea	13	13	100
Thymelaeaceae	Pimelea	8	9	100
Thymelaeaceae	Thymelaea	30	49	81.6
Thymelaeaceae	Wikstroemia	2	2	100
Tropaeolaceae	Nasturtium	2	3	100
Tropaeolaceae	Tropaeolum	43	82	67.1
Turneraceae	Piriqueta	4	4	100
Turneraceae	Turnera	30	40	87.5
Ulmaceae	Celtis	5	29	100
Ulmaceae	Ulmus	4	6	66.7
Ulmaceae	Zelkova	6	48	62.5
Urticaceae	Boehmeria	3	23	91.3
Urticaceae	Debregeasia	3	15	86.7
Urticaceae	Laportea	2	3	100
Verbenaceae	Aloysia	5	5	100
Verbenaceae	Glandularia	21	32	84.4
Verbenaceae	Junellia	18	22	100
Verbenaceae	Lantana	2	22	95.5
Verbenaceae	Lippia	2	4	100
Verbenaceae	Petrea	2	2	100
Verbenaceae	Stachytarpheta	2	2	100
Verbenaceae	Verbena	19	26	92.3
Violaceae	Melicytus	10	33	97
Violaceae	Viola	43	156	68.6
Zygophyllaceae	Fagonia	25	31	93.5
Zygophyllaceae	Larrea	5	5	100
Zygophyllaceae	Melocarpum	2	2	100
Zygophyllaceae	Tribulus	3	6	100

## Sheet: Monocotyledons
Family name	Genus name	No. of species	No. of samples	Success rate at the species level (%)
Acoraceae	Acorus	7	12	100
Agavaceae	Agave	23	26	53.8
Agavaceae	Manfreda	3	3	100
Agavaceae	Polianthes	3	3	66.7
Agavaceae	Furcraea	3	3	100
Agavaceae	Beschorneria	2	2	50
Agavaceae	Hesperaloe	2	2	0
Agavaceae	Yucca	2	2	100
Alismataceae	Alisma	6	9	44.4
Alismataceae	Sagittaria	6	6	100
Alliaceae	Tulbaghia	2	2	100
Alliaceae	Nothoscordum	2	3	100
Alstroemeriaceae	Bomarea	8	8	87.5
Amaryllidaceae	Zephyranthes	14	14	85.7
Amaryllidaceae	Galanthus	10	21	90.5
Amaryllidaceae	Rhodophiala	9	13	76.9
Amaryllidaceae	Strumaria	8	8	100
Amaryllidaceae	Haemanthus	7	7	85.7
Amaryllidaceae	Hippeastrum	6	6	66.7
Amaryllidaceae	Hymenocallis	6	6	100
Amaryllidaceae	Clivia	5	14	71.4
Amaryllidaceae	Stenomesson	5	5	80
Amaryllidaceae	Hessea	5	5	100
Amaryllidaceae	Habranthus	5	5	100
Amaryllidaceae	Acis	4	4	50
Amaryllidaceae	Eucrosia	4	4	100
Amaryllidaceae	Ismene	4	4	100
Amaryllidaceae	Gethyllis	4	4	100
Amaryllidaceae	Griffinia	3	3	100
Amaryllidaceae	Eucharis	3	3	100
Amaryllidaceae	Amaryllis	3	3	100
Amaryllidaceae	Scadoxus	3	8	50
Amaryllidaceae	Brunsvigia	3	3	100
Amaryllidaceae	Clinanthus	3	3	66.7
Amaryllidaceae	Phaedranassa	3	3	100
Amaryllidaceae	Nerine	2	2	100
Amaryllidaceae	Rauhia	2	2	100
Amaryllidaceae	Chlidanthus	2	2	100
Amaryllidaceae	Phycella	2	2	50
Amaryllidaceae	Apodolirion	2	2	100
Amaryllidaceae	Placea	2	2	100
Amaryllidaceae	Pancratium	2	2	100
Amaryllidaceae	Cryptostephanus	2	3	66.7
Amaryllidaceae	Ammocharis	2	2	50
Amaryllidaceae	Boophone	2	2	100
Amaryllidaceae	Caliphruria	2	2	100
Aponogetonaceae	Aponogeton	18	39	82.1
Araceae	Arum	22	23	60.9
Araceae	Philodendron	14	14	100
Araceae	Pinellia	8	8	100
Araceae	Arisaema	6	6	100
Araceae	Homalomena	5	5	100
Araceae	Remusatia	4	4	100
Araceae	Alocasia	2	30	100
Araceae	Colocasia	2	2	100
Arecaceae	Sabal	12	38	94.7
Arecaceae	Calamus	9	23	100
Arecaceae	Phytelephas	6	9	100
Arecaceae	Areca	5	13	100
Arecaceae	Trachycarpus	4	4	50
Arecaceae	Ceroxylon	4	5	100
Arecaceae	Salacca	4	8	100
Arecaceae	Plectocomia	2	4	100
Arecaceae	Daemonorops	2	6	100
Arecaceae	Eugeissona	2	5	100
Arecaceae	Rhopalostylis	2	2	0
Arecaceae	Korthalsia	2	4	100
Arecaceae	Nenga	2	7	100
Asparagaceae	Asparagus	9	9	100
Asphodelaceae	Aloe	28	28	53.6
Asphodelaceae	Bulbine	2	2	100
Bromeliaceae	Tillandsia	10	10	80
Burmanniaceae	Burmannia	17	22	100
Burmanniaceae	Gymnosiphon	7	9	100
Burmanniaceae	Cymbocarpa	2	2	100
Cyperaceae	Uncinia	27	29	69
Cyperaceae	Schoenoplectus	18	32	68.8
Cyperaceae	Fimbristylis	18	23	100
Cyperaceae	Oreobolus	13	15	53.3
Cyperaceae	Schoenus	10	11	81.8
Cyperaceae	Isolepis	10	13	100
Cyperaceae	Kobresia	7	7	85.7
Cyperaceae	Schoenoxiphium	6	11	90.9
Cyperaceae	Scirpus	6	6	100
Cyperaceae	Baumea	5	6	100
Cyperaceae	Gahnia	4	4	50
Cyperaceae	Bulbostylis	3	3	100
Cyperaceae	Bolboschoenus	3	3	66.7
Cyperaceae	Lepidosperma	2	2	100
Cyperaceae	Trichophorum	2	4	100
Cyperaceae	Cyperus	2	4	0
Dioscoreaceae	Dioscorea	5	9	77.8
Eriocaulaceae	Syngonanthus	3	3	100
Heliconiaceae	Heliconia	4	4	75
Hemerocallidaceae	Phormium	2	6	0
Hyacinthaceae	Muscari	12	59	93.2
Hyacinthaceae	Polyxena	3	3	100
Hyacinthaceae	Ornithogalum	2	2	100
Hyacinthaceae	Massonia	2	2	100
Hyacinthaceae	Bellevalia	2	10	100
Hydrocharitaceae	Vallisneria	8	38	94.7
Hydrocharitaceae	Najas	4	4	100
Hydrocharitaceae	Halophila	2	32	100
Hydrocharitaceae	Egeria	2	3	100
Hydrocharitaceae	Elodea	2	10	100
Iridaceae	Iris	8	8	100
Iridaceae	Dietes	6	6	100
Iridaceae	Tigridia	4	4	100
Iridaceae	Moraea	3	3	100
Iridaceae	Crocus	2	4	100
Iridaceae	Libertia	2	2	100
Iridaceae	Rigidella	2	2	100
Juncaceae	Oxychloe	2	2	100
Liliaceae	Erythronium	24	64	92.2
Liliaceae	Tulipa	7	8	100
Liliaceae	Lloydia	6	7	100
Liliaceae	Nomocharis	2	3	100
Liliaceae	Notholirion	2	2	100
Lowiaceae	Orchidantha	13	17	64.7
Marantaceae	Calathea	5	5	100
Marantaceae	Hypselodelphys	4	4	100
Marantaceae	Megaphrynium	2	2	100
Marantaceae	Sarcophrynium	2	3	100
Marantaceae	Schumannianthus	2	2	100
Melanthiaceae	Veratrum	25	56	35.7
Melanthiaceae	Paris	24	92	88
Melanthiaceae	Trillium	22	31	58.1
Melanthiaceae	Toxicoscordion	7	8	0
Melanthiaceae	Anticlea	4	5	20
Melanthiaceae	Stenanthium	3	3	100
Melanthiaceae	Schoenocaulon	2	2	100
Musaceae	Ensete	5	10	70
Orchidaceae	Pterostylis	29	46	50
Orchidaceae	Coelogyne	28	31	74.2
Orchidaceae	Trichocentrum	24	30	80
Orchidaceae	Tolumnia	23	27	74.1
Orchidaceae	Disperis	22	29	93.1
Orchidaceae	Epidendrum	19	19	89.5
Orchidaceae	Cypripedium	18	21	100
Orchidaceae	Aerangis	17	18	100
Orchidaceae	Pterygodium	17	45	73.3
Orchidaceae	Pleurothallis	17	18	100
Orchidaceae	Liparis	17	40	87.5
Orchidaceae	Aerides	16	36	75
Orchidaceae	Angraecum	16	21	100
Orchidaceae	Comparettia	16	22	68.2
Orchidaceae	Bifrenaria	15	17	41.2
Orchidaceae	Chiloglottis	15	16	43.8
Orchidaceae	Rhynchostele	15	16	100
Orchidaceae	Phragmipedium	15	32	100
Orchidaceae	Campylocentrum	14	18	100
Orchidaceae	Calanthe	14	19	89.5
Orchidaceae	Microcoelia	13	16	100
Orchidaceae	Corybas	13	13	69.2
Orchidaceae	Christensonella	13	44	47.7
Orchidaceae	Ornithocephalus	12	19	100
Orchidaceae	Lockhartia	12	17	100
Orchidaceae	Holcoglossum	12	21	71.4
Orchidaceae	Cleistes	12	15	100
Orchidaceae	Brasiliorchis	11	24	41.7
Orchidaceae	Corycium	11	14	100
Orchidaceae	Bonatea	11	25	32
Orchidaceae	Nematoceras	11	25	36
Orchidaceae	Cranichis	10	11	100
Orchidaceae	Stanhopea	10	11	81.8
Orchidaceae	Ponthieva	10	10	100
Orchidaceae	Heterotaxis	10	30	66.7
Orchidaceae	Rodriguezia	10	10	50
Orchidaceae	Acianthus	10	10	90
Orchidaceae	Vanda	10	20	90
Orchidaceae	Orchis	10	19	89.5
Orchidaceae	Anacamptis	9	14	85.7
Orchidaceae	Microtis	9	22	100
Orchidaceae	Epipactis	9	14	28.6
Orchidaceae	Caucaea	9	13	53.8
Orchidaceae	Vanilla	8	48	77.1
Orchidaceae	Dendrophylax	8	17	100
Orchidaceae	Corallorhiza	8	22	77.3
Orchidaceae	Brassia	8	10	80
Orchidaceae	Elleanthus	8	8	100
Orchidaceae	Habenaria	8	10	100
Orchidaceae	Gongora	8	8	37.5
Orchidaceae	Spiranthes	7	10	100
Orchidaceae	Malaxis	7	8	62.5
Orchidaceae	Leochilus	7	10	100
Orchidaceae	Serapias	7	10	30
Orchidaceae	Dracula	7	7	100
Orchidaceae	Cryptocentrum	7	19	100
Orchidaceae	Chondroscaphe	7	8	50
Orchidaceae	Deiregyne	7	7	100
Orchidaceae	Pescatoria	7	9	11.1
Orchidaceae	Goodyera	7	8	75
Orchidaceae	Taeniophyllum	7	7	85.7
Orchidaceae	Erycina	7	15	80
Orchidaceae	Notylia	6	6	100
Orchidaceae	Dactylorhiza	6	6	83.3
Orchidaceae	Ancistrorhynchus	6	6	100
Orchidaceae	Cischweinfia	6	10	60
Orchidaceae	Aulosepalum	6	12	75
Orchidaceae	Trichopilia	6	9	66.7
Orchidaceae	Tridactyle	6	7	100
Orchidaceae	Otoglossum	6	16	87.5
Orchidaceae	Hexalectris	6	81	86.4
Orchidaceae	Trigonidium	6	19	100
Orchidaceae	Benzingia	6	6	66.7
Orchidaceae	Phaius	5	27	100
Orchidaceae	Grandiphyllum	5	7	71.4
Orchidaceae	Schizodium	5	6	33.3
Orchidaceae	Zootrophion	5	5	60
Orchidaceae	Ceratandra	5	5	60
Orchidaceae	Neotinea	5	10	80
Orchidaceae	Galeottia	5	6	83.3
Orchidaceae	Miltoniopsis	5	11	90.9
Orchidaceae	Stenia	5	7	57.1
Orchidaceae	Mormolyca	5	8	75
Orchidaceae	Trichoglottis	5	5	60
Orchidaceae	Xylobium	5	7	100
Orchidaceae	Macroclinium	5	5	100
Orchidaceae	Ada	5	6	100
Orchidaceae	Caladenia	5	5	100
Orchidaceae	Apostasia	5	8	87.5
Orchidaceae	Ascocentrum	5	6	66.7
Orchidaceae	Scaphosepalum	5	5	100
Orchidaceae	Warczewiczella	5	6	33.3
Orchidaceae	Cuitlauzina	5	9	100
Orchidaceae	Prescottia	5	5	100
Orchidaceae	Chaubardiella	4	4	50
Orchidaceae	Rhipidoglossum	4	5	100
Orchidaceae	Cyrtochiloides	4	4	50
Orchidaceae	Myoxanthus	4	4	100
Orchidaceae	Platanthera	4	22	95.5
Orchidaceae	Rossioglossum	4	6	100
Orchidaceae	Huttonaea	4	4	25
Orchidaceae	Cyrtorchis	4	4	0
Orchidaceae	Thrixspermum	4	4	100
Orchidaceae	Bulbophyllum	4	4	100
Orchidaceae	Calochilus	4	4	100
Orchidaceae	Epigeneium	4	6	83.3
Orchidaceae	Odontoglossum	4	4	75
Orchidaceae	Myrmecophila	4	4	100
Orchidaceae	Lepanthes	4	4	100
Orchidaceae	Barbosella	4	4	100
Orchidaceae	Polystachya	4	4	100
Orchidaceae	Mystacidium	4	4	25
Orchidaceae	Miltonia	4	7	100
Orchidaceae	Gastrorchis	4	24	100
Orchidaceae	Gymnadenia	4	9	88.9
Orchidaceae	Diaphananthe	4	4	100
Orchidaceae	Arthrochilus	4	5	80
Orchidaceae	Chamaeangis	4	5	100
Orchidaceae	Cleisostoma	4	4	100
Orchidaceae	Pityphyllum	4	6	100
Orchidaceae	Thelymitra	4	4	100
Orchidaceae	Aspasia	4	5	100
Orchidaceae	Papilionanthe	4	6	66.7
Orchidaceae	Schiedeella	3	3	100
Orchidaceae	Pterichis	3	3	100
Orchidaceae	Lycaste	3	3	33.3
Orchidaceae	Cyrtidiorchis	3	4	100
Orchidaceae	Pelatantheria	3	5	60
Orchidaceae	Cephalanthera	3	6	100
Orchidaceae	Promenaea	3	3	100
Orchidaceae	Jumellea	3	4	100
Orchidaceae	Polycycnis	3	3	33.3
Orchidaceae	Cyrtostylis	3	3	100
Orchidaceae	Ionopsis	3	11	100
Orchidaceae	Fernandezia	3	6	100
Orchidaceae	Zygopetalum	3	3	100
Orchidaceae	Zygostates	3	4	100
Orchidaceae	Rangaeris	3	4	100
Orchidaceae	Sobralia	3	3	100
Orchidaceae	Plectrophora	3	3	100
Orchidaceae	Chiloschista	3	7	71.4
Orchidaceae	Paraphalaenopsis	3	7	100
Orchidaceae	Schoenorchis	3	3	100
Orchidaceae	Pachyphyllum	3	3	100
Orchidaceae	Tuberolabium	3	4	50
Orchidaceae	Pleione	3	3	100
Orchidaceae	Stelis	3	4	100
Orchidaceae	Pomatocalpa	3	5	100
Orchidaceae	Hymenochilus	3	7	71.4
Orchidaceae	Macradenia	3	3	100
Orchidaceae	Neuwiedia	3	3	100
Orchidaceae	Genoplesium	3	3	100
Orchidaceae	Angraecopsis	3	4	100
Orchidaceae	Rhynchostylis	3	19	100
Orchidaceae	Gomphichis	3	3	100
Orchidaceae	Stenotyla	3	3	100
Orchidaceae	Acampe	3	4	50
Orchidaceae	Dichromanthus	3	3	100
Orchidaceae	Bolusiella	3	3	100
Orchidaceae	Houlletia	3	3	100
Orchidaceae	Mesospinidium	3	5	100
Orchidaceae	Brownleea	3	4	100
Orchidaceae	Psychopsis	3	5	40
Orchidaceae	Anoectochilus	3	6	100
Orchidaceae	Chaubardia	3	3	100
Orchidaceae	Vandopsis	2	5	100
Orchidaceae	Rhizanthella	2	2	100
Orchidaceae	Huntleya	2	3	100
Orchidaceae	Taurantha	2	4	75
Orchidaceae	Aeranthes	2	3	100
Orchidaceae	Paracaleana	2	2	100
Orchidaceae	Malleola	2	2	100
Orchidaceae	Megastylis	2	2	100
Orchidaceae	Chelonistele	2	2	100
Orchidaceae	Himantoglossum	2	5	100
Orchidaceae	Pteroceras	2	2	100
Orchidaceae	Chytroglossa	2	2	100
Orchidaceae	Brachtia	2	3	0
Orchidaceae	Rudolfiella	2	3	0
Orchidaceae	Platystele	2	2	100
Orchidaceae	Zygosepalum	2	2	100
Orchidaceae	Pabstia	2	2	0
Orchidaceae	Sarcochilus	2	2	100
Orchidaceae	Cochleanthes	2	2	100
Orchidaceae	Dimorphorchis	2	2	100
Orchidaceae	Bunochilus	2	14	0
Orchidaceae	Trevoria	2	2	100
Orchidaceae	Smitinandia	2	3	100
Orchidaceae	Microterangis	2	4	25
Orchidaceae	Brachypeza	2	2	100
Orchidaceae	Sarcoglottis	2	2	100
Orchidaceae	Staurochilus	2	2	100
Orchidaceae	Cribbia	2	2	100
Orchidaceae	Epipogium	2	4	100
Orchidaceae	Daiotyla	2	2	0
Orchidaceae	Haraella	2	3	0
Orchidaceae	Cyanicula	2	2	100
Orchidaceae	Gastrochilus	2	2	100
Orchidaceae	Solenangis	2	2	100
Orchidaceae	Nervilia	2	2	100
Orchidaceae	Eulophia	2	3	100
Orchidaceae	Solenidium	2	3	100
Orchidaceae	Kegeliella	2	2	0
Orchidaceae	Manniella	2	2	100
Orchidaceae	Oligochaetochilus	2	2	100
Orchidaceae	Diplodium	2	3	100
Orchidaceae	Trichoceros	2	5	100
Orchidaceae	Stenoptera	2	2	100
Orchidaceae	Aphyllorchis	2	2	100
Orchidaceae	Batemania	2	2	50
Orchidaceae	Oliveriana	2	3	100
Orchidaceae	Helcia	2	4	100
Orchidaceae	Acacallis	2	2	100
Orchidaceae	Cryptarrhena	2	3	100
Orchidaceae	Chloraea	2	3	100
Orchidaceae	Catasetum	2	2	0
Orchidaceae	Euryblema	2	2	100
Orchidaceae	Renanthera	2	2	100
Orchidaceae	Sophronitis	2	2	100
Orchidaceae	Eurychone	2	2	100
Orchidaceae	Porroglossum	2	2	100
Orchidaceae	Anguloa	2	2	50
Orchidaceae	Peristeria	2	2	100
Orchidaceae	Coryanthes	2	2	100
Orchidaceae	Dresslerella	2	2	100
Orchidaceae	Sievekingia	2	2	100
Orchidaceae	Restrepia	2	2	100
Orchidaceae	Ypsilopus	2	2	100
Orchidaceae	Eriochilus	2	2	100
Orchidaceae	Vitekorchis	2	4	75
Orchidaceae	Systeloglossum	2	2	100
Orchidaceae	Amesiella	2	4	75
Orchidaceae	Koellensteinia	2	2	100
Orchidaceae	Drymoanthus	2	2	100
Orchidaceae	Cryptopus	2	2	100
Orchidaceae	Cryptostylis	2	2	100
Orchidaceae	Adenoncos	2	2	100
Orchidaceae	Urochilus	2	2	100
Orchidaceae	Scuticaria	2	2	100
Orchidaceae	Luisia	2	2	100
Orchidaceae	Robiquetia	2	2	100
Orchidaceae	Eriopsis	2	4	25
Orchidaceae	Cynorkis	2	2	100
Orchidaceae	Corysanthes	2	2	50
Orchidaceae	Paphinia	2	3	100
Orchidaceae	Warmingia	2	3	100
Orchidaceae	Warreopsis	2	2	100
Poaceae	Bambusa	28	41	68.3
Poaceae	Paspalum	28	28	100
Poaceae	Helictotrichon	26	69	91.3
Poaceae	Panicum	26	36	75
Poaceae	Avena	22	31	45.2
Poaceae	Puccinellia	19	79	39.2
Poaceae	Jarava	19	34	61.8
Poaceae	Sporobolus	18	46	41.3
Poaceae	Fargesia	18	19	73.7
Poaceae	Deschampsia	18	38	71.1
Poaceae	Oryza	18	156	92.3
Poaceae	Briza	18	25	88
Poaceae	Echinochloa	14	49	40.8
Poaceae	Pennisetum	14	52	88.5
Poaceae	Eragrostis	14	21	90.5
Poaceae	Piptochaetium	14	17	94.1
Poaceae	Leymus	13	72	86.1
Poaceae	Agrostis	13	84	61.9
Poaceae	Spartina	11	27	88.9
Poaceae	Schizostachyum	10	10	60
Poaceae	Pseudoroegneria	10	24	50
Poaceae	Saccharum	9	41	78
Poaceae	Sorghum	9	12	100
Poaceae	Brachypodium	8	9	88.9
Poaceae	Zeugites	8	10	100
Poaceae	Digitaria	7	8	100
Poaceae	Lolium	7	29	62.1
Poaceae	Distichlis	7	23	95.7
Poaceae	Trisetum	6	8	100
Poaceae	Arrhenatherum	6	61	49.2
Poaceae	Yushania	6	6	66.7
Poaceae	Austrostipa	6	14	100
Poaceae	Dendrocalamus	6	9	77.8
Poaceae	Orcuttia	5	7	100
Poaceae	Lachnagrostis	5	6	50
Poaceae	Cephalostachyum	5	5	60
Poaceae	Triticum	5	75	65.3
Poaceae	Pleioblastus	5	5	40
Poaceae	Nicoraepoa	5	9	100
Poaceae	Chloris	5	7	100
Poaceae	Calamagrostis	5	6	100
Poaceae	Axonopus	5	5	100
Poaceae	Aegilops	5	10	100
Poaceae	Zizania	4	5	100
Poaceae	Indosasa	4	4	50
Poaceae	Bouteloua	4	8	100
Poaceae	Microlaena	4	5	60
Poaceae	Anatherostipa	4	4	50
Poaceae	Chimonobambusa	4	4	100
Poaceae	Sesleria	4	4	100
Poaceae	Deyeuxia	4	5	80
Poaceae	Aristida	4	4	100
Poaceae	Rytidosperma	4	5	60
Poaceae	Muhlenbergia	4	4	100
Poaceae	Merxmuellera	4	4	100
Poaceae	Miscanthus	4	10	60
Poaceae	Phyllostachys	4	4	25
Poaceae	Secale	4	17	29.4
Poaceae	Gigantochloa	4	4	100
Poaceae	Achnatherum	4	5	100
Poaceae	Zingeria	3	22	90.9
Poaceae	Enteropogon	3	3	100
Poaceae	Arctopoa	3	8	75
Poaceae	Anthoxanthum	3	4	75
Poaceae	Monocladus	3	5	100
Poaceae	Tragus	3	3	100
Poaceae	Alopecurus	3	4	100
Poaceae	Tuctoria	3	5	100
Poaceae	Hesperostipa	3	3	100
Poaceae	Catabrosa	3	3	100
Poaceae	Catabrosella	3	4	100
Poaceae	Dichelachne	3	3	100
Poaceae	Leptochloa	3	4	100
Poaceae	Dissanthelium	3	5	100
Poaceae	Ampelocalamus	3	3	100
Poaceae	Sinobambusa	3	3	33.3
Poaceae	Enneapogon	3	5	100
Poaceae	Amphipogon	3	3	100
Poaceae	Hierochloe	3	3	100
Poaceae	Hilaria	2	2	100
Poaceae	Triodia	2	2	100
Poaceae	Indocalamus	2	2	100
Poaceae	Thinopyrum	2	12	75
Poaceae	Chusquea	2	2	100
Poaceae	Monanthochloe	2	5	100
Poaceae	Microchloa	2	2	100
Poaceae	Hyalopoa	2	4	75
Poaceae	Neomicrocalamus	2	3	100
Poaceae	Dinochloa	2	2	100
Poaceae	Schmidtia	2	3	100
Poaceae	Ptilagrostis	2	2	100
Poaceae	Aphanelytrum	2	4	100
Poaceae	Cinna	2	3	100
Poaceae	Melocalamus	2	2	100
Poaceae	Phleum	2	2	100
Poaceae	Chimonocalamus	2	2	100
Poaceae	Douglasdeweya	2	2	100
Poaceae	Kengyilia	2	6	100
Poaceae	Shibataea	2	2	100
Poaceae	Piptatherum	2	2	100
Poaceae	Narenga	2	5	100
Poaceae	Gelidocalamus	2	2	50
Poaceae	Cladoraphis	2	4	100
Poaceae	Eleusine	2	4	100
Poaceae	Sasa	2	3	66.7
Poaceae	Pseudosasa	2	2	50
Poaceae	Eriachne	2	2	100
Poaceae	Lophopyrum	2	5	80
Poaceae	Drepanostachyum	2	2	100
Poaceae	Austrodanthonia	2	2	100
Poaceae	Austrofestuca	2	2	100
Poaceae	Koeleria	2	5	100
Poaceae	Eustachys	2	2	100
Poaceae	Tridens	2	2	100
Poaceae	Vulpia	2	2	100
Poaceae	Zea	2	3	100
Poaceae	Cynodon	2	9	100
Poaceae	Oplismenus	2	2	100
Poaceae	Acidosasa	2	2	50
Poaceae	Leersia	2	2	100
Potamogetonaceae	Stuckenia	4	20	45
Ruscaceae	Dasylirion	4	4	0
Ruscaceae	Beaucarnea	2	2	100
Ruscaceae	Nolina	2	2	100
Smilacaceae	Smilax	8	26	100
Tofieldiaceae	Tofieldia	8	18	100
Tofieldiaceae	Triantha	3	8	100
Zingiberaceae	Hedychium	29	42	76.2
Zingiberaceae	Zingiber	25	30	100
Zingiberaceae	Curcuma	25	34	85.3
Zingiberaceae	Etlingera	22	38	71.1
Zingiberaceae	Renealmia	22	51	47.1
Zingiberaceae	Aframomum	21	36	27.8
Zingiberaceae	Roscoea	16	22	72.7
Zingiberaceae	Plagiostachys	16	24	70.8
Zingiberaceae	Boesenbergia	12	19	78.9
Zingiberaceae	Hornstedtia	9	9	100
Zingiberaceae	Pleuranthodium	5	6	66.7
Zingiberaceae	Elettariopsis	5	6	100
Zingiberaceae	Burbidgea	4	6	100
Zingiberaceae	Gagnepainia	3	4	75
Zingiberaceae	Siphonochilus	3	6	50
Zingiberaceae	Kaempferia	3	4	100
Zingiberaceae	Caulokaempferia	3	3	100
Zingiberaceae	Scaphochlamys	3	5	100
Zingiberaceae	Haniffia	2	2	100
Zingiberaceae	Hemiorchis	2	5	100
Zingiberaceae	Elettaria	2	2	100
Zingiberaceae	Cornukaempferia	2	3	100
Zingiberaceae	Aulotandra	2	4	100
Zingiberaceae	Cautleya	2	7	71.4

## Sheet: Gymnosperms
Family name	Genus name	No. of species	No. of samples	Success rate at the species level (%)
Cephalotaxaceae	Cephalotaxus	10	24	79.2
Cupressaceae	Juniperus	34	87	49.4
Cupressaceae	Callitris	12	18	77.8
Cupressaceae	Hesperocyparis	7	16	75
Cupressaceae	Cupressus	6	7	85.7
Cupressaceae	Thuja	5	21	100
Cupressaceae	Calocedrus	3	19	100
Cupressaceae	Athrotaxis	3	3	100
Cupressaceae	Actinostrobus	2	2	100
Cupressaceae	Chamaecyparis	2	4	100
Cupressaceae	Taiwania	2	3	100
Cycadaceae	Cycas	14	24	70.8
Cycadaceae	Bowenia	2	3	100
Ephedraceae	Ephedra	40	79	62
Gnetaceae	Gnetum	14	65	100
Pinaceae	Pinus	64	91	61.5
Pinaceae	Abies	21	39	100
Pinaceae	Larix	12	111	49.5
Pinaceae	Picea	7	18	27.8
Pinaceae	Pseudotsuga	4	5	40
Podocarpaceae	Podocarpus	8	15	46.7
Podocarpaceae	Phyllocladus	5	13	7.7
Podocarpaceae	Prumnopitys	4	4	100
Podocarpaceae	Halocarpus	3	3	100
Podocarpaceae	Dacrydium	3	3	100
Podocarpaceae	Afrocarpus	3	3	33.3
Podocarpaceae	Falcatifolium	2	2	100
Podocarpaceae	Acmopyle	2	2	100
Podocarpaceae	Dacrycarpus	2	2	100
Podocarpaceae	Lepidothamnus	2	2	100
Taxaceae	Taxus	9	54	85.2
Taxaceae	Torreya	6	23	78.3
Taxaceae	Amentotaxus	3	4	100
Zamiaceae	Encephalartos	51	65	50.8
Zamiaceae	Zamia	35	45	71.1
Zamiaceae	Ceratozamia	16	25	36
Zamiaceae	Dioon	13	29	55.2
Zamiaceae	Macrozamia	6	8	100
Zamiaceae	Lepidozamia	2	5	100

## Sheet: Mosses
Family name	Genus name	No. of species	No. of samples	Success rate at the species level (%)
Acanthocoleus	Lejeuneaceae	3	3	100
Acrocladium	Lembophyllaceae	2	2	100
Acrolejeunea	Lejeuneaceae	3	4	100
Adelanthus	Adelanthaceae	6	10	100
Amblystegium	Amblystegiaceae	6	28	57.1
Aneura	Aneuraceae	3	12	100
Anomobryum	Bryaceae	3	3	100
Anomodon	Anomodontaceae	8	10	100
Antitrichia	Leucodontaceae	2	2	100
Archilejeunea	Lejeuneaceae	3	3	100
Atrichum	Polytrichaceae	4	4	100
Aulacomnium	Aulacomniaceae	4	19	100
Aureolejeunea	Lejeuneaceae	3	3	100
Austrofossombronia	Fossombroniaceae	2	2	100
Barbula	Pottiaceae	2	2	100
Brachymenium	Bryaceae	2	2	100
Brachytheciastrum	Brachytheciaceae	3	9	77.8
Brachythecium	Brachytheciaceae	22	46	76.1
Bryhnia	Brachytheciaceae	3	6	83.3
Bryopteris	Lejeuneaceae	3	40	100
Bryum	Bryaceae	13	19	89.5
Caduciella	Leptodontaceae	2	2	100
Calliergon	Calliergonaceae	2	2	100
Camptochaete	Lembophyllaceae	2	3	100
Campylium	Amblystegiaceae	5	12	83.3
Campylophyllum	Amblystegiaceae	2	2	100
Campylopus	Leucobryaceae	30	34	100
Cheilolejeunea	Lejeuneaceae	6	7	100
Chiloscyphus	Geocalycaceae	24	37	91.9
Cirriphyllum	Brachytheciaceae	2	3	100
Claopodium	Leskeaceae	3	20	100
Climacium	Climaciaceae	2	3	100
Cololejeunea	Lejeuneaceae	6	6	100
Colura	Lejeuneaceae	2	2	100
Coscinodon	Grimmiaceae	2	8	100
Cryptochila	Jungermanniaceae	3	6	100
Cryptoleptodon	Neckeraceae	2	2	100
Cyathodium	Cyathodiaceae	2	20	100
Cyclolejeunea	Lejeuneaceae	3	5	100
Dichelyma	Fontinalaceae	2	3	100
Dicranella	Dicranaceae	2	2	100
Dicranoloma	Dicranaceae	6	17	100
Dicranum	Dicranaceae	3	16	100
Didymodon	Pottiaceae	31	61	85.2
Donrichardsia	Brachytheciaceae	2	8	100
Drepanocladus	Amblystegiaceae	13	126	63.5
Drepanolejeunea	Lejeuneaceae	4	5	100
Echinodium	Echinodiaceae	6	7	100
Entodon	Entodontaceae	3	5	100
Eurhynchium	Brachytheciaceae	4	8	100
Floribundaria	Meteoriaceae	3	3	100
Fontinalis	Fontinalaceae	12	35	28.6
Forsstroemia	Leptodontaceae	2	3	100
Frullania	Frullaniaceae	106	148	98
Fulfordianthus	Lejeuneaceae	2	3	100
Gackstroemia	Lepidolaenaceae	3	3	100
Glossadelphus	Hypnaceae	3	4	100
Gollania	Hypnaceae	2	3	33.3
Grimmia	Grimmiaceae	3	9	100
Haplocladium	Leskeaceae	2	3	100
Haplohymenium	Anomodontaceae	3	5	100
Herbertus	Herbertaceae	10	61	100
Heterocladium	Pterigynandraceae	4	8	100
Heteroscyphus	Geocalycaceae	6	6	100
Hildebrandtiella	Pterobryaceae	2	4	100
Himantocladium	Neckeraceae	4	4	100
Holomitrium	Dicranaceae	2	2	100
Homalia	Neckeraceae	5	7	100
Homaliodendron	Neckeraceae	6	7	100
Homalothecium	Brachytheciaceae	4	4	75
Hookeria	Hookeriaceae	2	2	100
Hygrohypnum	Amblystegiaceae	10	10	100
Hylocomiastrum	Hylocomiaceae	3	11	54.5
Hymenophyton	Hymenophytaceae	3	5	100
Hypnum	Hypnaceae	15	46	60.9
Isopterygiopsis	Hypnaceae	2	2	100
Isothecium	Lembophyllaceae	6	82	79.3
Jamesoniella	Jamesoniellaceae	7	16	100
Lejeunea	Lejeuneaceae	9	11	100
Lembophyllum	Lembophyllaceae	3	5	100
Lepidolaena	Lepidolaenaceae	2	2	100
Lepidolejeunea	Lejeuneaceae	3	3	100
Leptocladiella	Hylocomiaceae	2	3	100
Leptoscyphus	Geocalycaceae	4	4	100
Lepyrodon	Lepyrodontaceae	2	2	100
Lescuraea	Leskeaceae	6	9	100
Leskea	Leskeaceae	2	3	100
Leucobryum	Leucobryaceae	16	77	58.4
Leucodon	Leucodontaceae	3	4	100
Leucolejeunea	Lejeuneaceae	2	2	100
Lindbergia	Leskeaceae	2	3	100
Loeskeobryum	Hylocomiaceae	2	5	100
Lopholejeunea	Lejeuneaceae	5	5	100
Macrothamnium	Hylocomiaceae	2	2	100
Marchesinia	Lejeuneaceae	6	35	100
Meteorium	Meteoriaceae	5	6	100
Metzgeria	Metzgeriaceae	6	144	100
Microcampylopus	Dicranaceae	3	3	100
Mielichhoferia	Mniaceae	4	72	100
Miyabea	Leskeaceae	2	2	100
Mnium	Mniaceae	2	2	100
Moerckia	Pallaviciniaceae	2	2	100
Myrinia	Myriniaceae	2	2	100
Neckera	Neckeraceae	21	25	92
Neckeropsis	Neckeraceae	7	7	100
Nipponolejeunea	Lejeuneaceae	2	4	100
Oligotrichum	Polytrichaceae	2	2	100
Orthomnion	Mniaceae	4	9	77.8
Orthostichella	Lembophyllaceae	2	2	0
Orthotrichum	Orthotrichaceae	2	2	100
Oxyrrhynchium	Brachytheciaceae	2	7	100
Pallavicinia	Pallaviciniaceae	2	5	100
Papillaria	Meteoriaceae	7	8	100
Pilotrichella	Pilotrichaceae	4	4	75
Pinnatella	Neckeraceae	9	9	100
Plagiobryum	Bryaceae	3	3	66.7
Plagiochila	Plagiochilaceae	109	163	96.3
Plagiomnium	Mniaceae	23	75	96
Plagiothecium	Plagiotheciaceae	5	6	66.7
Platygyrium	Hypnaceae	2	2	100
Platyhypnidium	Brachytheciaceae	5	10	80
Pogonatum	Polytrichaceae	35	35	97.1
Pohlia	Mniaceae	6	9	100
Polytrichum	Polytrichaceae	7	11	100
Porella	Porellaceae	38	90	86.7
Porotrichodendron	Neckeraceae	2	3	100
Porotrichum	Neckeraceae	5	5	100
Pseudoleskeella	Leskeaceae	4	4	100
Pseudoleskeopsis	Leskeaceae	2	4	100
Pseudosymblepharis	Pottiaceae	2	2	100
Pterobryopsis	Pterobryaceae	2	2	100
Ptychodium	Leskeaceae	2	2	50
Ptychostomum	Bryaceae	6	12	66.7
Pylaisia	Hypnaceae	2	2	100
Radula	Radulaceae	2	2	100
Rhizomnium	Mniaceae	3	3	100
Rhodobryum	Bryaceae	3	3	66.7
Rhynchostegiella	Brachytheciaceae	3	3	100
Rhynchostegium	Brachytheciaceae	7	47	78.7
Rhytidiadelphus	Hylocomiaceae	5	12	66.7
Rigodium	Rigodiaceae	3	4	100
Sarconeurum	Pottiaceae	2	11	100
Scapania	Scapaniaceae	2	2	100
Schiffneriolejeunea	Lejeuneaceae	3	3	100
Sciuro-hypnum	Brachytheciaceae	16	79	51.9
Scleropodium	Brachytheciaceae	4	23	87
Scorpidium	Calliergonaceae	3	286	100
Scorpiurium	Brachytheciaceae	2	2	100
Sematophyllum	Sematophyllaceae	2	2	100
Sphagnum	Sphagnaceae	161	706	30
Spruceanthus	Lejeuneaceae	2	2	100
Symbiezidium	Lejeuneaceae	2	2	100
Symphyogyna	Pallaviciniaceae	6	6	100
Syrrhopodon	Calymperaceae	5	19	100
Syzygiella	Jungermanniaceae	15	46	100
Taiwanobryum	Leptodontaceae	2	2	100
Taxiphyllum	Hypnaceae	2	2	100
Thamnobryum	Neckeraceae	16	20	75
Thelia	Theliaceae	3	8	100
Thuidium	Thuidiaceae	7	10	80
Thysananthus	Lejeuneaceae	4	5	100
Tortella	Pottiaceae	8	9	100
Tortula	Pottiaceae	2	3	100
Trichostomum	Pottiaceae	7	10	100
Triquetrella	Pottiaceae	2	2	100
Vittia	Amblystegiaceae	3	6	83.3
Warnstorfia	Calliergonaceae	2	56	96.4
Weissia	Pottiaceae	23	33	78.8
Wettsteinia	Adelanthaceae	2	2	100
Weymouthia	Lembophyllaceae	3	6	100
Xylolejeunea	Lejeuneaceae	2	2	100

## Sheet: Ferns
Family name	Genus name	No. of species	No. of samples	Success rate at the species level (%)
Aspleniaceae	Asplenium	8	40	87.5
Salviniaceae	Salvinia	2	2	100
