# Supplementary material for: Use of ITS2 Region as the Universal DNA Barcode for Plants and Animals
Source: PLoS One. 2010 Oct 1;5(10):e13102. doi: 10.1371/journal.pone.0013102 (PMC2948509; doi:10.1371/journal.pone.0013102)
Supplement: Table S4 — Sequences that may be of fungal origin. (0.03 MB XLS) [file pone.0013102.s004.xls]

## Sheet: Sheet1
Taxa	Animals		Dicotyledons		Monocotyledons		Gymnosperms		Mosses		Ferns
Methods	BLAST	HMM	BLAST	HMM	BLAST	HMM	BLAST	HMM	BLAST	HMM	BLAST	HMM
Accession NO.	AF176019	AF176019	AF455748	AF455748	AY924257	AY924257	AY430074	AY430068	AJ277233	AJ277233	AM920396	AM920396
	AF176020	AF176020	AJ006440	AJ006440	AY986962	AY986962	AY430076	AY430074	AJ277234	AJ277234	AM920397	AM920397
	AF176021	AF176021	AJ491250	AJ491250	DQ277640	DQ277640		AY430076	AJ277235	AJ277235	AM920399	AM920399
	AY707282	AY707282	AY074733	AY074733	DQ369912	DQ369912		AY430078	FJ228231	FJ228231	AM920400	AM920400
	AY956743	AY956743	AY074742	AY074742	DQ369918	DQ369918			FJ228232	FJ228232	AM920401	AM920401
	AY956744	AY956744	AY074746	AY074746	DQ369921	DQ369921					AM920402	AM920402
	AY956745	AY956745	AY074748	AY074748	DQ369924	DQ369924					AM920403	AM920403
	AY956746	AY956746	AY074749	AY074749	DQ369925	DQ369925					DQ534572	DQ534572
	AY956748	AY956748	AY074750	AY074750	DQ369926	DQ369926					GQ241293	GQ241293
	AY956749	AY956749	AY074751	AY074751	DQ369927	DQ369927
	EU141946	EU141946	AY074752	AY074752	DQ369928	DQ369928
	EU141947	EU141947	AY074753	AY074753	DQ369929	DQ369929
	EU141949	EU141949	AY074756	AY074756	DQ369931	DQ369931
	EU141951	EU141951	AY074757	AY074757	DQ683012	DQ683012
	EU141952	EU141952	AY074758	AY074758	EU135906	EU135906
	EU141953	EU141953	AY548208	AY548208	EU135907	EU135907
	EU141954	EU141954	AY548209	AY548209	EU135908	EU135908
	EU141955	EU141955	AY880681	AY880681	EU135909	EU135909
	EU141956	EU141956	EF432795	EF432795	EU135911	EU135911
	EU166349	EU166349	EF432796	EF432796	FJ860059	FJ860059
	EU166350	EU166350	EF432797	EF432797	FJ860060	FJ860060
	EU166351	EU166351	EF432798	EF432798	FJ860061	FJ860061
	EU166352	EU166352	EF432799	EF432799	FJ860062	FJ860062
	EU520175	EU520175	EF432800	EF432800	FJ860063	FJ860063
	FJ008990	FJ008990	EF432801	EF432801	FJ860064	FJ860064
	FJ384934	FJ384934	EF432802	EF432802	FJ860066	FJ860066
	FJ412097	FJ412097	EF432803	EF432803	FJ860067	FJ860067
	AY851269		EF432804	EF432804	FJ860068	FJ860068
	EF551553		EF432805	EF432805	FJ860071	FJ860071
	EF551549		EF432806	EF432806	FJ860073	FJ860073
			EF432807	EF432807	FJ860074	FJ860074
			EF432808	EF432808	FJ860075	FJ860075
			DQ005979		FJ860076	FJ860076
			DQ005980		FJ860077	FJ860077
			DQ005981		FJ860078	FJ860078
			DQ005982		FJ860079	FJ860079
			DQ005988		FJ860080	FJ860080
					FJ860081	FJ860081
					FJ860082	FJ860082
					FJ860083	FJ860083
					FJ860084	FJ860084
					FJ860085	FJ860085
					FJ860086	FJ860086
					FJ860087	FJ860087
					FJ860089	FJ860089
					FJ860091	FJ860091
					FJ860093	FJ860093
					FJ860094	FJ860094
					FJ860096	FJ860096
					FJ860097	FJ860097
					FJ860098	FJ860098
					FJ860099	FJ860099
					FJ860100	FJ860100
					FJ860101	FJ860101
					FJ860102	FJ860102
					FJ860103	FJ860103
					FJ860104	FJ860104
					FJ860105	FJ860105
					FJ860106	FJ860106
					FJ860107	FJ860107
					FJ860108	FJ860108
					FJ860109	FJ860109
					FJ860110	FJ860110
					FJ860111	FJ860111
					FJ860112	FJ860112
					FJ860113	FJ860113
					FJ860114	FJ860114
					FJ860115	FJ860115
					FJ860116	FJ860116
					FJ860117	FJ860117
					FJ860118	FJ860118
					FJ860119	FJ860119
					GQ464808	GQ464808
					GQ464818	GQ464818
					GQ464822	GQ464822
					GQ464831	GQ464831
					GQ464833	GQ464833
					GQ464834	GQ464834
					GQ464835	GQ464835
					GQ464836	GQ464836
					GQ464839	GQ464839
					GQ464840	GQ464840
					GQ464843	GQ464843
					GQ464844	GQ464844
					GQ464845	GQ464845
					GQ464847	GQ464847
