# Supplementary material for: Use of ITS2 Region as the Universal DNA Barcode for Plants and Animals
Source: PLoS One. 2010 Oct 1;5(10):e13102. doi: 10.1371/journal.pone.0013102 (PMC2948509; doi:10.1371/journal.pone.0013102)
Supplement: Table S6 — Samples used to determine the potential for using ITS2 sequences to identify species, and their accession numbers in GenBank. (5.91 MB XLS) [file pone.0013102.s006.xls]

## Sheet: Animals
Phylum name	Order name	Family name	Species name	Accession NO.
Acanthocephala	Echinorhynchida	Pomphorhynchidae	Pomphorhynchus laevis	AY135413
Acanthocephala	Echinorhynchida	Pomphorhynchidae	Pomphorhynchus laevis	AY135414
Acanthocephala	Echinorhynchida	Pomphorhynchidae	Pomphorhynchus laevis	AY135415
Acanthocephala	Echinorhynchida	Pomphorhynchidae	Pomphorhynchus laevis	AY135416
Acanthocephala	Echinorhynchida	Pomphorhynchidae	Pomphorhynchus laevis	AY135417
Acanthocephala	Echinorhynchida	Pomphorhynchidae	Pomphorhynchus lucyi	AY135418
Acanthocephala	Polymorphida	Polymorphidae	Polymorphus brevis	AF286306
Acanthocephala	Polymorphida	Polymorphidae	Corynosoma australe	AF286307
Acanthocephala	Polymorphida	Polymorphidae	Corynosoma bullosum	AF286308
Acanthocephala	Polymorphida	Polymorphidae	Corynosoma caspicum	AF286309
Acanthocephala	Polymorphida	Polymorphidae	Corynosoma cetaceum	AF286310
Acanthocephala	Polymorphida	Polymorphidae	Corynosoma enhydri	AF286311
Acanthocephala	Polymorphida	Polymorphidae	Corynosoma hamanni	AF286312
Acanthocephala	Polymorphida	Polymorphidae	Corynosoma strumosum	AF286313
Acanthocephala	Polymorphida	Polymorphidae	Corynosoma validum	AF286314
Acanthocephala	Polymorphida	Polymorphidae	Corynosoma villosum	AF286315
Acanthocephala	Polymorphida	Polymorphidae	Corynosoma magdaleni	AY532065
Acanthocephala	Polymorphida	Polymorphidae	Polymorphus minutus	AY532067
Annelida	Arhynchobdellida	Hirudinidae	Hirudo medicinalis	AY763166
Annelida	Arhynchobdellida	Hirudinidae	Hirudo verbana	AY763167
Annelida	Arhynchobdellida	Hirudinidae	Hirudo nipponia	AY763169
Annelida	Arhynchobdellida	Hirudinidae	Hirudo troctina	AY763171
Arthropoda	Anostraca	Branchipodidae	Branchipodopsis relictus	AJ307675
Arthropoda	Anostraca	Branchipodidae	Branchipodopsis wolfi	AJ307676
Arthropoda	Anostraca	Branchipodidae	Branchipus schaefferi	AJ307677
Arthropoda	Anostraca	Branchipodidae	Branchipus visnyai	AJ307678
Arthropoda	Anostraca	Branchipodidae	Branchipodopsis affinis	AJ421826
Arthropoda	Anostraca	Branchipodidae	Branchipus schaefferi	AJ421827
Arthropoda	Araneae	Araneidae	Poltys illepidus	AY997626
Arthropoda	Araneae	Araneidae	Poltys stygius	AY997627
Arthropoda	Araneae	Araneidae	Poltys jujorum	AY997628
Arthropoda	Araneae	Araneidae	Poltys frenchi	AY997629
Arthropoda	Araneae	Araneidae	Poltys laciniosus	AY997630
Arthropoda	Araneae	Araneidae	Poltys grayi	AY997631
Arthropoda	Araneae	Dysderidae	Dysdera lancerotensis	EU143812
Arthropoda	Araneae	Dysderidae	Dysdera lancerotensis	EU143813
Arthropoda	Araneae	Dysderidae	Dysdera alegranzaensis	EU143814
Arthropoda	Araneae	Dysderidae	Dysdera alegranzaensis	EU143815
Arthropoda	Araneae	Dysderidae	Dysdera alegranzaensis	EU143816
Arthropoda	Araneae	Dysderidae	Dysdera alegranzaensis	EU143817
Arthropoda	Araneae	Dysderidae	Dysdera alegranzaensis	EU143818
Arthropoda	Araneae	Dysderidae	Dysdera alegranzaensis	EU143819
Arthropoda	Araneae	Dysderidae	Dysdera nesiotes	EU143821
Arthropoda	Araneae	Dysderidae	Dysdera nesiotes	EU143823
Arthropoda	Araneae	Dysderidae	Dysdera nesiotes	EU143824
Arthropoda	Araneae	Dysderidae	Dysdera nesiotes	EU143825
Arthropoda	Araneae	Dysderidae	Dysdera nesiotes	EU143826
Arthropoda	Araneae	Dysderidae	Dysdera nesiotes	EU143827
Arthropoda	Araneae	Dysderidae	Dysdera nesiotes	EU143828
Arthropoda	Araneae	Dysderidae	Dysdera nesiotes	EU143829
Arthropoda	Araneae	Dysderidae	Dysdera sanborondon	EU143830
Arthropoda	Araneae	Dysderidae	Dysdera spinidorsa	EU143832
Arthropoda	Araneae	Dysderidae	Dysdera spinidorsa	EU143833
Arthropoda	Araneae	Dysderidae	Dysdera spinidorsa	EU143834
Arthropoda	Araneae	Dysderidae	Dysdera spinidorsa	EU143835
Arthropoda	Araneae	Dysderidae	Dysdera longa	EU143836
Arthropoda	Araneae	Dysderidae	Dysdera longa	EU143837
Arthropoda	Araneae	Dysderidae	Dysdera alegranzaensis	EU143838
Arthropoda	Araneae	Dysderidae	Dysdera alegranzaensis	EU143839
Arthropoda	Araneae	Dysderidae	Dysdera erythrina	EU143840
Arthropoda	Araneae	Dysderidae	Dysdera insulana	EU143841
Arthropoda	Araneae	Dysderidae	Dysdera silvatica	EU143842
Arthropoda	Araneae	Linyphiidae	Neriene radiata	AY078774
Arthropoda	Araneae	Linyphiidae	Neriene variabilis	AY078775
Arthropoda	Araneae	Linyphiidae	Orsonwelles graphica	AY078776
Arthropoda	Araneae	Linyphiidae	Orsonwelles graphica	AY078777
Arthropoda	Araneae	Linyphiidae	Orsonwelles macbeth	AY078778
Arthropoda	Araneae	Linyphiidae	Orsonwelles macbeth	AY078779
Arthropoda	Araneae	Linyphiidae	Orsonwelles macbeth	AY078780
Arthropoda	Araneae	Linyphiidae	Orsonwelles macbeth	AY078781
Arthropoda	Araneae	Linyphiidae	Orsonwelles macbeth	AY078782
Arthropoda	Araneae	Linyphiidae	Orsonwelles iudicium	AY078783
Arthropoda	Araneae	Linyphiidae	Orsonwelles falstaffius	AY078784
Arthropoda	Araneae	Linyphiidae	Orsonwelles falstaffius	AY078785
Arthropoda	Araneae	Linyphiidae	Orsonwelles polites	AY078786
Arthropoda	Araneae	Linyphiidae	Orsonwelles polites	AY078787
Arthropoda	Araneae	Linyphiidae	Orsonwelles polites	AY078788
Arthropoda	Araneae	Linyphiidae	Orsonwelles othello	AY078789
Arthropoda	Araneae	Linyphiidae	Orsonwelles othello	AY078790
Arthropoda	Araneae	Linyphiidae	Orsonwelles othello	AY078791
Arthropoda	Araneae	Linyphiidae	Orsonwelles othello	AY078792
Arthropoda	Araneae	Linyphiidae	Orsonwelles ambersonorum	AY078793
Arthropoda	Araneae	Linyphiidae	Orsonwelles ambersonorum	AY078794
Arthropoda	Araneae	Linyphiidae	Orsonwelles malus	AY078795
Arthropoda	Araneae	Linyphiidae	Orsonwelles malus	AY078796
Arthropoda	Araneae	Linyphiidae	Orsonwelles malus	AY078797
Arthropoda	Araneae	Linyphiidae	Orsonwelles arcanus	AY078798
Arthropoda	Araneae	Linyphiidae	Orsonwelles arcanus	AY078799
Arthropoda	Araneae	Linyphiidae	Orsonwelles bellum	AY078800
Arthropoda	Araneae	Linyphiidae	Orsonwelles calx	AY078801
Arthropoda	Araneae	Linyphiidae	Orsonwelles calx	AY078802
Arthropoda	Araneae	Linyphiidae	Orsonwelles calx	AY078803
Arthropoda	Araneae	Linyphiidae	Orsonwelles ventus	AY078804
Arthropoda	Araneae	Linyphiidae	Orsonwelles ventus	AY078805
Arthropoda	Araneae	Linyphiidae	Orsonwelles ventus	AY078806
Arthropoda	Araneae	Lycosidae	Pardosa astrigera	AY836127
Arthropoda	Araneae	Lycosidae	Pardosa astrigera	AY836128
Arthropoda	Araneae	Lycosidae	Pardosa astrigera	AY836129
Arthropoda	Araneae	Lycosidae	Pardosa astrigera	AY836130
Arthropoda	Araneae	Lycosidae	Pardosa astrigera	AY836131
Arthropoda	Araneae	Lycosidae	Pardosa astrigera	AY836132
Arthropoda	Araneae	Lycosidae	Pardosa astrigera	AY836133
Arthropoda	Araneae	Lycosidae	Pardosa astrigera	AY836134
Arthropoda	Araneae	Lycosidae	Pardosa astrigera	AY836135
Arthropoda	Araneae	Lycosidae	Pardosa astrigera	AY836136
Arthropoda	Araneae	Lycosidae	Pardosa astrigera	AY836137
Arthropoda	Araneae	Lycosidae	Pardosa astrigera	AY836138
Arthropoda	Araneae	Lycosidae	Pardosa astrigera	AY836139
Arthropoda	Araneae	Lycosidae	Pardosa astrigera	AY836140
Arthropoda	Araneae	Lycosidae	Pardosa laura	AY836146
Arthropoda	Araneae	Lycosidae	Pardosa digitaliformis	DQ508233
Arthropoda	Araneae	Lycosidae	Pardosa digitaliformis	DQ508234
Arthropoda	Araneae	Lycosidae	Pardosa digitaliformis	DQ508235
Arthropoda	Araneae	Lycosidae	Pardosa weixica	DQ508236
Arthropoda	Araneae	Lycosidae	Pardosa italica	DQ508237
Arthropoda	Araneae	Lycosidae	Pardosa luctinosa	DQ508238
Arthropoda	Araneae	Lycosidae	Pardosa laura	DQ508239
Arthropoda	Araneae	Lycosidae	Pardosa jambaruensis	DQ508240
Arthropoda	Araneae	Lycosidae	Pardosa chapini	DQ508241
Arthropoda	Araneae	Lycosidae	Pardosa buttneri	DQ508242
Arthropoda	Araneae	Lycosidae	Pardosa pusiola	DQ508243
Arthropoda	Araneae	Lycosidae	Pardosa pusiola	DQ508244
Arthropoda	Araneae	Nesticidae	Nesticus archeri	AF003768
Arthropoda	Araneae	Nesticidae	Nesticus barri	AF003769
Arthropoda	Araneae	Nesticidae	Nesticus barri	AF003770
Arthropoda	Araneae	Nesticidae	Nesticus bishopi	AF003771
Arthropoda	Araneae	Nesticidae	Nesticus bishopi	AF003772
Arthropoda	Araneae	Nesticidae	Nesticus barrowsi	AF003773
Arthropoda	Araneae	Nesticidae	Nesticus barrowsi	AF003774
Arthropoda	Araneae	Nesticidae	Nesticus brimleyi	AF003775
Arthropoda	Araneae	Nesticidae	Nesticus carteri	AF003776
Arthropoda	Araneae	Nesticidae	Nesticus carteri	AF003777
Arthropoda	Araneae	Nesticidae	Nesticus carteri	AF003778
Arthropoda	Araneae	Nesticidae	Nesticus carteri	AF003779
Arthropoda	Araneae	Nesticidae	Nesticus carteri	AF003780
Arthropoda	Araneae	Nesticidae	Nesticus carteri	AF003781
Arthropoda	Araneae	Nesticidae	Nesticus carteri	AF003782
Arthropoda	Araneae	Nesticidae	Nesticus carteri	AF003783
Arthropoda	Araneae	Nesticidae	Nesticus carteri	AF003784
Arthropoda	Araneae	Nesticidae	Nesticus carolinensis	AF003785
Arthropoda	Araneae	Nesticidae	Nesticus cooperi	AF003786
Arthropoda	Araneae	Nesticidae	Nesticus crosbyi	AF003787
Arthropoda	Araneae	Nesticidae	Nesticus dellingeri	AF003788
Arthropoda	Araneae	Nesticidae	Nesticus dellingeri	AF003789
Arthropoda	Araneae	Nesticidae	Nesticus dilutus	AF003790
Arthropoda	Araneae	Nesticidae	Nesticus furtivus	AF003791
Arthropoda	Araneae	Nesticidae	Nesticus georgia	AF003792
Arthropoda	Araneae	Nesticidae	Nesticus gertschi	AF003793
Arthropoda	Araneae	Nesticidae	Nesticus gertschi	AF003794
Arthropoda	Araneae	Nesticidae	Nesticus gertschi	AF003795
Arthropoda	Araneae	Nesticidae	Nesticus holsingeri	AF003796
Arthropoda	Araneae	Nesticidae	Nesticus jonesi	AF003797
Arthropoda	Araneae	Nesticidae	Nesticus mimus	AF003798
Arthropoda	Araneae	Nesticidae	Nesticus mimus	AF003799
Arthropoda	Araneae	Nesticidae	Nesticus nasicus	AF003800
Arthropoda	Araneae	Nesticidae	Nesticus nasicus	AF003801
Arthropoda	Araneae	Nesticidae	Nesticus nasicus	AF003802
Arthropoda	Araneae	Nesticidae	Nesticus nasicus	AF003803
Arthropoda	Araneae	Nesticidae	Nesticus paynei	AF003806
Arthropoda	Araneae	Nesticidae	Nesticus paynei	AF003807
Arthropoda	Araneae	Nesticidae	Nesticus sheari	AF003809
Arthropoda	Araneae	Nesticidae	Nesticus silvanus	AF003810
Arthropoda	Araneae	Nesticidae	Nesticus silvanus	AF003811
Arthropoda	Araneae	Nesticidae	Nesticus silvanus	AF003812
Arthropoda	Araneae	Nesticidae	Nesticus reclusus	AF003813
Arthropoda	Araneae	Nesticidae	Nesticus stupkai	AF003814
Arthropoda	Araneae	Nesticidae	Nesticus stupkai	AF003815
Arthropoda	Araneae	Nesticidae	Nesticus stupkai	AF003816
Arthropoda	Araneae	Nesticidae	Nesticus stygius	AF003817
Arthropoda	Araneae	Nesticidae	Nesticus tennesseensis	AF003818
Arthropoda	Araneae	Nesticidae	Nesticus tennesseensis	AF003819
Arthropoda	Araneae	Nesticidae	Nesticus tennesseensis	AF003820
Arthropoda	Araneae	Nesticidae	Nesticus valentinei	AF003821
Arthropoda	Araneae	Salticidae	Havaika cf. pubens MAA-2006	DQ531819
Arthropoda	Araneae	Salticidae	Havaika cf. pubens MAA-2006	DQ531820
Arthropoda	Araneae	Salticidae	Havaika cf. verecunda MAA-2006	DQ531821
Arthropoda	Araneae	Salticidae	Havaika cf. verecunda MAA-2006	DQ531822
Arthropoda	Araneae	Salticidae	Havaika cf. verecunda MAA-2006	DQ531823
Arthropoda	Araneae	Salticidae	Havaika cf. verecunda MAA-2006	DQ531824
Arthropoda	Araneae	Salticidae	Havaika cf. verecunda MAA-2006	DQ531825
Arthropoda	Araneae	Salticidae	Havaika cf. verecunda MAA-2006	DQ531826
Arthropoda	Araneae	Salticidae	Havaika cf. verecunda MAA-2006	DQ531827
Arthropoda	Araneae	Salticidae	Havaika cf. verecunda MAA-2006	DQ531828
Arthropoda	Araneae	Salticidae	Havaika cf. verecunda MAA-2006	DQ531829
Arthropoda	Araneae	Salticidae	Havaika cf. pubens MAA-2006	DQ531830
Arthropoda	Araneae	Salticidae	Havaika cf. pubens MAA-2006	DQ531831
Arthropoda	Araneae	Salticidae	Havaika cf. pubens MAA-2006	DQ531832
Arthropoda	Araneae	Salticidae	Havaika cf. pubens MAA-2006	DQ531833
Arthropoda	Araneae	Salticidae	Havaika cf. pubens MAA-2006	DQ531834
Arthropoda	Araneae	Salticidae	Havaika cf. pubens MAA-2006	DQ531835
Arthropoda	Araneae	Salticidae	Havaika cf. pubens MAA-2006	DQ531836
Arthropoda	Araneae	Salticidae	Havaika cf. pubens MAA-2006	DQ531837
Arthropoda	Araneae	Salticidae	Havaika cruciata	DQ531838
Arthropoda	Araneae	Salticidae	Havaika cruciata	DQ531839
Arthropoda	Araneae	Salticidae	Havaika cf. pubens MAA-2006	DQ531841
Arthropoda	Araneae	Salticidae	Havaika cf. verecunda MAA-2006	DQ531842
Arthropoda	Araneae	Salticidae	Havaika cf. pubens MAA-2006	DQ531843
Arthropoda	Araneae	Theraphosidae	Brachypelma vagans	AJ585053
Arthropoda	Araneae	Theraphosidae	Brachypelma vagans	AJ585054
Arthropoda	Araneae	Theraphosidae	Brachypelma vagans	AJ585055
Arthropoda	Araneae	Theraphosidae	Brachypelma vagans	AJ585056
Arthropoda	Araneae	Theraphosidae	Brachypelma vagans	AJ585057
Arthropoda	Araneae	Theraphosidae	Brachypelma vagans	AJ585058
Arthropoda	Araneae	Theraphosidae	Brachypelma vagans	AJ585059
Arthropoda	Araneae	Theraphosidae	Brachypelma vagans	AJ585060
Arthropoda	Araneae	Theraphosidae	Brachypelma vagans	AJ585061
Arthropoda	Araneae	Theraphosidae	Brachypelma vagans	AJ585062
Arthropoda	Araneae	Theraphosidae	Brachypelma vagans	AJ585063
Arthropoda	Araneae	Theraphosidae	Brachypelma vagans	AJ585064
Arthropoda	Araneae	Theraphosidae	Brachypelma vagans	AJ585065
Arthropoda	Araneae	Theraphosidae	Brachypelma vagans	AJ585066
Arthropoda	Araneae	Theraphosidae	Brachypelma vagans	AJ585067
Arthropoda	Araneae	Theraphosidae	Brachypelma vagans	AJ585068
Arthropoda	Araneae	Theraphosidae	Brachypelma vagans	AJ585069
Arthropoda	Araneae	Theraphosidae	Brachypelma vagans	AJ585070
Arthropoda	Araneae	Theraphosidae	Brachypelma vagans	AJ585071
Arthropoda	Araneae	Theraphosidae	Brachypelma vagans	AJ585072
Arthropoda	Araneae	Theraphosidae	Brachypelma angustum	AJ585073
Arthropoda	Araneae	Theridiidae	Latrodectus katipo	EF121038
Arthropoda	Araneae	Theridiidae	Latrodectus katipo	EF121039
Arthropoda	Araneae	Theridiidae	Latrodectus katipo	EF121040
Arthropoda	Araneae	Theridiidae	Latrodectus katipo	EF121041
Arthropoda	Araneae	Theridiidae	Latrodectus katipo	EF121042
Arthropoda	Araneae	Theridiidae	Latrodectus katipo	EF121043
Arthropoda	Araneae	Theridiidae	Latrodectus katipo	EF121044
Arthropoda	Araneae	Theridiidae	Latrodectus katipo	EF121045
Arthropoda	Araneae	Theridiidae	Latrodectus katipo	EF121046
Arthropoda	Araneae	Theridiidae	Latrodectus katipo	EF121047
Arthropoda	Araneae	Theridiidae	Latrodectus katipo	EF121048
Arthropoda	Araneae	Theridiidae	Latrodectus katipo	EF121049
Arthropoda	Araneae	Theridiidae	Latrodectus katipo	EF121050
Arthropoda	Araneae	Theridiidae	Latrodectus katipo	EF121051
Arthropoda	Araneae	Theridiidae	Latrodectus katipo	EF121052
Arthropoda	Araneae	Theridiidae	Latrodectus katipo	EF121053
Arthropoda	Araneae	Theridiidae	Latrodectus katipo	EF121054
Arthropoda	Araneae	Theridiidae	Latrodectus katipo	EF121055
Arthropoda	Araneae	Theridiidae	Latrodectus katipo	EF121056
Arthropoda	Araneae	Theridiidae	Latrodectus katipo	EF121057
Arthropoda	Araneae	Theridiidae	Latrodectus katipo	EF121058
Arthropoda	Araneae	Theridiidae	Latrodectus katipo	EF121059
Arthropoda	Araneae	Theridiidae	Latrodectus katipo	EF121060
Arthropoda	Araneae	Theridiidae	Latrodectus katipo	EF121061
Arthropoda	Araneae	Theridiidae	Latrodectus hasseltii	EF121062
Arthropoda	Araneae	Theridiidae	Latrodectus hasseltii	EF121063
Arthropoda	Araneae	Theridiidae	Latrodectus hasseltii	EF121064
Arthropoda	Araneae	Theridiidae	Latrodectus hasseltii	EF121065
Arthropoda	Araneae	Theridiidae	Latrodectus hasseltii	EF121066
Arthropoda	Araneae	Theridiidae	Latrodectus hasseltii	EF121067
Arthropoda	Araneae	Theridiidae	Latrodectus hasseltii	EF121068
Arthropoda	Araneae	Theridiidae	Latrodectus katipo	EU305456
Arthropoda	Araneae	Theridiidae	Latrodectus katipo	EU305457
Arthropoda	Araneae	Theridiidae	Latrodectus katipo	EU305458
Arthropoda	Araneae	Theridiidae	Latrodectus katipo	EU305459
Arthropoda	Araneae	Theridiidae	Latrodectus katipo	EU305460
Arthropoda	Araneae	Theridiidae	Latrodectus katipo	EU305461
Arthropoda	Araneae	Theridiidae	Latrodectus katipo	EU305462
Arthropoda	Araneae	Theridiidae	Latrodectus katipo	EU305463
Arthropoda	Araneae	Theridiidae	Latrodectus katipo	EU309679
Arthropoda	Astigmata	Acaridae	Sancassania rodriguezi	AB104923
Arthropoda	Astigmata	Acaridae	Sancassania rodriguezi	AB104924
Arthropoda	Astigmata	Acaridae	Rhizoglyphus setosus	AB104927
Arthropoda	Astigmata	Acaridae	Rhizoglyphus setosus	AB104928
Arthropoda	Astigmata	Acaridae	Schwiebea elongata	AB104933
Arthropoda	Astigmata	Acaridae	Schwiebea elongata	AB104934
Arthropoda	Astigmata	Acaridae	Rhizoglyphus robini	AB104941
Arthropoda	Astigmata	Acaridae	Schwiebea araujoae	AB104947
Arthropoda	Astigmata	Acaridae	Schwiebea araujoae	AB104948
Arthropoda	Astigmata	Acaridae	Schwiebea similis	AB104951
Arthropoda	Astigmata	Acaridae	Sancassania polyphyllae	AB104957
Arthropoda	Astigmata	Acaridae	Schwiebea araujoae	AB104960
Arthropoda	Astigmata	Acaridae	Schwiebea elongata	AB104965
Arthropoda	Astigmata	Acaridae	Tyrophagus putrescentiae	AB104977
Arthropoda	Astigmata	Acaridae	Tyrophagus similis	AB104978
Arthropoda	Astigmata	Acaridae	Sancassania spinitarsus	AB104979
Arthropoda	Astigmata	Acaridae	Sancassania spinitarsus	AB104980
Arthropoda	Astigmata	Acaridae	Rhizoglyphus robini	AB104994
Arthropoda	Astigmata	Acaridae	Tyrophagus longior	AB104997
Arthropoda	Astigmata	Acaridae	Sancassania shanghaiensis	AB104998
Arthropoda	Astigmata	Acaridae	Tyrophagus putrescentiae	AB105000
Arthropoda	Astigmata	Acaridae	Sancassania spinitarsus	AB105014
Arthropoda	Astigmata	Acaridae	Sancassania spinitarsus	AB105015
Arthropoda	Astigmata	Acaridae	Rhizoglyphus robini	AB105030
Arthropoda	Astigmata	Acaridae	Sancassania spinitarsus	AB105032
Arthropoda	Astigmata	Acaridae	Sancassania spinitarsus	AB105033
Arthropoda	Astigmata	Acaridae	Sancassania spinitarsus	AB105034
Arthropoda	Astigmata	Acaridae	Tyrophagus neiswanderi	AB105035
Arthropoda	Astigmata	Acaridae	Tyrophagus neiswanderi	AB105036
Arthropoda	Astigmata	Acaridae	Tyrophagus putrescentiae	AB105037
Arthropoda	Astigmata	Acaridae	Rhizoglyphus echinopus	DQ372566
Arthropoda	Astigmata	Acaridae	Rhizoglyphus echinopus	DQ372567
Arthropoda	Astigmata	Acaridae	Rhizoglyphus robini	DQ372568
Arthropoda	Astigmata	Acaridae	Rhizoglyphus setosus	DQ372569
Arthropoda	Astigmata	Acaridae	Rhizoglyphus echinopus	EF362629
Arthropoda	Astigmata	Acaridae	Tyrophagus putrescentiae	GQ205623
Arthropoda	Astigmata	Acaridae	Tyrophagus putrescentiae	GQ205624
Arthropoda	Astigmata	Acaridae	Tyrophagus putrescentiae	GQ205625
Arthropoda	Astigmata	Acaridae	Tyrophagus putrescentiae	GQ205626
Arthropoda	Astigmata	Listrophoridae	Geomylichus postscutatus	AY458659
Arthropoda	Astigmata	Listrophoridae	Geomylichus hispidus	AY458660
Arthropoda	Astigmata	Listrophoridae	Geomylichus hispidus	AY458661
Arthropoda	Astigmata	Listrophoridae	Geomylichus nelsoni	AY458662
Arthropoda	Astigmata	Listrophoridae	Geomylichus texanus	AY458663
Arthropoda	Astigmata	Listrophoridae	Geomylichus texanus	AY458664
Arthropoda	Astigmata	Listrophoridae	Geomylichus perognathi	AY458665
Arthropoda	Astigmata	Listrophoridae	Geomylichus texanus	AY458666
Arthropoda	Astigmata	Listrophoridae	Geomylichus floridanus	AY458667
Arthropoda	Astigmata	Listrophoridae	Geomylichus nelsoni	AY458668
Arthropoda	Astigmata	Listrophoridae	Geomylichus postscutatus	AY458669
Arthropoda	Astigmata	Listrophoridae	Geomylichus nelsoni	AY458670
Arthropoda	Astigmata	Listrophoridae	Geomylichus texanus	AY458671
Arthropoda	Astigmata	Listrophoridae	Geomylichus dipodomius	AY458672
Arthropoda	Astigmata	Listrophoridae	Geomylichus durangoensis	AY458673
Arthropoda	Astigmata	Listrophoridae	Geomylichus durangoensis	AY458674
Arthropoda	Astigmata	Listrophoridae	Geomylichus penicillatus	AY458675
Arthropoda	Astigmata	Proctophyllodidae	Proctophyllodes stylifer	AY684434
Arthropoda	Astigmata	Proctophyllodidae	Proctophyllodes ateri	AY705374
Arthropoda	Astigmata	Psoroptidae	Psoroptes cuniculi	AB105019
Arthropoda	Astigmata	Psoroptidae	Psoroptes cuniculi	AB105020
Arthropoda	Astigmata	Psoroptidae	Psoroptes cuniculi	AB105021
Arthropoda	Astigmata	Psoroptidae	Psoroptes cuniculi	EF025930
Arthropoda	Astigmata	Psoroptidae	Chorioptes texanus	EF053119
Arthropoda	Astigmata	Psoroptidae	Chorioptes texanus	EF053120
Arthropoda	Astigmata	Psoroptidae	Chorioptes texanus	EF053121
Arthropoda	Astigmata	Psoroptidae	Chorioptes texanus	EF053122
Arthropoda	Astigmata	Psoroptidae	Chorioptes texanus	EF191356
Arthropoda	Astigmata	Psoroptidae	Chorioptes texanus	EF191357
Arthropoda	Astigmata	Psoroptidae	Chorioptes texanus	EF191358
Arthropoda	Astigmata	Psoroptidae	Chorioptes texanus	EF191359
Arthropoda	Astigmata	Psoroptidae	Chorioptes texanus	EF191360
Arthropoda	Astigmata	Psoroptidae	Chorioptes texanus	EF191361
Arthropoda	Astigmata	Psoroptidae	Chorioptes texanus	EF191362
Arthropoda	Astigmata	Psoroptidae	Chorioptes texanus	EF191363
Arthropoda	Astigmata	Psoroptidae	Chorioptes texanus	EF191364
Arthropoda	Astigmata	Psoroptidae	Chorioptes texanus	EF191365
Arthropoda	Astigmata	Psoroptidae	Chorioptes texanus	EF191366
Arthropoda	Astigmata	Psoroptidae	Chorioptes texanus	EF191367
Arthropoda	Astigmata	Psoroptidae	Chorioptes texanus	EF191368
Arthropoda	Astigmata	Psoroptidae	Chorioptes texanus	EF191369
Arthropoda	Astigmata	Psoroptidae	Chorioptes bovis	EF191370
Arthropoda	Astigmata	Psoroptidae	Chorioptes bovis	EF191371
Arthropoda	Astigmata	Psoroptidae	Chorioptes bovis	EF191372
Arthropoda	Astigmata	Psoroptidae	Chorioptes bovis	EF191373
Arthropoda	Astigmata	Psoroptidae	Chorioptes bovis	EF191374
Arthropoda	Astigmata	Psoroptidae	Chorioptes bovis	EF191375
Arthropoda	Astigmata	Psoroptidae	Psoroptes cuniculi	EF429253
Arthropoda	Astigmata	Psoroptidae	Psoroptes cervinus	EF429254
Arthropoda	Astigmata	Psoroptidae	Psoroptes cuniculi	EF429255
Arthropoda	Astigmata	Psoroptidae	Psoroptes cuniculi	EF429256
Arthropoda	Astigmata	Psoroptidae	Psoroptes cuniculi	EF429257
Arthropoda	Astigmata	Psoroptidae	Psoroptes cuniculi	EF429258
Arthropoda	Astigmata	Psoroptidae	Psoroptes ovis	EF429259
Arthropoda	Astigmata	Psoroptidae	Psoroptes cuniculi	EF429260
Arthropoda	Astigmata	Psoroptidae	Psoroptes cuniculi	EF429261
Arthropoda	Astigmata	Psoroptidae	Psoroptes cuniculi	EF429262
Arthropoda	Astigmata	Psoroptidae	Psoroptes cuniculi	EF429263
Arthropoda	Astigmata	Psoroptidae	Psoroptes cuniculi	EF429264
Arthropoda	Astigmata	Psoroptidae	Psoroptes cuniculi	EF429265
Arthropoda	Astigmata	Psoroptidae	Psoroptes cuniculi	EF429266
Arthropoda	Astigmata	Psoroptidae	Psoroptes ovis	EF429267
Arthropoda	Astigmata	Psoroptidae	Psoroptes cuniculi	EF429268
Arthropoda	Astigmata	Psoroptidae	Psoroptes cuniculi	EF429269
Arthropoda	Astigmata	Psoroptidae	Psoroptes cuniculi	EF429270
Arthropoda	Astigmata	Psoroptidae	Psoroptes ovis	EF429271
Arthropoda	Astigmata	Pyroglyphidae	Dermatophagoides farinae	AB105001
Arthropoda	Astigmata	Pyroglyphidae	Dermatophagoides pteronyssinus	AB105008
Arthropoda	Astigmata	Pyroglyphidae	Dermatophagoides pteronyssinus	AB105009
Arthropoda	Astigmata	Pyroglyphidae	Dermatophagoides farinae	GQ205597
Arthropoda	Astigmata	Pyroglyphidae	Dermatophagoides farinae	GQ205598
Arthropoda	Astigmata	Pyroglyphidae	Dermatophagoides farinae	GQ205599
Arthropoda	Astigmata	Pyroglyphidae	Dermatophagoides farinae	GQ205600
Arthropoda	Astigmata	Pyroglyphidae	Dermatophagoides farinae	GQ205601
Arthropoda	Astigmata	Pyroglyphidae	Dermatophagoides farinae	GQ205602
Arthropoda	Astigmata	Pyroglyphidae	Dermatophagoides farinae	GQ205603
Arthropoda	Astigmata	Pyroglyphidae	Dermatophagoides pteronyssinus	GQ205604
Arthropoda	Astigmata	Pyroglyphidae	Dermatophagoides pteronyssinus	GQ205605
Arthropoda	Astigmata	Pyroglyphidae	Dermatophagoides pteronyssinus	GQ205606
Arthropoda	Astigmata	Pyroglyphidae	Dermatophagoides pteronyssinus	GQ205607
Arthropoda	Astigmata	Pyroglyphidae	Dermatophagoides pteronyssinus	GQ205608
Arthropoda	Astigmata	Pyroglyphidae	Dermatophagoides pteronyssinus	GQ205609
Arthropoda	Astigmata	Pyroglyphidae	Dermatophagoides pteronyssinus	GQ205610
Arthropoda	Astigmata	Pyroglyphidae	Dermatophagoides pteronyssinus	GQ205611
Arthropoda	Astigmata	Pyroglyphidae	Dermatophagoides pteronyssinus	GQ205612
Arthropoda	Astigmata	Pyroglyphidae	Dermatophagoides pteronyssinus	GQ205613
Arthropoda	Astigmata	Pyroglyphidae	Dermatophagoides pteronyssinus	GQ205614
Arthropoda	Astigmata	Pyroglyphidae	Dermatophagoides pteronyssinus	GQ205615
Arthropoda	Blattaria	Blattellidae	Blattella germanica	AF005243
Arthropoda	Blattaria	Blattellidae	Paratemnopteryx stonei	AF097833
Arthropoda	Blattaria	Blattellidae	Paratemnopteryx stonei	AF097834
Arthropoda	Blattaria	Blattellidae	Paratemnopteryx stonei	AF097835
Arthropoda	Blattaria	Blattellidae	Paratemnopteryx stonei	AF097836
Arthropoda	Blattaria	Blattellidae	Paratemnopteryx stonei	AF097837
Arthropoda	Blattaria	Blattellidae	Paratemnopteryx stonei	AF097838
Arthropoda	Blattaria	Blattellidae	Paratemnopteryx stonei	AF097839
Arthropoda	Blattaria	Blattellidae	Paratemnopteryx stonei	AF097840
Arthropoda	Blattaria	Blattellidae	Paratemnopteryx stonei	AF097841
Arthropoda	Blattaria	Blattellidae	Paratemnopteryx stonei	AF097842
Arthropoda	Blattaria	Blattellidae	Paratemnopteryx stonei	AF097843
Arthropoda	Blattaria	Blattellidae	Paratemnopteryx stonei	AF097844
Arthropoda	Blattaria	Blattellidae	Paratemnopteryx stonei	AF097845
Arthropoda	Blattaria	Blattellidae	Paratemnopteryx stonei	AF097846
Arthropoda	Blattaria	Blattellidae	Paratemnopteryx stonei	AF097847
Arthropoda	Blattaria	Blattellidae	Paratemnopteryx stonei	AF097848
Arthropoda	Blattaria	Blattellidae	Paratemnopteryx stonei	AF097849
Arthropoda	Blattaria	Blattellidae	Paratemnopteryx stonei	AF097850
Arthropoda	Blattaria	Blattellidae	Paratemnopteryx stonei	AF097851
Arthropoda	Blattaria	Blattellidae	Paratemnopteryx weinsteini	AF097852
Arthropoda	Blattaria	Blattellidae	Paratemnopteryx weinsteini	AF097853
Arthropoda	Blattaria	Blattellidae	Paratemnopteryx weinsteini	AF097854
Arthropoda	Blattaria	Blattellidae	Paratemnopteryx weinsteini	AF097855
Arthropoda	Blattaria	Blattellidae	Paratemnopteryx weinsteini	AF097856
Arthropoda	Blattaria	Blattellidae	Paratemnopteryx weinsteini	AF097857
Arthropoda	Blattaria	Blattellidae	Paratemnopteryx howarthi	AF176537
Arthropoda	Blattaria	Blattellidae	Paratemnopteryx howarthi	AF176538
Arthropoda	Blattaria	Blattellidae	Paratemnopteryx centralensis	AF176539
Arthropoda	Blattaria	Blattellidae	Paratemnopteryx centralensis	AF176540
Arthropoda	Blattaria	Blattellidae	Paratemnopteryx rosensis	AF176541
Arthropoda	Blattaria	Blattellidae	Paratemnopteryx rosensis	AF176542
Arthropoda	Blattaria	Blattellidae	Paratemnopteryx rufa	AF176543
Arthropoda	Blattaria	Blattellidae	Paratemnopteryx rufa	AF176544
Arthropoda	Blattaria	Blattellidae	Paratemnopteryx couloniana	AF176545
Arthropoda	Blattaria	Blattellidae	Paratemnopteryx kookabinnensis	AF176549
Arthropoda	Blattaria	Blattellidae	Paratemnopteryx atra	AF176550
Arthropoda	Blattaria	Blattellidae	Paratemnopteryx atra	AF176551
Arthropoda	Blattaria	Blattellidae	Blattella germanica	AF321244
Arthropoda	Blattaria	Blattellidae	Blattella lituricollis	AF321245
Arthropoda	Blattaria	Blattellidae	Blattella vaga	AF321246
Arthropoda	Blattaria	Blattellidae	Blattella asahinai	AF321253
Arthropoda	Blattaria	Blattidae	Periplaneta americana	AF321248
Arthropoda	Blattaria	Blattidae	Periplaneta brunnea	AF321249
Arthropoda	Blattaria	Blattidae	Periplaneta fuliginosa	AF321250
Arthropoda	Blattaria	Blattidae	Periplaneta americana	AJ577262
Arthropoda	Blattaria	Cryptocercidae	Cryptocercus punctulatus	AB425885
Arthropoda	Blattaria	Cryptocercidae	Cryptocercus punctulatus	AB425886
Arthropoda	Blattaria	Cryptocercidae	Cryptocercus punctulatus	AB425887
Arthropoda	Blattaria	Cryptocercidae	Cryptocercus punctulatus	AB425888
Arthropoda	Blattaria	Cryptocercidae	Cryptocercus punctulatus	AB425889
Arthropoda	Blattaria	Cryptocercidae	Cryptocercus punctulatus	AB425890
Arthropoda	Blattaria	Cryptocercidae	Cryptocercus punctulatus	AB425891
Arthropoda	Blattaria	Cryptocercidae	Cryptocercus punctulatus	AB425892
Arthropoda	Blattaria	Cryptocercidae	Cryptocercus punctulatus	AB425893
Arthropoda	Blattaria	Cryptocercidae	Cryptocercus punctulatus	AB425894
Arthropoda	Blattaria	Cryptocercidae	Cryptocercus punctulatus	AB425895
Arthropoda	Blattaria	Cryptocercidae	Cryptocercus punctulatus	AB425896
Arthropoda	Blattaria	Cryptocercidae	Cryptocercus punctulatus	AB425897
Arthropoda	Blattaria	Cryptocercidae	Cryptocercus punctulatus	AB425898
Arthropoda	Blattaria	Cryptocercidae	Cryptocercus punctulatus	AB425899
Arthropoda	Blattaria	Cryptocercidae	Cryptocercus punctulatus	AB425900
Arthropoda	Blattaria	Cryptocercidae	Cryptocercus punctulatus	AB425901
Arthropoda	Blattaria	Cryptocercidae	Cryptocercus punctulatus	AB425902
Arthropoda	Blattaria	Cryptocercidae	Cryptocercus punctulatus	AB425903
Arthropoda	Blattaria	Cryptocercidae	Cryptocercus punctulatus	AB425904
Arthropoda	Blattaria	Cryptocercidae	Cryptocercus punctulatus	AB425905
Arthropoda	Blattaria	Cryptocercidae	Cryptocercus punctulatus	AB425906
Arthropoda	Blattaria	Cryptocercidae	Cryptocercus garciai	AF322474
Arthropoda	Blattaria	Cryptocercidae	Cryptocercus garciai	AF322475
Arthropoda	Blattaria	Cryptocercidae	Cryptocercus darwini	AF322478
Arthropoda	Blattaria	Cryptocercidae	Cryptocercus darwini	AF322480
Arthropoda	Blattaria	Cryptocercidae	Cryptocercus wrighti	AF322482
Arthropoda	Blattaria	Cryptocercidae	Cryptocercus clevelandi	AF322488
Arthropoda	Blattaria	Cryptocercidae	Cryptocercus clevelandi	AF371285
Arthropoda	Blattaria	Cryptocercidae	Cryptocercus clevelandi	AF371286
Arthropoda	Blattaria	Cryptocercidae	Cryptocercus clevelandi	AF371287
Arthropoda	Blattaria	Cryptocercidae	Cryptocercus darwini	AF371290
Arthropoda	Blattaria	Cryptocercidae	Cryptocercus darwini	AF371291
Arthropoda	Blattaria	Cryptocercidae	Cryptocercus darwini	AF371292
Arthropoda	Blattaria	Cryptocercidae	Cryptocercus darwini	AF371293
Arthropoda	Blattaria	Cryptocercidae	Cryptocercus darwini	AF371294
Arthropoda	Blattaria	Cryptocercidae	Cryptocercus darwini	AF371295
Arthropoda	Blattaria	Cryptocercidae	Cryptocercus darwini	AF371296
Arthropoda	Blattaria	Cryptocercidae	Cryptocercus darwini	AF371297
Arthropoda	Blattaria	Cryptocercidae	Cryptocercus darwini	AF371298
Arthropoda	Blattaria	Cryptocercidae	Cryptocercus darwini	AF371299
Arthropoda	Blattaria	Cryptocercidae	Cryptocercus darwini	AF371300
Arthropoda	Blattaria	Cryptocercidae	Cryptocercus darwini	AF371301
Arthropoda	Blattaria	Cryptocercidae	Cryptocercus darwini	AF371302
Arthropoda	Blattaria	Cryptocercidae	Cryptocercus garciai	AF371304
Arthropoda	Blattaria	Cryptocercidae	Cryptocercus garciai	AF371305
Arthropoda	Blattaria	Cryptocercidae	Cryptocercus garciai	AF371307
Arthropoda	Blattaria	Cryptocercidae	Cryptocercus wrighti	AF371308
Arthropoda	Blattaria	Cryptocercidae	Cryptocercus wrighti	AF371310
Arthropoda	Blattaria	Cryptocercidae	Cryptocercus wrighti	AF371311
Arthropoda	Blattaria	Cryptocercidae	Cryptocercus wrighti	AF371312
Arthropoda	Blattaria	Cryptocercidae	Cryptocercus punctulatus	AF371313
Arthropoda	Blattaria	Cryptocercidae	Cryptocercus punctulatus	AF371314
Arthropoda	Calanoida	Calanidae	Calanus sinicus	AB297705
Arthropoda	Calanoida	Calanidae	Calanus sinicus	AB297706
Arthropoda	Calanoida	Calanidae	Calanus sinicus	AB297707
Arthropoda	Calanoida	Calanidae	Calanus sinicus	AB297708
Arthropoda	Calanoida	Calanidae	Calanus sinicus	AB297709
Arthropoda	Calanoida	Calanidae	Calanus sinicus	AB297710
Arthropoda	Calanoida	Calanidae	Calanus jashnovi	AB297711
Arthropoda	Calanoida	Calanidae	Calanus pacificus	AB297712
Arthropoda	Calanoida	Calanidae	Calanus sinicus	AB332366
Arthropoda	Calanoida	Calanidae	Calanus sinicus	AB332367
Arthropoda	Calanoida	Calanidae	Calanus sinicus	AB332368
Arthropoda	Calanoida	Calanidae	Calanus sinicus	AB332369
Arthropoda	Calanoida	Calanidae	Calanus sinicus	AB332370
Arthropoda	Calanoida	Calanidae	Calanus sinicus	AB332371
Arthropoda	Calanoida	Calanidae	Calanus sinicus	AB332372
Arthropoda	Calanoida	Calanidae	Calanus sinicus	AB332373
Arthropoda	Calanoida	Calanidae	Calanus sinicus	AB332374
Arthropoda	Calanoida	Calanidae	Calanus sinicus	AB332375
Arthropoda	Calanoida	Calanidae	Calanus sinicus	AB332376
Arthropoda	Calanoida	Calanidae	Calanus sinicus	AB332377
Arthropoda	Calanoida	Calanidae	Calanus sinicus	AB332378
Arthropoda	Calanoida	Calanidae	Calanus sinicus	AB332379
Arthropoda	Calanoida	Calanidae	Calanus sinicus	AB332380
Arthropoda	Calanoida	Calanidae	Calanus sinicus	AB332381
Arthropoda	Calanoida	Calanidae	Calanus sinicus	AB332382
Arthropoda	Calanoida	Calanidae	Calanus jashnovi	AB332383
Arthropoda	Calanoida	Calanidae	Calanus jashnovi	AB332384
Arthropoda	Calanoida	Calanidae	Calanus jashnovi	AB332385
Arthropoda	Calanoida	Calanidae	Calanus jashnovi	AB332386
Arthropoda	Calanoida	Calanidae	Calanus pacificus	AF315016
Arthropoda	Calanoida	Diaptomidae	Skistodiaptomus carolinensis	AY275453
Arthropoda	Calanoida	Diaptomidae	Skistodiaptomus mississippiensis	AY275454
Arthropoda	Calanoida	Diaptomidae	Skistodiaptomus oregonensis	AY275455
Arthropoda	Calanoida	Diaptomidae	Skistodiaptomus pallidus	AY275456
Arthropoda	Calanoida	Diaptomidae	Skistodiaptomus pygmaeus	AY275457
Arthropoda	Calanoida	Diaptomidae	Skistodiaptomus reighardi	AY275458
Arthropoda	Calanoida	Diaptomidae	Notodiaptomus conifer	DQ248320
Arthropoda	Calanoida	Diaptomidae	Notodiaptomus iheringi	DQ248321
Arthropoda	Calanoida	Diaptomidae	Skistodiaptomus carolinensis	EU582650
Arthropoda	Calanoida	Diaptomidae	Skistodiaptomus carolinensis	EU582651
Arthropoda	Calanoida	Diaptomidae	Skistodiaptomus mississippiensis	EU582652
Arthropoda	Calanoida	Diaptomidae	Skistodiaptomus mississippiensis	EU582653
Arthropoda	Calanoida	Diaptomidae	Skistodiaptomus oregonensis	EU582654
Arthropoda	Calanoida	Diaptomidae	Skistodiaptomus oregonensis	EU582655
Arthropoda	Calanoida	Diaptomidae	Skistodiaptomus oregonensis	EU582656
Arthropoda	Calanoida	Diaptomidae	Skistodiaptomus oregonensis	EU582657
Arthropoda	Calanoida	Diaptomidae	Skistodiaptomus oregonensis	EU582658
Arthropoda	Calanoida	Diaptomidae	Skistodiaptomus oregonensis	EU582659
Arthropoda	Calanoida	Diaptomidae	Skistodiaptomus oregonensis	EU582660
Arthropoda	Calanoida	Diaptomidae	Skistodiaptomus oregonensis	EU582661
Arthropoda	Calanoida	Diaptomidae	Skistodiaptomus oregonensis	EU582662
Arthropoda	Calanoida	Diaptomidae	Skistodiaptomus oregonensis	EU582663
Arthropoda	Calanoida	Diaptomidae	Skistodiaptomus oregonensis	EU582664
Arthropoda	Calanoida	Diaptomidae	Skistodiaptomus oregonensis	EU582665
Arthropoda	Calanoida	Diaptomidae	Skistodiaptomus oregonensis	EU582666
Arthropoda	Calanoida	Diaptomidae	Skistodiaptomus oregonensis	EU582667
Arthropoda	Calanoida	Diaptomidae	Skistodiaptomus pallidus	EU582668
Arthropoda	Calanoida	Diaptomidae	Skistodiaptomus pallidus	EU582669
Arthropoda	Calanoida	Diaptomidae	Skistodiaptomus pallidus	EU582670
Arthropoda	Calanoida	Diaptomidae	Skistodiaptomus pallidus	EU582671
Arthropoda	Calanoida	Diaptomidae	Skistodiaptomus pallidus	EU582672
Arthropoda	Calanoida	Diaptomidae	Skistodiaptomus pallidus	EU582673
Arthropoda	Calanoida	Diaptomidae	Skistodiaptomus pallidus	EU582674
Arthropoda	Calanoida	Diaptomidae	Skistodiaptomus pallidus	EU582675
Arthropoda	Calanoida	Diaptomidae	Skistodiaptomus pallidus	EU582676
Arthropoda	Calanoida	Diaptomidae	Skistodiaptomus pygmaeus	EU582677
Arthropoda	Calanoida	Diaptomidae	Skistodiaptomus pygmaeus	EU582678
Arthropoda	Calanoida	Diaptomidae	Skistodiaptomus pygmaeus	EU582679
Arthropoda	Calanoida	Diaptomidae	Skistodiaptomus pygmaeus	EU582680
Arthropoda	Calanoida	Diaptomidae	Skistodiaptomus pygmaeus	EU582681
Arthropoda	Calanoida	Diaptomidae	Skistodiaptomus pygmaeus	EU582682
Arthropoda	Calanoida	Diaptomidae	Skistodiaptomus pygmaeus	EU582683
Arthropoda	Calanoida	Diaptomidae	Skistodiaptomus reighardi	EU582684
Arthropoda	Calanoida	Diaptomidae	Skistodiaptomus reighardi	EU582685
Arthropoda	Calanoida	Diaptomidae	Hesperodiaptomus kenai	EU977318
Arthropoda	Calanoida	Diaptomidae	Hesperodiaptomus hirsutus	EU977319
Arthropoda	Calanoida	Diaptomidae	Hesperodiaptomus shoshone	EU977320
Arthropoda	Calanoida	Diaptomidae	Hesperodiaptomus eiseni	EU977321
Arthropoda	Calanoida	Diaptomidae	Hesperodiaptomus arcticus	EU977322
Arthropoda	Calanoida	Diaptomidae	Hesperodiaptomus californiensis	EU977323
Arthropoda	Calanoida	Diaptomidae	Hesperodiaptomus nevadensis	EU977324
Arthropoda	Calanoida	Diaptomidae	Hesperodiaptomus victoriaensis	EU977325
Arthropoda	Calanoida	Diaptomidae	Hesperodiaptomus franciscanus	EU977326
Arthropoda	Calanoida	Eucalanidae	Eucalanus spinifer	AY874281
Arthropoda	Calanoida	Eucalanidae	Eucalanus hyalinus	AY874282
Arthropoda	Calanoida	Eucalanidae	Eucalanus spinifer	AY874283
Arthropoda	Calanoida	Eucalanidae	Eucalanus hyalinus	AY874284
Arthropoda	Calanoida	Eucalanidae	Eucalanus spinifer	AY874285
Arthropoda	Calanoida	Eucalanidae	Eucalanus spinifer	AY874286
Arthropoda	Calanoida	Eucalanidae	Eucalanus spinifer	AY874287
Arthropoda	Calanoida	Eucalanidae	Eucalanus spinifer	AY874288
Arthropoda	Calanoida	Eucalanidae	Eucalanus spinifer	AY874289
Arthropoda	Calanoida	Eucalanidae	Eucalanus spinifer	AY874290
Arthropoda	Calanoida	Eucalanidae	Eucalanus spinifer	AY874291
Arthropoda	Calanoida	Eucalanidae	Eucalanus hyalinus	AY874292
Arthropoda	Calanoida	Eucalanidae	Eucalanus hyalinus	AY874293
Arthropoda	Calanoida	Eucalanidae	Eucalanus hyalinus	AY874294
Arthropoda	Calanoida	Eucalanidae	Eucalanus hyalinus	AY874295
Arthropoda	Calanoida	Eucalanidae	Eucalanus hyalinus	AY874296
Arthropoda	Calanoida	Eucalanidae	Eucalanus hyalinus	AY874297
Arthropoda	Calanoida	Eucalanidae	Eucalanus hyalinus	AY874298
Arthropoda	Calanoida	Eucalanidae	Eucalanus hyalinus	AY874299
Arthropoda	Calanoida	Eucalanidae	Eucalanus hyalinus	AY874300
Arthropoda	Calanoida	Pseudodiaptomidae	Pseudodiaptomus koreanus	AY496260
Arthropoda	Calanoida	Pseudodiaptomidae	Pseudodiaptomus marinus	AY496261
Arthropoda	Calanoida	Pseudodiaptomidae	Pseudodiaptomus koreanus	AY499003
Arthropoda	Calanoida	Pseudodiaptomidae	Pseudodiaptomus koreanus	AY499004
Arthropoda	Calanoida	Pseudodiaptomidae	Pseudodiaptomus nihonkaiensis	AY499005
Arthropoda	Calanoida	Pseudodiaptomidae	Pseudodiaptomus poplesia	AY499006
Arthropoda	Calanoida	Pseudodiaptomidae	Pseudodiaptomus poplesia	AY499007
Arthropoda	Calanoida	Pseudodiaptomidae	Pseudodiaptomus poplesia	AY499008
Arthropoda	Calanoida	Pseudodiaptomidae	Pseudodiaptomus koreanus	AY499009
Arthropoda	Coccoidea	Pseudococcidae	Planococcus kraunhiae	FJ430144
Arthropoda	Coccoidea	Pseudococcidae	Planococcus citri	FJ430145
Arthropoda	Coleoptera	Brentidae	Lepidapion argentatum	AJ717630
Arthropoda	Coleoptera	Brentidae	Lepidapion argentatum	AJ717631
Arthropoda	Coleoptera	Brentidae	Lepidapion gallaecianum	AJ717632
Arthropoda	Coleoptera	Brentidae	Lepidapion gallaecianum	AJ717633
Arthropoda	Coleoptera	Brentidae	Lepidapion squamidorsum	AJ717634
Arthropoda	Coleoptera	Brentidae	Lepidapion squamidorsum	AJ717635
Arthropoda	Coleoptera	Brentidae	Lepidapion acuminatum	AJ717636
Arthropoda	Coleoptera	Brentidae	Lepidapion acuminatum	AJ717637
Arthropoda	Coleoptera	Brentidae	Lepidapion squamigerum	AJ717638
Arthropoda	Coleoptera	Brentidae	Lepidapion squamigerum	AJ717639
Arthropoda	Coleoptera	Brentidae	Lepidapion cretaceum	AJ717640
Arthropoda	Coleoptera	Brentidae	Lepidapion cretaceum	AJ717641
Arthropoda	Coleoptera	Byrrhidae	Byrrhus arietinus	DQ089811
Arthropoda	Coleoptera	Byrrhidae	Byrrhus derrei	DQ089812
Arthropoda	Coleoptera	Byrrhidae	Byrrhus fasciatus	DQ089813
Arthropoda	Coleoptera	Byrrhidae	Byrrhus focarilei	DQ089814
Arthropoda	Coleoptera	Byrrhidae	Byrrhus glabratus	DQ089815
Arthropoda	Coleoptera	Byrrhidae	Byrrhus numidicus	DQ089816
Arthropoda	Coleoptera	Byrrhidae	Byrrhus occidentalis	DQ089817
Arthropoda	Coleoptera	Byrrhidae	Byrrhus picipes	DQ089818
Arthropoda	Coleoptera	Byrrhidae	Byrrhus pilula	DQ089819
Arthropoda	Coleoptera	Byrrhidae	Byrrhus pustulatus	DQ089820
Arthropoda	Coleoptera	Byrrhidae	Byrrhus pyrenaeus	DQ089821
Arthropoda	Coleoptera	Byrrhidae	Cytilus auricomus	DQ089822
Arthropoda	Coleoptera	Byrrhidae	Cytilus avunculus	DQ089823
Arthropoda	Coleoptera	Byrrhidae	Cytilus sericeus	DQ089824
Arthropoda	Coleoptera	Byturidae	Byturus unicolor	AJ409066
Arthropoda	Coleoptera	Byturidae	Byturus unicolor	AJ409067
Arthropoda	Coleoptera	Byturidae	Byturus unicolor	AJ409068
Arthropoda	Coleoptera	Byturidae	Byturus unicolor	AJ409069
Arthropoda	Coleoptera	Byturidae	Byturus unicolor	AJ409070
Arthropoda	Coleoptera	Byturidae	Byturus unicolor	AJ409071
Arthropoda	Coleoptera	Byturidae	Byturus unicolor	AJ409072
Arthropoda	Coleoptera	Byturidae	Byturus unicolor	AJ409073
Arthropoda	Coleoptera	Byturidae	Byturus unicolor	AJ409074
Arthropoda	Coleoptera	Byturidae	Byturus ochraceus	AJ409075
Arthropoda	Coleoptera	Byturidae	Byturus ochraceus	AJ409076
Arthropoda	Coleoptera	Byturidae	Byturus ochraceus	AJ409077
Arthropoda	Coleoptera	Byturidae	Byturus affinis	AJ409078
Arthropoda	Coleoptera	Byturidae	Byturus affinis	AJ409079
Arthropoda	Coleoptera	Byturidae	Byturus affinis	AJ409080
Arthropoda	Coleoptera	Byturidae	Byturus tomentosus	AJ409081
Arthropoda	Coleoptera	Byturidae	Byturus tomentosus	AJ409082
Arthropoda	Coleoptera	Byturidae	Byturus tomentosus	AJ409083
Arthropoda	Coleoptera	Byturidae	Byturus tomentosus	AJ409084
Arthropoda	Coleoptera	Byturidae	Byturus tomentosus	AJ409085
Arthropoda	Coleoptera	Byturidae	Byturus tomentosus	AJ409086
Arthropoda	Coleoptera	Carabidae	Carabus splendens	DQ683169
Arthropoda	Coleoptera	Carabidae	Carabus splendens	DQ683170
Arthropoda	Coleoptera	Carabidae	Carabus splendens	DQ683171
Arthropoda	Coleoptera	Carabidae	Carabus lineatus	DQ683172
Arthropoda	Coleoptera	Carabidae	Carabus lateralis	DQ683173
Arthropoda	Coleoptera	Carabidae	Carabus auronitens	DQ683174
Arthropoda	Coleoptera	Carabidae	Carabus punctatoauratus	DQ683175
Arthropoda	Coleoptera	Carabidae	Carabus rutilans	DQ683176
Arthropoda	Coleoptera	Carabidae	Carabus hispanus	DQ683177
Arthropoda	Coleoptera	Carabidae	Carabus morbillosus	DQ683178
Arthropoda	Coleoptera	Cerambycidae	Tetropium castaneum	AY487905
Arthropoda	Coleoptera	Cerambycidae	Tetropium castaneum	AY487906
Arthropoda	Coleoptera	Cerambycidae	Tetropium cinnamopterum	AY487907
Arthropoda	Coleoptera	Cerambycidae	Tetropium cinnamopterum	AY487908
Arthropoda	Coleoptera	Cerambycidae	Tetropium fuscum	AY487909
Arthropoda	Coleoptera	Cerambycidae	Tetropium fuscum	AY487910
Arthropoda	Coleoptera	Cerambycidae	Tetropium fuscum	AY487911
Arthropoda	Coleoptera	Cerambycidae	Tetropium fuscum	AY487912
Arthropoda	Coleoptera	Cerambycidae	Tetropium gracilicorne	AY487914
Arthropoda	Coleoptera	Cerambycidae	Tetropium staudingeri	AY487915
Arthropoda	Coleoptera	Cerambycidae	Tetropium staudingeri	AY487916
Arthropoda	Coleoptera	Cerambycidae	Asemum nitidum	EU883941
Arthropoda	Coleoptera	Cerambycidae	Asemum striatum	EU883945
Arthropoda	Coleoptera	Cerambycidae	Tetropium abietis	EU883948
Arthropoda	Coleoptera	Cerambycidae	Tetropium abietis	EU883949
Arthropoda	Coleoptera	Cerambycidae	Tetropium cinnamopterum	EU883950
Arthropoda	Coleoptera	Cerambycidae	Tetropium cinnamopterum	EU883951
Arthropoda	Coleoptera	Cerambycidae	Tetropium fuscum	EU883952
Arthropoda	Coleoptera	Cerambycidae	Tetropium fuscum	EU883953
Arthropoda	Coleoptera	Cerambycidae	Tetropium fuscum	EU883954
Arthropoda	Coleoptera	Cerambycidae	Tetropium gabrieli	EU883955
Arthropoda	Coleoptera	Cerambycidae	Tetropium gabrieli	EU883956
Arthropoda	Coleoptera	Cerambycidae	Tetropium gabrieli	EU883957
Arthropoda	Coleoptera	Cerambycidae	Tetropium gabrieli	EU883958
Arthropoda	Coleoptera	Cerambycidae	Tetropium parvulum	EU883959
Arthropoda	Coleoptera	Cerambycidae	Tetropium parvulum	EU883960
Arthropoda	Coleoptera	Cerambycidae	Tetropium schwarzianum	EU883961
Arthropoda	Coleoptera	Cerambycidae	Tetropium schwarzianum	EU883962
Arthropoda	Coleoptera	Cerambycidae	Tetropium schwarzianum	EU883963
Arthropoda	Coleoptera	Cerambycidae	Tetropium velutinum	EU883964
Arthropoda	Coleoptera	Cerambycidae	Tetropium velutinum	EU883965
Arthropoda	Coleoptera	Chrysomelidae	Diabrotica virgifera virgifera	AF110464
Arthropoda	Coleoptera	Chrysomelidae	Acalymma vittatum	AF278557
Arthropoda	Coleoptera	Chrysomelidae	Acalymma blandulum	AF278558
Arthropoda	Coleoptera	Chrysomelidae	Diabrotica barberi	AF278559
Arthropoda	Coleoptera	Chrysomelidae	Diabrotica cristata	AF278560
Arthropoda	Coleoptera	Chrysomelidae	Diabrotica lemniscata	AF278561
Arthropoda	Coleoptera	Chrysomelidae	Diabrotica longicornis	AF278562
Arthropoda	Coleoptera	Chrysomelidae	Diabrotica porracea	AF278563
Arthropoda	Coleoptera	Chrysomelidae	Diabrotica virgifera virgifera	AF278564
Arthropoda	Coleoptera	Chrysomelidae	Diabrotica virgifera zeae	AF278565
Arthropoda	Coleoptera	Chrysomelidae	Diabrotica viridula	AF278566
Arthropoda	Coleoptera	Chrysomelidae	Diabrotica adelpha	AF278567
Arthropoda	Coleoptera	Chrysomelidae	Diabrotica balteata	AF278568
Arthropoda	Coleoptera	Chrysomelidae	Diabrotica speciosa	AF278569
Arthropoda	Coleoptera	Chrysomelidae	Diabrotica undecimpunctata howardi	AF278570
Arthropoda	Coleoptera	Chrysomelidae	Diabrotica undecimpunctata undecimpunctata	AF278571
Arthropoda	Coleoptera	Chrysomelidae	Timarcha cerdo	AJ278900
Arthropoda	Coleoptera	Chrysomelidae	Timarcha geniculata	AJ279699
Arthropoda	Coleoptera	Chrysomelidae	Timarcha geniculata	AJ279700
Arthropoda	Coleoptera	Chrysomelidae	Timarcha geniculata	AJ279701
Arthropoda	Coleoptera	Chrysomelidae	Timarcha perezi	AJ279702
Arthropoda	Coleoptera	Chrysomelidae	Timarcha perezi	AJ279703
Arthropoda	Coleoptera	Chrysomelidae	Timarcha perezi	AJ279704
Arthropoda	Coleoptera	Chrysomelidae	Timarcha perezi	AJ279705
Arthropoda	Coleoptera	Chrysomelidae	Timarcha perezi	AJ279706
Arthropoda	Coleoptera	Chrysomelidae	Timarcha perezi	AJ279707
Arthropoda	Coleoptera	Chrysomelidae	Timarcha perezi	AJ279708
Arthropoda	Coleoptera	Chrysomelidae	Timarcha perezi	AJ279709
Arthropoda	Coleoptera	Chrysomelidae	Timarcha perezi	AJ279710
Arthropoda	Coleoptera	Chrysomelidae	Timarcha gougeleti	AJ279711
Arthropoda	Coleoptera	Chrysomelidae	Timarcha cyanescens	AJ279712
Arthropoda	Coleoptera	Chrysomelidae	Timarcha cyanescens	AJ279713
Arthropoda	Coleoptera	Chrysomelidae	Timarcha cyanescens	AJ279714
Arthropoda	Coleoptera	Chrysomelidae	Timarcha aurichalcea	AJ279715
Arthropoda	Coleoptera	Chrysomelidae	Timarcha aurichalcea	AJ279716
Arthropoda	Coleoptera	Chrysomelidae	Timarcha fallax	AJ279718
Arthropoda	Coleoptera	Chrysomelidae	Timarcha fallax	AJ279719
Arthropoda	Coleoptera	Chrysomelidae	Timarcha montserratensis	AJ279721
Arthropoda	Coleoptera	Chrysomelidae	Timarcha montserratensis	AJ279722
Arthropoda	Coleoptera	Chrysomelidae	Timarcha sinuatocollis	AJ279723
Arthropoda	Coleoptera	Chrysomelidae	Timarcha sinuatocollis	AJ279724
Arthropoda	Coleoptera	Chrysomelidae	Timarcha sinuatocollis	AJ279725
Arthropoda	Coleoptera	Chrysomelidae	Timarcha sinuatocollis	AJ279726
Arthropoda	Coleoptera	Chrysomelidae	Timarcha interstitialis	AJ279727
Arthropoda	Coleoptera	Chrysomelidae	Timarcha interstitialis	AJ279728
Arthropoda	Coleoptera	Chrysomelidae	Timarcha interstitialis	AJ279730
Arthropoda	Coleoptera	Chrysomelidae	Timarcha interstitialis	AJ279731
Arthropoda	Coleoptera	Chrysomelidae	Timarcha interstitialis	AJ279732
Arthropoda	Coleoptera	Chrysomelidae	Timarcha goettingensis	AJ279733
Arthropoda	Coleoptera	Chrysomelidae	Timarcha goettingensis	AJ279734
Arthropoda	Coleoptera	Chrysomelidae	Timarcha sublaevis	AJ279735
Arthropoda	Coleoptera	Chrysomelidae	Timarcha recticollis	AJ279736
Arthropoda	Coleoptera	Chrysomelidae	Timarcha recticollis	AJ279737
Arthropoda	Coleoptera	Chrysomelidae	Timarcha recticollis	AJ279738
Arthropoda	Coleoptera	Chrysomelidae	Timarcha hispanica	AJ279739
Arthropoda	Coleoptera	Chrysomelidae	Timarcha granadensis	AJ279740
Arthropoda	Coleoptera	Chrysomelidae	Timarcha granadensis	AJ279741
Arthropoda	Coleoptera	Chrysomelidae	Timarcha punctella	AJ279742
Arthropoda	Coleoptera	Chrysomelidae	Timarcha punctella	AJ279743
Arthropoda	Coleoptera	Chrysomelidae	Timarcha punctella teleuetica	AJ279744
Arthropoda	Coleoptera	Chrysomelidae	Timarcha rugosa	AJ279745
Arthropoda	Coleoptera	Chrysomelidae	Timarcha espanoli	AJ279746
Arthropoda	Coleoptera	Chrysomelidae	Timarcha espanoli	AJ279747
Arthropoda	Coleoptera	Chrysomelidae	Timarcha espanoli	AJ279748
Arthropoda	Coleoptera	Chrysomelidae	Timarcha maroccana	AJ279749
Arthropoda	Coleoptera	Chrysomelidae	Timarcha maroccana	AJ279750
Arthropoda	Coleoptera	Chrysomelidae	Timarcha maroccana	AJ279751
Arthropoda	Coleoptera	Chrysomelidae	Timarcha scabripennis	AJ279752
Arthropoda	Coleoptera	Chrysomelidae	Timarcha scabripennis	AJ279753
Arthropoda	Coleoptera	Chrysomelidae	Timarcha strangulata	AJ279754
Arthropoda	Coleoptera	Chrysomelidae	Timarcha strangulata	AJ279755
Arthropoda	Coleoptera	Chrysomelidae	Timarcha calceata	AJ279756
Arthropoda	Coleoptera	Chrysomelidae	Timarcha calceata	AJ279757
Arthropoda	Coleoptera	Chrysomelidae	Timarcha calceata	AJ279758
Arthropoda	Coleoptera	Chrysomelidae	Timarcha intermedia	AJ279759
Arthropoda	Coleoptera	Chrysomelidae	Timarcha intermedia	AJ279760
Arthropoda	Coleoptera	Chrysomelidae	Timarcha intermedia	AJ279761
Arthropoda	Coleoptera	Chrysomelidae	Timarcha intermedia	AJ279762
Arthropoda	Coleoptera	Chrysomelidae	Timarcha lugens	AJ279763
Arthropoda	Coleoptera	Chrysomelidae	Timarcha marginicollis	AJ279764
Arthropoda	Coleoptera	Chrysomelidae	Timarcha marginicollis	AJ279765
Arthropoda	Coleoptera	Chrysomelidae	Timarcha pimelioides	AJ279766
Arthropoda	Coleoptera	Chrysomelidae	Timarcha pimelioides	AJ279767
Arthropoda	Coleoptera	Chrysomelidae	Timarcha tenebricosa	AJ279768
Arthropoda	Coleoptera	Chrysomelidae	Timarcha tenebricosa	AJ279769
Arthropoda	Coleoptera	Chrysomelidae	Timarcha nicaeensis	AJ279770
Arthropoda	Coleoptera	Chrysomelidae	Timarcha nicaeensis	AJ279772
Arthropoda	Coleoptera	Chrysomelidae	Timarcha balearica	AJ279773
Arthropoda	Coleoptera	Chrysomelidae	Timarcha balearica	AJ279774
Arthropoda	Coleoptera	Chrysomelidae	Timarcha balearica	AJ279775
Arthropoda	Coleoptera	Chrysomelidae	Timarcha coarcticollis	AJ279776
Arthropoda	Coleoptera	Chrysomelidae	Timarcha coarcticollis	AJ279777
Arthropoda	Coleoptera	Chrysomelidae	Timarcha coarcticollis	AJ279778
Arthropoda	Coleoptera	Chrysomelidae	Timarcha insparsa	AJ279779
Arthropoda	Coleoptera	Chrysomelidae	Timarcha insparsa	AJ279780
Arthropoda	Coleoptera	Chrysomelidae	Timarcha insparsa	AJ279781
Arthropoda	Coleoptera	Chrysomelidae	Timarcha riffensis	AJ279782
Arthropoda	Coleoptera	Chrysomelidae	Timarcha riffensis	AJ279783
Arthropoda	Coleoptera	Chrysomelidae	Timarcha metallica	AJ279784
Arthropoda	Coleoptera	Chrysomelidae	Timarcha metallica	AJ279785
Arthropoda	Coleoptera	Chrysomelidae	Timarcha metallica	AJ279786
Arthropoda	Coleoptera	Chrysomelidae	Timarcha metallica	AJ279787
Arthropoda	Coleoptera	Chrysomelidae	Timarcha fallax	AJ512523
Arthropoda	Coleoptera	Chrysomelidae	Timarcha interstitialis	AJ512524
Arthropoda	Coleoptera	Chrysomelidae	Timarcha fallax	AJ512525
Arthropoda	Coleoptera	Chrysomelidae	Timarcha fallax	AJ512526
Arthropoda	Coleoptera	Chrysomelidae	Timarcha interstitialis	AJ512527
Arthropoda	Coleoptera	Chrysomelidae	Timarcha interstitialis	AJ512528
Arthropoda	Coleoptera	Chrysomelidae	Timarcha fallax	AJ512529
Arthropoda	Coleoptera	Chrysomelidae	Timarcha fallax	AJ512530
Arthropoda	Coleoptera	Chrysomelidae	Timarcha fallax	AJ512531
Arthropoda	Coleoptera	Chrysomelidae	Timarcha fallax	AJ512532
Arthropoda	Coleoptera	Chrysomelidae	Timarcha interstitialis	AJ512533
Arthropoda	Coleoptera	Chrysomelidae	Timarcha aurichalcea	AJ512534
Arthropoda	Coleoptera	Chrysomelidae	Timarcha aurichalcea	AJ512535
Arthropoda	Coleoptera	Chrysomelidae	Timarcha aurichalcea	AJ512536
Arthropoda	Coleoptera	Chrysomelidae	Timarcha fallax	AJ512537
Arthropoda	Coleoptera	Chrysomelidae	Timarcha fallax	AJ512538
Arthropoda	Coleoptera	Chrysomelidae	Timarcha fallax	AJ512539
Arthropoda	Coleoptera	Chrysomelidae	Timarcha perezi	AJ512540
Arthropoda	Coleoptera	Chrysomelidae	Timarcha perezi	AJ512541
Arthropoda	Coleoptera	Chrysomelidae	Timarcha perezi	AJ512542
Arthropoda	Coleoptera	Chrysomelidae	Timarcha perezi	AJ512543
Arthropoda	Coleoptera	Chrysomelidae	Timarcha perezi	AJ512544
Arthropoda	Coleoptera	Chrysomelidae	Timarcha perezi	AJ512545
Arthropoda	Coleoptera	Chrysomelidae	Timarcha perezi	AJ512546
Arthropoda	Coleoptera	Chrysomelidae	Timarcha perezi	AJ512547
Arthropoda	Coleoptera	Chrysomelidae	Timarcha perezi	AJ512548
Arthropoda	Coleoptera	Chrysomelidae	Timarcha perezi	AJ512549
Arthropoda	Coleoptera	Chrysomelidae	Timarcha perezi	AJ512550
Arthropoda	Coleoptera	Chrysomelidae	Timarcha perezi	AJ512551
Arthropoda	Coleoptera	Chrysomelidae	Timarcha perezi	AJ512552
Arthropoda	Coleoptera	Chrysomelidae	Timarcha perezi	AJ512553
Arthropoda	Coleoptera	Chrysomelidae	Timarcha perezi	AJ512554
Arthropoda	Coleoptera	Chrysomelidae	Timarcha perezi	AJ512555
Arthropoda	Coleoptera	Chrysomelidae	Timarcha perezi	AJ512556
Arthropoda	Coleoptera	Chrysomelidae	Timarcha perezi	AJ512557
Arthropoda	Coleoptera	Chrysomelidae	Timarcha perezi	AJ512558
Arthropoda	Coleoptera	Chrysomelidae	Timarcha perezi	AJ512559
Arthropoda	Coleoptera	Chrysomelidae	Timarcha perezi	AJ512560
Arthropoda	Coleoptera	Chrysomelidae	Timarcha perezi	AJ512561
Arthropoda	Coleoptera	Chrysomelidae	Timarcha perezi	AJ512562
Arthropoda	Coleoptera	Chrysomelidae	Timarcha perezi	AJ512563
Arthropoda	Coleoptera	Chrysomelidae	Timarcha perezi	AJ512564
Arthropoda	Coleoptera	Chrysomelidae	Timarcha perezi	AJ512565
Arthropoda	Coleoptera	Chrysomelidae	Timarcha perezi	AJ512566
Arthropoda	Coleoptera	Chrysomelidae	Timarcha perezi	AJ512567
Arthropoda	Coleoptera	Chrysomelidae	Timarcha perezi	AJ512568
Arthropoda	Coleoptera	Chrysomelidae	Timarcha perezi	AJ512569
Arthropoda	Coleoptera	Chrysomelidae	Timarcha perezi	AJ512570
Arthropoda	Coleoptera	Chrysomelidae	Timarcha perezi	AJ512571
Arthropoda	Coleoptera	Chrysomelidae	Timarcha perezi	AJ512572
Arthropoda	Coleoptera	Chrysomelidae	Timarcha perezi	AJ512573
Arthropoda	Coleoptera	Chrysomelidae	Timarcha maritima	AJ512574
Arthropoda	Coleoptera	Chrysomelidae	Timarcha cyanescens	AJ512575
Arthropoda	Coleoptera	Chrysomelidae	Timarcha cyanescens	AJ512576
Arthropoda	Coleoptera	Chrysomelidae	Timarcha cyanescens	AJ512577
Arthropoda	Coleoptera	Chrysomelidae	Timarcha geniculata	AJ512578
Arthropoda	Coleoptera	Chrysomelidae	Timarcha geniculata	AJ512579
Arthropoda	Coleoptera	Chrysomelidae	Timarcha gougeleti	AJ512580
Arthropoda	Coleoptera	Chrysomelidae	Timarcha interstitialis	AJ512581
Arthropoda	Coleoptera	Chrysomelidae	Timarcha interstitialis	AJ512582
Arthropoda	Coleoptera	Chrysomelidae	Timarcha interstitialis	AJ512583
Arthropoda	Coleoptera	Chrysomelidae	Timarcha interstitialis	AJ512584
Arthropoda	Coleoptera	Chrysomelidae	Timarcha interstitialis	AJ512585
Arthropoda	Coleoptera	Chrysomelidae	Timarcha interstitialis	AJ512586
Arthropoda	Coleoptera	Chrysomelidae	Timarcha interstitialis	AJ512587
Arthropoda	Coleoptera	Chrysomelidae	Timarcha interstitialis	AJ512588
Arthropoda	Coleoptera	Chrysomelidae	Timarcha interstitialis	AJ512589
Arthropoda	Coleoptera	Chrysomelidae	Timarcha interstitialis	AJ512590
Arthropoda	Coleoptera	Chrysomelidae	Timarcha interstitialis	AJ512591
Arthropoda	Coleoptera	Chrysomelidae	Timarcha interstitialis	AJ512592
Arthropoda	Coleoptera	Chrysomelidae	Timarcha interstitialis	AJ512593
Arthropoda	Coleoptera	Chrysomelidae	Timarcha interstitialis	AJ512594
Arthropoda	Coleoptera	Chrysomelidae	Timarcha recticollis	AJ512595
Arthropoda	Coleoptera	Chrysomelidae	Timarcha recticollis	AJ512596
Arthropoda	Coleoptera	Chrysomelidae	Timarcha montserratensis	AJ512597
Arthropoda	Coleoptera	Chrysomelidae	Timarcha sinuatocollis	AJ512598
Arthropoda	Coleoptera	Chrysomelidae	Timarcha sinuatocollis	AJ512599
Arthropoda	Coleoptera	Chrysomelidae	Timarcha sinuatocollis	AJ512600
Arthropoda	Coleoptera	Chrysomelidae	Timarcha sinuatocollis	AJ512601
Arthropoda	Coleoptera	Chrysomelidae	Timarcha sinuatocollis	AJ512602
Arthropoda	Coleoptera	Chrysomelidae	Timarcha goettingensis	AJ512603
Arthropoda	Coleoptera	Chrysomelidae	Timarcha goettingensis	AJ512604
Arthropoda	Coleoptera	Chrysomelidae	Timarcha goettingensis	AJ512605
Arthropoda	Coleoptera	Chrysomelidae	Timarcha goettingensis	AJ512606
Arthropoda	Coleoptera	Chrysomelidae	Timarcha cornuta	AJ512607
Arthropoda	Coleoptera	Chrysomelidae	Timarcha cornuta	AJ512608
Arthropoda	Coleoptera	Chrysomelidae	Timarcha intricata	AJ622015
Arthropoda	Coleoptera	Chrysomelidae	Timarcha metallica	AJ622016
Arthropoda	Coleoptera	Chrysomelidae	Timarcha hummeli	AJ622017
Arthropoda	Coleoptera	Chrysomelidae	Timarcha rugosa	AJ622018
Arthropoda	Coleoptera	Chrysomelidae	Timarcha atlantica	AJ622019
Arthropoda	Coleoptera	Chrysomelidae	Timarcha ventricosa	AJ622020
Arthropoda	Coleoptera	Chrysomelidae	Timarcha nicaeensis	AJ622021
Arthropoda	Coleoptera	Chrysomelidae	Timarcha rugulosa	AJ622022
Arthropoda	Coleoptera	Chrysomelidae	Timarcha olivieri parnassia	AJ622023
Arthropoda	Coleoptera	Chrysomelidae	Timarcha olivieri parnassia	AJ622024
Arthropoda	Coleoptera	Chrysomelidae	Timarcha erosa vermiculata	AJ622025
Arthropoda	Coleoptera	Chrysomelidae	Calligrapha alni	AM160895
Arthropoda	Coleoptera	Chrysomelidae	Calligrapha alnicola	AM160897
Arthropoda	Coleoptera	Chrysomelidae	Calligrapha alnicola	AM160898
Arthropoda	Coleoptera	Chrysomelidae	Calligrapha alnicola	AM160899
Arthropoda	Coleoptera	Chrysomelidae	Calligrapha alnicola	AM160900
Arthropoda	Coleoptera	Chrysomelidae	Calligrapha alnicola	AM160901
Arthropoda	Coleoptera	Chrysomelidae	Calligrapha alnicola	AM160902
Arthropoda	Coleoptera	Chrysomelidae	Calligrapha alnicola	AM160903
Arthropoda	Coleoptera	Chrysomelidae	Calligrapha alnicola	AM160904
Arthropoda	Coleoptera	Chrysomelidae	Calligrapha alnicola	AM160906
Arthropoda	Coleoptera	Chrysomelidae	Calligrapha alnicola	AM160907
Arthropoda	Coleoptera	Chrysomelidae	Calligrapha amator	AM160908
Arthropoda	Coleoptera	Chrysomelidae	Calligrapha bidenticola bidenticola	AM160910
Arthropoda	Coleoptera	Chrysomelidae	Calligrapha californica coreopsivora	AM160911
Arthropoda	Coleoptera	Chrysomelidae	Calligrapha confluens	AM160912
Arthropoda	Coleoptera	Chrysomelidae	Calligrapha confluens	AM160913
Arthropoda	Coleoptera	Chrysomelidae	Calligrapha dislocata	AM160914
Arthropoda	Coleoptera	Chrysomelidae	Calligrapha elegantula	AM160915
Arthropoda	Coleoptera	Chrysomelidae	Calligrapha felina	AM160916
Arthropoda	Coleoptera	Chrysomelidae	Calligrapha fulvipes	AM160917
Arthropoda	Coleoptera	Chrysomelidae	Calligrapha ignota	AM160918
Arthropoda	Coleoptera	Chrysomelidae	Calligrapha ignota	AM160919
Arthropoda	Coleoptera	Chrysomelidae	Calligrapha knabi	AM160920
Arthropoda	Coleoptera	Chrysomelidae	Calligrapha multipunctata bigsbyana	AM160923
Arthropoda	Coleoptera	Chrysomelidae	Calligrapha pantherina	AM160924
Arthropoda	Coleoptera	Chrysomelidae	Calligrapha pantherina	AM160925
Arthropoda	Coleoptera	Chrysomelidae	Calligrapha philadelphica	AM160926
Arthropoda	Coleoptera	Chrysomelidae	Calligrapha philadelphica	AM160927
Arthropoda	Coleoptera	Chrysomelidae	Calligrapha polyspila	AM160928
Arthropoda	Coleoptera	Chrysomelidae	Calligrapha polyspila	AM160929
Arthropoda	Coleoptera	Chrysomelidae	Calligrapha polyspila	AM160930
Arthropoda	Coleoptera	Chrysomelidae	Calligrapha ramulifera	AM160931
Arthropoda	Coleoptera	Chrysomelidae	Calligrapha rowena	AM160933
Arthropoda	Coleoptera	Chrysomelidae	Calligrapha rowena	AM160934
Arthropoda	Coleoptera	Chrysomelidae	Calligrapha scalaris	AM160935
Arthropoda	Coleoptera	Chrysomelidae	Calligrapha spiraea	AM160936
Arthropoda	Coleoptera	Chrysomelidae	Calligrapha suturella	AM160937
Arthropoda	Coleoptera	Chrysomelidae	Calligrapha suturella	AM160938
Arthropoda	Coleoptera	Chrysomelidae	Calligrapha suturella	AM160939
Arthropoda	Coleoptera	Chrysomelidae	Calligrapha suturella	AM160940
Arthropoda	Coleoptera	Chrysomelidae	Calligrapha suturella	AM160941
Arthropoda	Coleoptera	Chrysomelidae	Calligrapha suturella	AM160942
Arthropoda	Coleoptera	Chrysomelidae	Calligrapha suturella	AM160943
Arthropoda	Coleoptera	Chrysomelidae	Calligrapha vicina	AM160944
Arthropoda	Coleoptera	Chrysomelidae	Calligrapha wickhami	AM160945
Arthropoda	Coleoptera	Chrysomelidae	Afrocrania kakamegaensis	AY116086
Arthropoda	Coleoptera	Chrysomelidae	Afrocandezea tutseki	AY116087
Arthropoda	Coleoptera	Chrysomelidae	Afrocandezea tutseki	AY116088
Arthropoda	Coleoptera	Chrysomelidae	Afrocandezea rostrata	AY116089
Arthropoda	Coleoptera	Chrysomelidae	Monoleptoides advena	AY116090
Arthropoda	Coleoptera	Chrysomelidae	Monoleptoides duplicata	AY116091
Arthropoda	Coleoptera	Chrysomelidae	Barombiella vicina	AY116094
Arthropoda	Coleoptera	Chrysomelidae	Monolepta leuce	AY116095
Arthropoda	Coleoptera	Chrysomelidae	Monolepta elegans	AY116096
Arthropoda	Coleoptera	Chrysomelidae	Monolepta laeta	AY116097
Arthropoda	Coleoptera	Chrysomelidae	Monolepta ephippiata	AY116099
Arthropoda	Coleoptera	Chrysomelidae	Monolepta citrinella	AY116101
Arthropoda	Coleoptera	Chrysomelidae	Monolepta togoensis	AY116102
Arthropoda	Coleoptera	Chrysomelidae	Barombiella acutangula	AY116103
Arthropoda	Coleoptera	Chrysomelidae	Monolepta vincta	AY116108
Arthropoda	Coleoptera	Chrysomelidae	Monolepta alluaudi	AY116109
Arthropoda	Coleoptera	Chrysomelidae	Afrocrania pauli	AY116110
Arthropoda	Coleoptera	Chrysomelidae	Trirhabda adela	AY514322
Arthropoda	Coleoptera	Chrysomelidae	Trirhabda adela	AY514323
Arthropoda	Coleoptera	Chrysomelidae	Trirhabda adela	AY514324
Arthropoda	Coleoptera	Chrysomelidae	Trirhabda bacharidis	AY514325
Arthropoda	Coleoptera	Chrysomelidae	Trirhabda bacharidis	AY514326
Arthropoda	Coleoptera	Chrysomelidae	Trirhabda bacharidis	AY514327
Arthropoda	Coleoptera	Chrysomelidae	Trirhabda bacharidis	AY514328
Arthropoda	Coleoptera	Chrysomelidae	Trirhabda borealis	AY514329
Arthropoda	Coleoptera	Chrysomelidae	Trirhabda borealis	AY514330
Arthropoda	Coleoptera	Chrysomelidae	Trirhabda canadensis	AY514331
Arthropoda	Coleoptera	Chrysomelidae	Trirhabda canadensis	AY514332
Arthropoda	Coleoptera	Chrysomelidae	Trirhabda canadensis	AY514333
Arthropoda	Coleoptera	Chrysomelidae	Trirhabda canadensis	AY514334
Arthropoda	Coleoptera	Chrysomelidae	Trirhabda confusa	AY514335
Arthropoda	Coleoptera	Chrysomelidae	Trirhabda confusa	AY514336
Arthropoda	Coleoptera	Chrysomelidae	Trirhabda convergens	AY514337
Arthropoda	Coleoptera	Chrysomelidae	Trirhabda convergens	AY514338
Arthropoda	Coleoptera	Chrysomelidae	Trirhabda convergens	AY514339
Arthropoda	Coleoptera	Chrysomelidae	Trirhabda convergens	AY514340
Arthropoda	Coleoptera	Chrysomelidae	Trirhabda convergens	AY514341
Arthropoda	Coleoptera	Chrysomelidae	Trirhabda diducta	AY514342
Arthropoda	Coleoptera	Chrysomelidae	Trirhabda eriodictyonis	AY514343
Arthropoda	Coleoptera	Chrysomelidae	Trirhabda eriodictyonis	AY514344
Arthropoda	Coleoptera	Chrysomelidae	Trirhabda eriodictyonis	AY514345
Arthropoda	Coleoptera	Chrysomelidae	Trirhabda eriodictyonis	AY514346
Arthropoda	Coleoptera	Chrysomelidae	Trirhabda flavolimbata	AY514347
Arthropoda	Coleoptera	Chrysomelidae	Trirhabda flavolimbata	AY514348
Arthropoda	Coleoptera	Chrysomelidae	Trirhabda geminata	AY514349
Arthropoda	Coleoptera	Chrysomelidae	Trirhabda geminata	AY514350
Arthropoda	Coleoptera	Chrysomelidae	Trirhabda geminata	AY514351
Arthropoda	Coleoptera	Chrysomelidae	Trirhabda geminata	AY514352
Arthropoda	Coleoptera	Chrysomelidae	Trirhabda lewisii	AY514353
Arthropoda	Coleoptera	Chrysomelidae	Trirhabda lewisii	AY514354
Arthropoda	Coleoptera	Chrysomelidae	Trirhabda lewisii	AY514355
Arthropoda	Coleoptera	Chrysomelidae	Trirhabda lewisii	AY514356
Arthropoda	Coleoptera	Chrysomelidae	Trirhabda lewisii	AY514357
Arthropoda	Coleoptera	Chrysomelidae	Trirhabda luteocincta	AY514358
Arthropoda	Coleoptera	Chrysomelidae	Trirhabda luteocincta	AY514359
Arthropoda	Coleoptera	Chrysomelidae	Trirhabda luteocincta	AY514360
Arthropoda	Coleoptera	Chrysomelidae	Trirhabda luteocincta	AY514361
Arthropoda	Coleoptera	Chrysomelidae	Trirhabda luteocincta	AY514362
Arthropoda	Coleoptera	Chrysomelidae	Trirhabda luteocincta	AY514363
Arthropoda	Coleoptera	Chrysomelidae	Trirhabda luteocincta	AY514364
Arthropoda	Coleoptera	Chrysomelidae	Trirhabda nigriventris	AY514365
Arthropoda	Coleoptera	Chrysomelidae	Trirhabda nigriventris	AY514366
Arthropoda	Coleoptera	Chrysomelidae	Trirhabda nitidicollis	AY514367
Arthropoda	Coleoptera	Chrysomelidae	Trirhabda nitidicollis	AY514368
Arthropoda	Coleoptera	Chrysomelidae	Trirhabda nitidicollis	AY514369
Arthropoda	Coleoptera	Chrysomelidae	Trirhabda nitidicollis	AY514370
Arthropoda	Coleoptera	Chrysomelidae	Trirhabda nitidicollis	AY514371
Arthropoda	Coleoptera	Chrysomelidae	Trirhabda pilosa	AY514372
Arthropoda	Coleoptera	Chrysomelidae	Trirhabda pilosa	AY514373
Arthropoda	Coleoptera	Chrysomelidae	Trirhabda pilosa	AY514374
Arthropoda	Coleoptera	Chrysomelidae	Trirhabda pubicollis	AY514375
Arthropoda	Coleoptera	Chrysomelidae	Trirhabda pubicollis	AY514376
Arthropoda	Coleoptera	Chrysomelidae	Trirhabda schwarzi	AY514377
Arthropoda	Coleoptera	Chrysomelidae	Trirhabda sericotrachyla	AY514378
Arthropoda	Coleoptera	Chrysomelidae	Trirhabda sericotrachyla	AY514379
Arthropoda	Coleoptera	Chrysomelidae	Trirhabda sericotrachyla	AY514380
Arthropoda	Coleoptera	Chrysomelidae	Trirhabda sericotrachyla	AY514381
Arthropoda	Coleoptera	Chrysomelidae	Trirhabda sericotrachyla	AY514382
Arthropoda	Coleoptera	Chrysomelidae	Trirhabda sericotrachyla	AY514383
Arthropoda	Coleoptera	Chrysomelidae	Trirhabda sericotrachyla	AY514384
Arthropoda	Coleoptera	Chrysomelidae	Trirhabda sericotrachyla	AY514385
Arthropoda	Coleoptera	Chrysomelidae	Trirhabda sericotrachyla	AY514386
Arthropoda	Coleoptera	Chrysomelidae	Trirhabda virgata	AY514387
Arthropoda	Coleoptera	Chrysomelidae	Trirhabda virgata	AY514388
Arthropoda	Coleoptera	Chrysomelidae	Trirhabda virgata	AY514389
Arthropoda	Coleoptera	Chrysomelidae	Callosobruchus chinensis	EF484403
Arthropoda	Coleoptera	Chrysomelidae	Callosobruchus chinensis	EF484404
Arthropoda	Coleoptera	Chrysomelidae	Callosobruchus chinensis	EF484405
Arthropoda	Coleoptera	Chrysomelidae	Callosobruchus chinensis	EF484406
Arthropoda	Coleoptera	Chrysomelidae	Callosobruchus chinensis	EF484407
Arthropoda	Coleoptera	Chrysomelidae	Callosobruchus chinensis	EF484408
Arthropoda	Coleoptera	Chrysomelidae	Callosobruchus chinensis	EF484409
Arthropoda	Coleoptera	Chrysomelidae	Callosobruchus chinensis	EF484410
Arthropoda	Coleoptera	Chrysomelidae	Callosobruchus chinensis	EF484411
Arthropoda	Coleoptera	Chrysomelidae	Callosobruchus chinensis	EF484412
Arthropoda	Coleoptera	Chrysomelidae	Callosobruchus maculatus	EF484413
Arthropoda	Coleoptera	Chrysomelidae	Callosobruchus maculatus	EF484414
Arthropoda	Coleoptera	Chrysomelidae	Callosobruchus maculatus	EF484415
Arthropoda	Coleoptera	Chrysomelidae	Callosobruchus maculatus	EF484416
Arthropoda	Coleoptera	Chrysomelidae	Callosobruchus maculatus	EF484417
Arthropoda	Coleoptera	Chrysomelidae	Callosobruchus maculatus	EF484418
Arthropoda	Coleoptera	Chrysomelidae	Callosobruchus chinensis	EF570110
Arthropoda	Coleoptera	Chrysomelidae	Psylliodes affinis	EU110866
Arthropoda	Coleoptera	Chrysomelidae	Psylliodes crambicola	EU110867
Arthropoda	Coleoptera	Chrysomelidae	Psylliodes crambicola	EU110868
Arthropoda	Coleoptera	Chrysomelidae	Psylliodes chalcomerus	EU110869
Arthropoda	Coleoptera	Chrysomelidae	Psylliodes chrysocephalus	EU110870
Arthropoda	Coleoptera	Chrysomelidae	Psylliodes fusiformis	EU110872
Arthropoda	Coleoptera	Chrysomelidae	Psylliodes cupreus	EU110873
Arthropoda	Coleoptera	Chrysomelidae	Psylliodes fusiformis	EU110875
Arthropoda	Coleoptera	Chrysomelidae	Psylliodes gibbosus	EU110877
Arthropoda	Coleoptera	Chrysomelidae	Psylliodes hispanus	EU110880
Arthropoda	Coleoptera	Chrysomelidae	Psylliodes hospes	EU110881
Arthropoda	Coleoptera	Chrysomelidae	Psylliodes luteolus	EU110882
Arthropoda	Coleoptera	Chrysomelidae	Psylliodes luteolus	EU110883
Arthropoda	Coleoptera	Chrysomelidae	Psylliodes luridipennis	EU110884
Arthropoda	Coleoptera	Chrysomelidae	Psylliodes luridipennis	EU110885
Arthropoda	Coleoptera	Chrysomelidae	Psylliodes marcidus	EU110886
Arthropoda	Coleoptera	Chrysomelidae	Psylliodes marcidus	EU110887
Arthropoda	Coleoptera	Chrysomelidae	Psylliodes marcidus	EU110888
Arthropoda	Coleoptera	Chrysomelidae	Psylliodes marcidus	EU110889
Arthropoda	Coleoptera	Chrysomelidae	Psylliodes napi	EU110890
Arthropoda	Coleoptera	Chrysomelidae	Psylliodes napi	EU110891
Arthropoda	Coleoptera	Chrysomelidae	Psylliodes pallidipennis	EU110892
Arthropoda	Coleoptera	Chrysomelidae	Psylliodes sophiae	EU110893
Arthropoda	Coleoptera	Chrysomelidae	Psylliodes laticollis	EU110894
Arthropoda	Coleoptera	Chrysomelidae	Altica litigata	EU682395
Arthropoda	Coleoptera	Chrysomelidae	Altica corni	GQ325432
Arthropoda	Coleoptera	Chrysomelidae	Altica chalybea	GQ325433
Arthropoda	Coleoptera	Curculionidae	Sitophilus oryzae	AF237786
Arthropoda	Coleoptera	Curculionidae	Sitophilus zeamais	AF237787
Arthropoda	Coleoptera	Curculionidae	Sitophilus oryzae	AF276517
Arthropoda	Coleoptera	Curculionidae	Sitophilus zeamais	AF276518
Arthropoda	Coleoptera	Curculionidae	Tomicus destruens	AF314405
Arthropoda	Coleoptera	Curculionidae	Tomicus piniperda	AF314406
Arthropoda	Coleoptera	Curculionidae	Tomicus minor	AF442201
Arthropoda	Coleoptera	Curculionidae	Tomicus minor	AF442202
Arthropoda	Coleoptera	Curculionidae	Tomicus minor	AF442203
Arthropoda	Coleoptera	Curculionidae	Ips borealis thomasi	AY341004
Arthropoda	Coleoptera	Curculionidae	Ips calligraphus	AY341006
Arthropoda	Coleoptera	Curculionidae	Pseudips concinnus	AY341007
Arthropoda	Coleoptera	Curculionidae	Ips grandicollis	AY341008
Arthropoda	Coleoptera	Curculionidae	Ips grandicollis	AY341009
Arthropoda	Coleoptera	Curculionidae	Pseudips mexicanus	AY341011
Arthropoda	Coleoptera	Curculionidae	Ips perturbatus	AY341012
Arthropoda	Coleoptera	Curculionidae	Ips perturbatus	AY341013
Arthropoda	Coleoptera	Curculionidae	Ips perturbatus	AY341014
Arthropoda	Coleoptera	Curculionidae	Ips perturbatus	AY341015
Arthropoda	Coleoptera	Curculionidae	Ips perturbatus	AY341016
Arthropoda	Coleoptera	Curculionidae	Ips pini	AY341017
Arthropoda	Coleoptera	Curculionidae	Ips pini	AY341018
Arthropoda	Coleoptera	Curculionidae	Ips typographus	AY341021
Arthropoda	Coleoptera	Curculionidae	Ips typographus	AY341022
Arthropoda	Coleoptera	Curculionidae	Ips typographus	AY341023
Arthropoda	Coleoptera	Curculionidae	Dendroctonus valens	AY570803
Arthropoda	Coleoptera	Curculionidae	Dendroctonus frontalis	AY570804
Arthropoda	Coleoptera	Curculionidae	Dendroctonus brevicomis	AY570805
Arthropoda	Coleoptera	Curculionidae	Miarus campanulae	AY837663
Arthropoda	Coleoptera	Curculionidae	Miarus campanulae	AY837664
Arthropoda	Coleoptera	Curculionidae	Miarus campanulae	AY837665
Arthropoda	Coleoptera	Curculionidae	Miarus campanulae	AY837666
Arthropoda	Coleoptera	Curculionidae	Miarus campanulae	AY837667
Arthropoda	Coleoptera	Curculionidae	Miarus campanulae	AY837668
Arthropoda	Coleoptera	Curculionidae	Miarus graminis	AY837672
Arthropoda	Coleoptera	Curculionidae	Miarus graminis	AY837673
Arthropoda	Coleoptera	Curculionidae	Miarus graminis	AY837674
Arthropoda	Coleoptera	Curculionidae	Miarus graminis	AY837676
Arthropoda	Coleoptera	Curculionidae	Miarus fennicus	AY837677
Arthropoda	Coleoptera	Curculionidae	Miarus graminis	AY837678
Arthropoda	Coleoptera	Curculionidae	Miarus fennicus	AY837679
Arthropoda	Coleoptera	Curculionidae	Miarus fennicus	AY837680
Arthropoda	Coleoptera	Curculionidae	Miarus graminis	AY837682
Arthropoda	Coleoptera	Curculionidae	Miarus fennicus	AY837683
Arthropoda	Coleoptera	Curculionidae	Miarus graminis	AY837684
Arthropoda	Coleoptera	Curculionidae	Miarus fennicus	AY837685
Arthropoda	Coleoptera	Curculionidae	Miarus fennicus	AY837687
Arthropoda	Coleoptera	Curculionidae	Miarus fennicus	AY837688
Arthropoda	Coleoptera	Curculionidae	Miarus graminis	AY837690
Arthropoda	Coleoptera	Curculionidae	Miarus fennicus	AY837691
Arthropoda	Coleoptera	Curculionidae	Miarus fennicus	AY837692
Arthropoda	Coleoptera	Curculionidae	Miarus fennicus	AY837694
Arthropoda	Coleoptera	Curculionidae	Miarus fennicus	AY837695
Arthropoda	Coleoptera	Curculionidae	Miarus fennicus	AY837697
Arthropoda	Coleoptera	Curculionidae	Miarus fennicus	AY837698
Arthropoda	Coleoptera	Curculionidae	Miarus fennicus	AY837699
Arthropoda	Coleoptera	Curculionidae	Miarus fennicus	AY837700
Arthropoda	Coleoptera	Curculionidae	Miarus fennicus	AY837702
Arthropoda	Coleoptera	Curculionidae	Miarus fennicus	AY837704
Arthropoda	Coleoptera	Curculionidae	Ips acuminatus	DQ870653
Arthropoda	Coleoptera	Curculionidae	Ips acuminatus	DQ870654
Arthropoda	Coleoptera	Curculionidae	Ips cembrae	DQ870655
Arthropoda	Coleoptera	Curculionidae	Ips cembrae	DQ870656
Arthropoda	Coleoptera	Curculionidae	Ips cembrae	DQ870657
Arthropoda	Coleoptera	Curculionidae	Ips confusus	DQ870658
Arthropoda	Coleoptera	Curculionidae	Ips cribricollis	DQ870659
Arthropoda	Coleoptera	Curculionidae	Ips cribricollis	DQ870660
Arthropoda	Coleoptera	Curculionidae	Ips integer	DQ870661
Arthropoda	Coleoptera	Curculionidae	Ips integer	DQ870662
Arthropoda	Coleoptera	Curculionidae	Ips integer	DQ870663
Arthropoda	Coleoptera	Curculionidae	Pseudips mexicanus	DQ870664
Arthropoda	Coleoptera	Curculionidae	Ips perroti	DQ870666
Arthropoda	Coleoptera	Curculionidae	Ips perroti	DQ870667
Arthropoda	Coleoptera	Curculionidae	Ips subelongatus	DQ870669
Arthropoda	Coleoptera	Curculionidae	Ips sexdentatus	DQ870670
Arthropoda	Coleoptera	Curculionidae	Ips confusus	DQ870671
Arthropoda	Coleoptera	Curculionidae	Ips apache	EU269017
Arthropoda	Coleoptera	Curculionidae	Ips avulsus	EU269018
Arthropoda	Coleoptera	Curculionidae	Ips avulsus	EU269019
Arthropoda	Coleoptera	Curculionidae	Ips bonanseai	EU269020
Arthropoda	Coleoptera	Curculionidae	Ips bonanseai	EU269021
Arthropoda	Coleoptera	Curculionidae	Ips emarginatus	EU269022
Arthropoda	Coleoptera	Curculionidae	Ips montanus	EU269023
Arthropoda	Coleoptera	Curculionidae	Galapaganus howdenae	EU748746
Arthropoda	Coleoptera	Curculionidae	Galapaganus howdenae	EU748747
Arthropoda	Coleoptera	Curculionidae	Galapaganus darwini	EU748752
Arthropoda	Coleoptera	Curculionidae	Galapaganus vandykei	EU748753
Arthropoda	Coleoptera	Curculionidae	Galapaganus vandykei	EU748754
Arthropoda	Coleoptera	Curculionidae	Galapaganus vandykei	EU748755
Arthropoda	Coleoptera	Curculionidae	Galapaganus caroli	EU748758
Arthropoda	Coleoptera	Curculionidae	Galapaganus caroli	EU748761
Arthropoda	Coleoptera	Curculionidae	Galapaganus caroli	EU748763
Arthropoda	Coleoptera	Curculionidae	Galapaganus caroli	EU748764
Arthropoda	Coleoptera	Curculionidae	Galapaganus conwayensis	EU748767
Arthropoda	Coleoptera	Curculionidae	Galapaganus conwayensis	EU748768
Arthropoda	Coleoptera	Curculionidae	Galapaganus conwayensis	EU748769
Arthropoda	Coleoptera	Curculionidae	Galapaganus conwayensis	EU748770
Arthropoda	Coleoptera	Curculionidae	Galapaganus conwayensis	EU748771
Arthropoda	Coleoptera	Curculionidae	Galapaganus conwayensis	EU748772
Arthropoda	Coleoptera	Curculionidae	Galapaganus conwayensis	EU748773
Arthropoda	Coleoptera	Curculionidae	Galapaganus conwayensis	EU748774
Arthropoda	Coleoptera	Curculionidae	Galapaganus conwayensis	EU748778
Arthropoda	Coleoptera	Curculionidae	Galapaganus conwayensis	EU748781
Arthropoda	Coleoptera	Curculionidae	Galapaganus conwayensis	EU748782
Arthropoda	Coleoptera	Curculionidae	Galapaganus conwayensis	EU748783
Arthropoda	Coleoptera	Curculionidae	Galapaganus collaris	EU748786
Arthropoda	Coleoptera	Curculionidae	Galapaganus collaris	EU748787
Arthropoda	Coleoptera	Curculionidae	Galapaganus galapagoensis	EU748788
Arthropoda	Coleoptera	Curculionidae	Galapaganus galapagoensis	EU748789
Arthropoda	Coleoptera	Curculionidae	Galapaganus galapagoensis	EU748790
Arthropoda	Coleoptera	Curculionidae	Galapaganus blairi	EU748796
Arthropoda	Coleoptera	Curculionidae	Galapaganus blairi	EU748797
Arthropoda	Coleoptera	Curculionidae	Hypera postica	U16978
Arthropoda	Coleoptera	Curculionidae	Hypera postica	U16979
Arthropoda	Coleoptera	Curculionidae	Hypera punctata	U16980
Arthropoda	Coleoptera	Curculionidae	Hypera postica	U16981
Arthropoda	Coleoptera	Curculionidae	Hypera postica	U16982
Arthropoda	Coleoptera	Curculionidae	Hypera postica	U16983
Arthropoda	Coleoptera	Elmidae	Elmis aenea	AJ430823
Arthropoda	Coleoptera	Elmidae	Elmis rioloides	AJ430824
Arthropoda	Coleoptera	Elmidae	Elmis maugeti maugeti	AJ430825
Arthropoda	Coleoptera	Elmidae	Elmis maugeti fossulata	AJ430826
Arthropoda	Coleoptera	Hydrophilidae	Hydrocassis scapulata	EF189141
Arthropoda	Coleoptera	Hydrophilidae	Hydrocassis scapulata	EF189142
Arthropoda	Coleoptera	Hydrophilidae	Hydrocassis mongolica	EF189143
Arthropoda	Coleoptera	Hydrophilidae	Hydrocassis mongolica	EF189144
Arthropoda	Coleoptera	Hydrophilidae	Hydrocassis sichuana	EF189145
Arthropoda	Coleoptera	Hydrophilidae	Hydrocassis sichuana	EF189146
Arthropoda	Coleoptera	Meloidae	Mylabris calida	AJ635239
Arthropoda	Coleoptera	Meloidae	Mylabris cincta	AJ635240
Arthropoda	Coleoptera	Meloidae	Mylabris hieracii	AJ635241
Arthropoda	Coleoptera	Meloidae	Mylabris flexuosa	AJ635242
Arthropoda	Coleoptera	Meloidae	Mylabris obsoleta	AJ635243
Arthropoda	Coleoptera	Meloidae	Mylabris pusilla	AJ635244
Arthropoda	Coleoptera	Meloidae	Mylabris quadripunctata	AJ635245
Arthropoda	Coleoptera	Meloidae	Mylabris variabilis	AJ635246
Arthropoda	Coleoptera	Meloidae	Hycleus dentatus	AJ635247
Arthropoda	Coleoptera	Meloidae	Hycleus jucundus	AJ635248
Arthropoda	Coleoptera	Meloidae	Hycleus brevicollis	AJ635249
Arthropoda	Coleoptera	Meloidae	Hycleus scabiosae	AJ635250
Arthropoda	Coleoptera	Meloidae	Hycleus zebraeus	AJ635251
Arthropoda	Coleoptera	Meloidae	Hycleus burmeisteri	AJ635252
Arthropoda	Coleoptera	Meloidae	Hycleus deserticolus	AJ635253
Arthropoda	Coleoptera	Meloidae	Actenodia chrysomelina	AJ635255
Arthropoda	Coleoptera	Meloidae	Actenodia distincta	AJ635256
Arthropoda	Coleoptera	Meloidae	Mimesthes maculicollis	AJ635257
Arthropoda	Coleoptera	Meloidae	Cerocoma graeca	AJ635262
Arthropoda	Coleoptera	Meloidae	Epicauta uniforma	AJ635264
Arthropoda	Coleoptera	Meloidae	Hycleus amoenus	AM712360
Arthropoda	Coleoptera	Meloidae	Paractenodia glabra	AM712361
Arthropoda	Coleoptera	Meloidae	Paractenodia parva	AM712362
Arthropoda	Coleoptera	Meloidae	Paractenodia namaquensis	AM712363
Arthropoda	Coleoptera	Meloidae	Mimesthes holgaticus	AM712364
Arthropoda	Coleoptera	Meloidae	Cerocoma schreberi	AM712365
Arthropoda	Coleoptera	Meloidae	Epicauta atrata	AM712369
Arthropoda	Coleoptera	Meloidae	Epicauta pensylvanica	AM712370
Arthropoda	Coleoptera	Meloidae	Iselma planidorsis	AM712371
Arthropoda	Coleoptera	Meloidae	Iselma brunneipes	AM712372
Arthropoda	Coleoptera	Meloidae	Actenodia guttata	AM712879
Arthropoda	Coleoptera	Meloidae	Actenodia denticulata	AM712880
Arthropoda	Coleoptera	Meloidae	Actenodia billbergi	AM712881
Arthropoda	Coleoptera	Meloidae	Actenodia septempunctata	AM712882
Arthropoda	Coleoptera	Meloidae	Cerocoma turcica	FM203368
Arthropoda	Coleoptera	Meloidae	Cerocoma macedonica	FM203370
Arthropoda	Coleoptera	Meloidae	Cerocoma dahli	FM203371
Arthropoda	Coleoptera	Meloidae	Cerocoma bernhaueri	FM203372
Arthropoda	Coleoptera	Meloidae	Cerocoma schaefferi	FM205017
Arthropoda	Coleoptera	Meloidae	Cerocoma scovitzi	FM205018
Arthropoda	Coleoptera	Meloidae	Cerocoma vahli	FM205019
Arthropoda	Coleoptera	Meloidae	Cerocoma prevezaensis	FM205020
Arthropoda	Coleoptera	Meloidae	Cerocoma festiva	FM205021
Arthropoda	Coleoptera	Meloidae	Cerocoma ephesica	FM205022
Arthropoda	Coleoptera	Nitidulidae	Meligethes chevrolati	EU716221
Arthropoda	Coleoptera	Nitidulidae	Meligethes rimulosus	EU716222
Arthropoda	Coleoptera	Nitidulidae	Meligethes atratus	EU716223
Arthropoda	Coleoptera	Nitidulidae	Meligethes bidentatus	EU716224
Arthropoda	Coleoptera	Nitidulidae	Meligethes punctatus	EU716225
Arthropoda	Coleoptera	Nitidulidae	Meligethes erichsoni	EU716226
Arthropoda	Coleoptera	Nitidulidae	Meligethes immundus	EU716227
Arthropoda	Coleoptera	Nitidulidae	Meligethes carinulatus	EU716228
Arthropoda	Coleoptera	Nitidulidae	Meligethes fulvipes	EU716229
Arthropoda	Coleoptera	Nitidulidae	Meligethes matronalis	EU716230
Arthropoda	Coleoptera	Nitidulidae	Meligethes coracinus	EU716231
Arthropoda	Coleoptera	Nitidulidae	Meligethes cf. longulus EM-2008	EU716232
Arthropoda	Coleoptera	Nitidulidae	Meligethes arankae	EU716233
Arthropoda	Coleoptera	Nitidulidae	Meligethes cf. coracinus EM-2008	EU716234
Arthropoda	Coleoptera	Nitidulidae	Meligethes thalassophilus	EU716235
Arthropoda	Coleoptera	Nitidulidae	Meligethes erysimicola	EU716236
Arthropoda	Coleoptera	Nitidulidae	Meligethes denticulatus	EU716237
Arthropoda	Coleoptera	Nitidulidae	Meligethes flavimanus	EU716238
Arthropoda	Coleoptera	Nitidulidae	Meligethes cf. danielssoni EM-2008	EU716239
Arthropoda	Coleoptera	Nitidulidae	Meligethes paschalis	EU716240
Arthropoda	Coleoptera	Nitidulidae	Meligethes difficilis	EU716241
Arthropoda	Coleoptera	Nitidulidae	Meligethes bidens	EU716242
Arthropoda	Coleoptera	Nitidulidae	Meligethes angustatus	EU716243
Arthropoda	Coleoptera	Nitidulidae	Meligethes minutus	EU716244
Arthropoda	Coleoptera	Nitidulidae	Meligethes lindbergi	EU716245
Arthropoda	Coleoptera	Nitidulidae	Meligethes obscurus	EU716246
Arthropoda	Coleoptera	Nitidulidae	Meligethes fumatus	EU716247
Arthropoda	Coleoptera	Nitidulidae	Meligethes exilis	EU716248
Arthropoda	Coleoptera	Nitidulidae	Meligethes nigritus	EU716249
Arthropoda	Coleoptera	Nitidulidae	Meligethes subfumatus	EU716250
Arthropoda	Coleoptera	Nitidulidae	Meligethes solidus	EU716251
Arthropoda	Coleoptera	Nitidulidae	Meligethes hercules	EU716252
Arthropoda	Coleoptera	Nitidulidae	Meligethes tridens	EU716253
Arthropoda	Coleoptera	Nitidulidae	Meligethes brevis	EU716254
Arthropoda	Coleoptera	Nitidulidae	Meligethes prometheus	EU716255
Arthropoda	Coleoptera	Nitidulidae	Meligethes aeneus	EU716256
Arthropoda	Coleoptera	Nitidulidae	Meligethes reitteri	EU716257
Arthropoda	Coleoptera	Nitidulidae	Meligethes humerosus	EU716258
Arthropoda	Coleoptera	Nitidulidae	Meligethes armeniacus	EU716259
Arthropoda	Coleoptera	Nitidulidae	Meligethes spornrafti	EU716260
Arthropoda	Coleoptera	Nitidulidae	Meligethes subglobosus	EU716261
Arthropoda	Coleoptera	Nitidulidae	Meligethes scotti	EU716262
Arthropoda	Coleoptera	Nitidulidae	Meligethes umbrosus	EU716263
Arthropoda	Coleoptera	Nitidulidae	Meligethes subrugosus	EU716264
Arthropoda	Coleoptera	Nitidulidae	Meligethes ruficollis	EU716265
Arthropoda	Coleoptera	Nitidulidae	Meligethes maurus	EU716266
Arthropoda	Coleoptera	Nitidulidae	Meligethes wollastoni	EU716267
Arthropoda	Coleoptera	Nitidulidae	Meligethes egenus	EU716268
Arthropoda	Coleoptera	Nitidulidae	Meligethes saxatilis	EU716269
Arthropoda	Coleoptera	Nitidulidae	Meligethes fruticola	EU716271
Arthropoda	Coleoptera	Nitidulidae	Meligethes symphyti	EU716272
Arthropoda	Coleoptera	Nitidulidae	Meligethes pubescens	EU716273
Arthropoda	Coleoptera	Nitidulidae	Meligethes hermanniae	EU716274
Arthropoda	Coleoptera	Nitidulidae	Meligethes kraatzi	EU716275
Arthropoda	Coleoptera	Nitidulidae	Meligethes rotundicollis	EU716276
Arthropoda	Coleoptera	Nitidulidae	Meligethes variabilis	EU716277
Arthropoda	Coleoptera	Nitidulidae	Meligethes arcuatus	EU716278
Arthropoda	Coleoptera	Nitidulidae	Meligethes odiosus	EU716279
Arthropoda	Coleoptera	Nitidulidae	Meligethes rufiventris	EU716280
Arthropoda	Coleoptera	Nitidulidae	Meligethes nebulosus	EU716281
Arthropoda	Coleoptera	Nitidulidae	Meligethes vultuosus	EU716282
Arthropoda	Coleoptera	Nitidulidae	Meligethes lepidii	EU716283
Arthropoda	Coleoptera	Nitidulidae	Meligethes mithra	EU716284
Arthropoda	Coleoptera	Nitidulidae	Meligethes elongatus	EU716285
Arthropoda	Coleoptera	Nitidulidae	Meligethes coerulescens	EU716286
Arthropoda	Coleoptera	Nitidulidae	Meligethes tener	EU716287
Arthropoda	Coleoptera	Nitidulidae	Meligethes discoideus	EU716288
Arthropoda	Coleoptera	Nitidulidae	Meligethes distinctus	EU716289
Arthropoda	Coleoptera	Nitidulidae	Meligethes ochropus	EU716290
Arthropoda	Coleoptera	Nitidulidae	Meligethes varicollis	EU716291
Arthropoda	Coleoptera	Nitidulidae	Meligethes nigrescens	EU716292
Arthropoda	Coleoptera	Nitidulidae	Meligethes opacus	EU716293
Arthropoda	Coleoptera	Nitidulidae	Anthystrix longiclava	EU716294
Arthropoda	Coleoptera	Nitidulidae	Meligethes splendidulus	EU716297
Arthropoda	Coleoptera	Nitidulidae	Meligethes isoplexidis	EU716299
Arthropoda	Coleoptera	Nitidulidae	Meligethes planiusculus	EU716300
Arthropoda	Coleoptera	Nitidulidae	Meligethes nanus	EU716301
Arthropoda	Coleoptera	Nitidulidae	Meligethes scholzi	EU716302
Arthropoda	Coleoptera	Nitidulidae	Anthystrix luculenta	EU716303
Arthropoda	Coleoptera	Nitidulidae	Meligethes translatus	EU716305
Arthropoda	Coleoptera	Nitidulidae	Meligethes serrator	EU716306
Arthropoda	Coleoptera	Nitidulidae	Meligethes cercoides	EU716307
Arthropoda	Coleoptera	Nitidulidae	Meligethes cf. serrator EM-2008	EU716308
Arthropoda	Coleoptera	Nitidulidae	Meligethes newtoni	EU716309
Arthropoda	Coleoptera	Scarabaeidae	Phyllophaga bipartita	GQ457186
Arthropoda	Coleoptera	Scarabaeidae	Phyllophaga bipartita	GQ457187
Arthropoda	Coleoptera	Scarabaeidae	Phyllophaga bipartita	GQ457188
Arthropoda	Coleoptera	Scarabaeidae	Phyllophaga bipartita	GQ457189
Arthropoda	Coleoptera	Scarabaeidae	Phyllophaga delata	GQ457190
Arthropoda	Coleoptera	Scarabaeidae	Phyllophaga delata	GQ457191
Arthropoda	Coleoptera	Scarabaeidae	Phyllophaga delata	GQ457192
Arthropoda	Coleoptera	Scarabaeidae	Phyllophaga forsteri	GQ457193
Arthropoda	Coleoptera	Scarabaeidae	Phyllophaga forsteri	GQ457194
Arthropoda	Coleoptera	Scarabaeidae	Phyllophaga forsteri	GQ457196
Arthropoda	Coleoptera	Scarabaeidae	Phyllophaga foxii	GQ457197
Arthropoda	Coleoptera	Scarabaeidae	Phyllophaga hirticula	GQ457204
Arthropoda	Coleoptera	Scarabaeidae	Phyllophaga hirticula	GQ457205
Arthropoda	Coleoptera	Scarabaeidae	Phyllophaga hirticula	GQ457206
Arthropoda	Coleoptera	Scarabaeidae	Phyllophaga hirticula	GQ457207
Arthropoda	Coleoptera	Scarabaeidae	Phyllophaga hirticula	GQ457208
Arthropoda	Coleoptera	Scarabaeidae	Phyllophaga hirticula	GQ457209
Arthropoda	Coleoptera	Scarabaeidae	Phyllophaga hirticula	GQ457210
Arthropoda	Coleoptera	Scarabaeidae	Phyllophaga hirticula	GQ457211
Arthropoda	Coleoptera	Scarabaeidae	Phyllophaga hirticula	GQ457212
Arthropoda	Coleoptera	Scarabaeidae	Phyllophaga hirticula	GQ457213
Arthropoda	Coleoptera	Scarabaeidae	Phyllophaga hornii	GQ457214
Arthropoda	Coleoptera	Scarabaeidae	Phyllophaga knochii	GQ457218
Arthropoda	Coleoptera	Scarabaeidae	Phyllophaga lodingi	GQ457221
Arthropoda	Coleoptera	Scarabaeidae	Phyllophaga lodingi	GQ457222
Arthropoda	Coleoptera	Scarabaeidae	Phyllophaga luctuosa	GQ457224
Arthropoda	Coleoptera	Scarabaeidae	Phyllophaga profunda	GQ457230
Arthropoda	Coleoptera	Scarabaeidae	Phyllophaga pseudofloridana	GQ457231
Arthropoda	Coleoptera	Scarabaeidae	Phyllophaga balia	GQ457235
Arthropoda	Coleoptera	Scarabaeidae	Phyllophaga drakii	GQ457237
Arthropoda	Coleoptera	Scarabaeidae	Phyllophaga hirsuta	GQ457238
Arthropoda	Coleoptera	Scarabaeidae	Phyllophaga hirsuta	GQ457239
Arthropoda	Collembola	Entomobryidae	Homidia koreana	FJ411413
Arthropoda	Collembola	Entomobryidae	Homidia koreana	FJ411414
Arthropoda	Collembola	Entomobryidae	Homidia mediaseta	FJ411415
Arthropoda	Collembola	Tomoceridae	Tomocerus varius	FJ411417
Arthropoda	Collembola	Tomoceridae	Tomocerus jesonicus	FJ411418
Arthropoda	Collembola	Tomoceridae	Tomocerus kinoshitai	FJ411421
Arthropoda	Cyclopoida	Cyclopidae	Mesocyclops longisetus curvatus	EF114364
Arthropoda	Cyclopoida	Cyclopidae	Mesocyclops ogunnus	EF114366
Arthropoda	Cyclopoida	Cyclopidae	Thermocyclops decipiens	EF114367
Arthropoda	Cyclopoida	Cyclopidae	Thermocyclops inversus	EF114368
Arthropoda	Cyclopoida	Cyclopidae	Thermocyclops minutus	EF114369
Arthropoda	Cyclopoida	Cyclopidae	Cyclops kolensis	EF532820
Arthropoda	Cyclopoida	Cyclopidae	Cyclops insignis	EF532821
Arthropoda	Cyclopoida	Cyclopidae	Mesocyclops thermocyclopoides	EF581893
Arthropoda	Cyclopoida	Cyclopidae	Thermocyclops crassus	GQ848489
Arthropoda	Cyclopoida	Cyclopidae	Thermocyclops decipiens	GQ848490
Arthropoda	Cyclopoida	Cyclopidae	Mesocyclops edax	GQ848491
Arthropoda	Cyclopoida	Cyclopidae	Mesocyclops edax	GQ848492
Arthropoda	Cyclopoida	Cyclopidae	Mesocyclops edax	GQ848493
Arthropoda	Cyclopoida	Cyclopidae	Mesocyclops longisetus	GQ848494
Arthropoda	Cyclopoida	Cyclopidae	Mesocyclops longisetus curvatus	GQ848495
Arthropoda	Cyclopoida	Cyclopidae	Mesocyclops meridianus	GQ848496
Arthropoda	Cyclopoida	Cyclopidae	Mesocyclops darwini	GQ848497
Arthropoda	Cyclopoida	Cyclopidae	Mesocyclops leuckarti	GQ848499
Arthropoda	Cyclopoida	Cyclopidae	Mesocyclops pehpeiensis	GQ848500
Arthropoda	Cyclopoida	Cyclopidae	Mesocyclops aspericornis	GQ848501
Arthropoda	Cyclopoida	Cyclopidae	Mesocyclops ogunnus	GQ848502
Arthropoda	Decapoda	Palaemonidae	Exopalaemon cf. modestus Taihu Lake	GQ369793
Arthropoda	Decapoda	Palaemonidae	Exopalaemon carinicauda	GQ369794
Arthropoda	Decapoda	Palaemonidae	Macrobrachium rosenbergii	GQ369795
Arthropoda	Decapoda	Palaemonidae	Macrobrachium nipponense	GQ369796
Arthropoda	Decapoda	Varunidae	Eriocheir formosa	AF316375
Arthropoda	Decapoda	Varunidae	Eriocheir hepuensis	AF316376
Arthropoda	Decapoda	Varunidae	Eriocheir hepuensis	AF316377
Arthropoda	Decapoda	Varunidae	Eriocheir hepuensis	AF316378
Arthropoda	Decapoda	Varunidae	Eriocheir japonica	AF316379
Arthropoda	Decapoda	Varunidae	Eriocheir japonica	AF316380
Arthropoda	Decapoda	Varunidae	Eriocheir japonica	AF316381
Arthropoda	Decapoda	Varunidae	Eriocheir japonica	AF316382
Arthropoda	Decapoda	Varunidae	Eriocheir japonica	AF316383
Arthropoda	Decapoda	Varunidae	Eriocheir leptognathus	AF316384
Arthropoda	Decapoda	Varunidae	Eriocheir leptognathus	AF316385
Arthropoda	Decapoda	Varunidae	Eriocheir rectus	AF316386
Arthropoda	Decapoda	Varunidae	Eriocheir rectus	AF316387
Arthropoda	Decapoda	Varunidae	Eriocheir sinensis	AF316388
Arthropoda	Decapoda	Varunidae	Eriocheir sinensis	AF316389
Arthropoda	Decapoda	Varunidae	Eriocheir sinensis	AF316390
Arthropoda	Decapoda	Varunidae	Eriocheir sinensis	AF316391
Arthropoda	Decapoda	Varunidae	Eriocheir sinensis	AF316392
Arthropoda	Decapoda	Varunidae	Eriocheir sinensis	AF316393
Arthropoda	Decapoda	Varunidae	Eriocheir sinensis	AF316394
Arthropoda	Decapoda	Varunidae	Eriocheir sinensis	EU373478
Arthropoda	Decapoda	Varunidae	Eriocheir sinensis	EU373479
Arthropoda	Decapoda	Varunidae	Eriocheir sinensis	EU373485
Arthropoda	Decapoda	Varunidae	Eriocheir sinensis	EU373486
Arthropoda	Decapoda	Varunidae	Eriocheir sinensis	EU373487
Arthropoda	Decapoda	Varunidae	Eriocheir sinensis	EU373488
Arthropoda	Decapoda	Varunidae	Eriocheir sinensis	EU373489
Arthropoda	Decapoda	Varunidae	Eriocheir sinensis	EU373490
Arthropoda	Decapoda	Varunidae	Eriocheir sinensis	EU373491
Arthropoda	Decapoda	Varunidae	Eriocheir sinensis	EU373492
Arthropoda	Decapoda	Varunidae	Eriocheir sinensis	EU373493
Arthropoda	Decapoda	Varunidae	Eriocheir sinensis	EU373494
Arthropoda	Decapoda	Varunidae	Eriocheir sinensis	EU373495
Arthropoda	Decapoda	Varunidae	Eriocheir sinensis	EU373496
Arthropoda	Decapoda	Varunidae	Eriocheir sinensis	EU373497
Arthropoda	Decapoda	Varunidae	Eriocheir sinensis	EU373498
Arthropoda	Decapoda	Varunidae	Eriocheir sinensis	EU373499
Arthropoda	Diplostraca	Bosminidae	Bosmina freyi	AF482735
Arthropoda	Diplostraca	Bosminidae	Bosmina freyi	AF482736
Arthropoda	Diplostraca	Bosminidae	Bosmina freyi	AF482737
Arthropoda	Diplostraca	Bosminidae	Bosmina freyi	AF482738
Arthropoda	Diplostraca	Bosminidae	Bosmina liederi	AF482739
Arthropoda	Diplostraca	Bosminidae	Bosmina liederi	AF482740
Arthropoda	Diplostraca	Bosminidae	Bosmina liederi	AF482741
Arthropoda	Diplostraca	Bosminidae	Bosmina liederi	AF482742
Arthropoda	Diplostraca	Bosminidae	Bosmina longirostris	AF482743
Arthropoda	Diplostraca	Bosminidae	Bosmina longirostris	AF482744
Arthropoda	Diplostraca	Bosminidae	Bosmina fatalis	AF482745
Arthropoda	Diplostraca	Bosminidae	Eubosmina oriens	AF482746
Arthropoda	Diplostraca	Bosminidae	Eubosmina oriens	AF482747
Arthropoda	Diplostraca	Bosminidae	Eubosmina oriens	AF482748
Arthropoda	Diplostraca	Bosminidae	Eubosmina hagmanni	AF482749
Arthropoda	Diplostraca	Bosminidae	Eubosmina hagmanni	AF482750
Arthropoda	Diplostraca	Bosminidae	Eubosmina tubicen	AF482751
Arthropoda	Diplostraca	Bosminidae	Eubosmina longispina	AF482752
Arthropoda	Diplostraca	Bosminidae	Eubosmina longispina	AF482753
Arthropoda	Diplostraca	Bosminidae	Eubosmina maritima	AF482754
Arthropoda	Diplostraca	Bosminidae	Eubosmina longispina	AF482755
Arthropoda	Diplostraca	Bosminidae	Eubosmina coregoni	AF482756
Arthropoda	Diplostraca	Bosminidae	Eubosmina longicornis longicornis	AY264756
Arthropoda	Diplostraca	Bosminidae	Eubosmina coregoni coregoni	AY264757
Arthropoda	Diplostraca	Bosminidae	Eubosmina longicornis kessleri	AY264758
Arthropoda	Diplostraca	Bosminidae	Eubosmina coregoni thersites	AY264759
Arthropoda	Diplostraca	Bosminidae	Eubosmina crassicornis	AY264760
Arthropoda	Diplostraca	Bosminidae	Eubosmina longicornis reflexa	AY264761
Arthropoda	Diplostraca	Bosminidae	Eubosmina longicornis kessleri	AY264762
Arthropoda	Diplostraca	Bosminidae	Eubosmina longispina	AY264763
Arthropoda	Diplostraca	Bosminidae	Eubosmina longispina	AY264764
Arthropoda	Diplostraca	Bosminidae	Eubosmina longispina	AY264765
Arthropoda	Diplostraca	Bosminidae	Eubosmina longispina	AY264766
Arthropoda	Diplostraca	Bosminidae	Eubosmina longispina	AY264767
Arthropoda	Diplostraca	Bosminidae	Eubosmina longispina	AY264768
Arthropoda	Diplostraca	Bosminidae	Eubosmina longispina	AY264769
Arthropoda	Diplostraca	Bosminidae	Eubosmina longispina	AY264770
Arthropoda	Diplostraca	Bosminidae	Eubosmina longispina	AY264771
Arthropoda	Diplostraca	Bosminidae	Eubosmina longicornis kessleri	AY264772
Arthropoda	Diplostraca	Bosminidae	Eubosmina longicornis kessleri	AY264773
Arthropoda	Diplostraca	Bosminidae	Eubosmina cf. longispina DJT-2008	EU650748
Arthropoda	Diplostraca	Bosminidae	Eubosmina cf. longispina DJT-2008	EU650749
Arthropoda	Diplostraca	Bosminidae	Eubosmina cf. longispina DJT-2008	EU650750
Arthropoda	Diplostraca	Bosminidae	Eubosmina cf. longispina DJT-2008	EU650751
Arthropoda	Diplostraca	Bosminidae	Eubosmina cf. longispina DJT-2008	EU650752
Arthropoda	Diplostraca	Bosminidae	Eubosmina cf. longispina DJT-2008	EU650753
Arthropoda	Diplostraca	Bosminidae	Bosmina freyi	EU650754
Arthropoda	Diplostraca	Bosminidae	Bosmina freyi	EU650755
Arthropoda	Diplostraca	Bosminidae	Eubosmina cf. longispina DJT-2008	EU650756
Arthropoda	Diplostraca	Bosminidae	Bosmina liederi	EU650757
Arthropoda	Diplostraca	Bosminidae	Bosmina liederi	EU650758
Arthropoda	Diplostraca	Bosminidae	Eubosmina cf. longispina DJT-2008	EU650759
Arthropoda	Diplostraca	Bosminidae	Eubosmina cf. longispina DJT-2008	EU650760
Arthropoda	Diplostraca	Bosminidae	Bosmina freyi	EU650761
Arthropoda	Diplostraca	Bosminidae	Bosmina freyi	EU650762
Arthropoda	Diplostraca	Bosminidae	Bosmina freyi	EU650763
Arthropoda	Diplostraca	Chydoridae	Chydorus sphaericus	EU719164
Arthropoda	Diplostraca	Chydoridae	Chydorus sphaericus	EU719165
Arthropoda	Diplostraca	Chydoridae	Chydorus sphaericus	EU719166
Arthropoda	Diplostraca	Chydoridae	Chydorus sphaericus	EU719167
Arthropoda	Diplostraca	Chydoridae	Chydorus sphaericus	EU719168
Arthropoda	Diplostraca	Chydoridae	Chydorus brevilabris	EU719187
Arthropoda	Diplostraca	Chydoridae	Chydorus brevilabris	EU719188
Arthropoda	Diplostraca	Daphniidae	Daphnia galeata	AY730377
Arthropoda	Diplostraca	Daphniidae	Daphnia galeata	AY730378
Arthropoda	Diplostraca	Daphniidae	Daphnia galeata	AY730379
Arthropoda	Diplostraca	Daphniidae	Daphnia galeata	AY730380
Arthropoda	Diplostraca	Daphniidae	Daphnia galeata	AY730381
Arthropoda	Diplostraca	Daphniidae	Daphnia galeata	AY730382
Arthropoda	Diplostraca	Daphniidae	Daphnia dentifera	AY730383
Arthropoda	Diplostraca	Daphniidae	Daphnia dentifera	AY730384
Arthropoda	Diplostraca	Daphniidae	Daphnia longispina	AY730385
Arthropoda	Diplostraca	Daphniidae	Daphnia longispina	AY730386
Arthropoda	Diplostraca	Daphniidae	Daphnia dentifera	AY730387
Arthropoda	Diplostraca	Daphniidae	Daphnia galeata	AY730388
Arthropoda	Diplostraca	Daphniidae	Daphnia dentifera	AY730389
Arthropoda	Diplostraca	Daphniidae	Daphnia dentifera	AY730390
Arthropoda	Diplostraca	Daphniidae	Daphnia dentifera	AY730391
Arthropoda	Diplostraca	Daphniidae	Daphnia thorata	AY730392
Arthropoda	Diplostraca	Daphniidae	Daphnia longispina	AY730393
Arthropoda	Diplostraca	Daphniidae	Daphnia longispina	AY730394
Arthropoda	Diplostraca	Daphniidae	Daphnia longispina	AY730395
Arthropoda	Diplostraca	Daphniidae	Daphnia galeata	AY730396
Arthropoda	Diplostraca	Daphniidae	Daphnia galeata	AY730397
Arthropoda	Diplostraca	Daphniidae	Daphnia galeata	AY730398
Arthropoda	Diplostraca	Daphniidae	Daphnia galeata	AY730399
Arthropoda	Diplostraca	Daphniidae	Daphnia galeata	AY730400
Arthropoda	Diplostraca	Daphniidae	Daphnia galeata	AY730401
Arthropoda	Diplostraca	Daphniidae	Daphnia umbra	AY730403
Arthropoda	Diplostraca	Daphniidae	Daphnia longispina	AY730404
Arthropoda	Diptera	Calliphoridae	Calliphora vomitoria	AF498018
Arthropoda	Diptera	Calliphoridae	Calliphora vomitoria	AF498019
Arthropoda	Diptera	Calliphoridae	Calliphora vomitoria	AF498020
Arthropoda	Diptera	Calliphoridae	Calliphora vomitoria	AF498021
Arthropoda	Diptera	Calliphoridae	Calliphora vicina	AF498022
Arthropoda	Diptera	Calliphoridae	Calliphora vicina	AF498023
Arthropoda	Diptera	Calliphoridae	Calliphora vicina	AF498024
Arthropoda	Diptera	Calliphoridae	Calliphora vicina	AF498025
Arthropoda	Diptera	Calliphoridae	Calliphora vicina	AF498026
Arthropoda	Diptera	Calliphoridae	Lucilia ampullacea	AF498027
Arthropoda	Diptera	Calliphoridae	Lucilia ampullacea	AF498028
Arthropoda	Diptera	Calliphoridae	Lucilia ampullacea	AF498029
Arthropoda	Diptera	Calliphoridae	Lucilia ampullacea	AF498030
Arthropoda	Diptera	Calliphoridae	Lucilia caesar	AF498031
Arthropoda	Diptera	Calliphoridae	Lucilia caesar	AF498032
Arthropoda	Diptera	Calliphoridae	Lucilia caesar	AF498033
Arthropoda	Diptera	Calliphoridae	Lucilia caesar	AF498034
Arthropoda	Diptera	Calliphoridae	Lucilia illustris	AF498035
Arthropoda	Diptera	Calliphoridae	Lucilia illustris	AF498036
Arthropoda	Diptera	Calliphoridae	Lucilia illustris	AF498037
Arthropoda	Diptera	Calliphoridae	Lucilia illustris	AF498038
Arthropoda	Diptera	Calliphoridae	Chrysomya incisuralis	DQ310486
Arthropoda	Diptera	Calliphoridae	Chrysomya rufifacies	DQ310487
Arthropoda	Diptera	Calliphoridae	Chrysomya megacephala	DQ310488
Arthropoda	Diptera	Calliphoridae	Chrysomya nigripes	DQ310489
Arthropoda	Diptera	Calliphoridae	Chrysomya saffranea	DQ310490
Arthropoda	Diptera	Calliphoridae	Chrysomya varipes	DQ310491
Arthropoda	Diptera	Calliphoridae	Chrysomya latifrons	DQ310492
Arthropoda	Diptera	Calliphoridae	Chrysomya semimetallica	DQ310493
Arthropoda	Diptera	Calliphoridae	Chrysomya flavifrons	DQ310494
Arthropoda	Diptera	Calliphoridae	Chrysomya flavifrons	DQ310495
Arthropoda	Diptera	Calliphoridae	Chrysomya flavifrons	DQ310496
Arthropoda	Diptera	Calliphoridae	Chrysomya flavifrons	DQ310497
Arthropoda	Diptera	Calliphoridae	Lucilia bazini	EF061784
Arthropoda	Diptera	Calliphoridae	Lucilia bazini	EF061785
Arthropoda	Diptera	Calliphoridae	Chrysomya megacephala	EF061786
Arthropoda	Diptera	Calliphoridae	Chrysomya megacephala	EF061787
Arthropoda	Diptera	Calliphoridae	Chrysomya megacephala	EF061788
Arthropoda	Diptera	Calliphoridae	Chrysomya rufifacies	EF061789
Arthropoda	Diptera	Calliphoridae	Chrysomya rufifacies	EF061790
Arthropoda	Diptera	Calliphoridae	Chrysomya pinguis	EF061791
Arthropoda	Diptera	Calliphoridae	Chrysomya pinguis	EF061792
Arthropoda	Diptera	Calliphoridae	Lucilia sericata	EF061793
Arthropoda	Diptera	Calliphoridae	Lucilia sericata	EF061794
Arthropoda	Diptera	Calliphoridae	Lucilia sericata	EF061795
Arthropoda	Diptera	Calliphoridae	Lucilia sericata	EF061796
Arthropoda	Diptera	Calliphoridae	Lucilia porphyrina	EF061797
Arthropoda	Diptera	Calliphoridae	Lucilia porphyrina	EF061798
Arthropoda	Diptera	Calliphoridae	Calliphora vomitoria	EF061799
Arthropoda	Diptera	Calliphoridae	Calliphora vomitoria	EF061800
Arthropoda	Diptera	Calliphoridae	Calliphora vicina	EF061803
Arthropoda	Diptera	Calliphoridae	Lucilia cuprina	EF061805
Arthropoda	Diptera	Calliphoridae	Chrysomya latifrons	EF071960
Arthropoda	Diptera	Calliphoridae	Chrysomya latifrons	EF071961
Arthropoda	Diptera	Calliphoridae	Chrysomya latifrons	EF071962
Arthropoda	Diptera	Calliphoridae	Chrysomya latifrons	EF071963
Arthropoda	Diptera	Calliphoridae	Chrysomya megacephala	EF071964
Arthropoda	Diptera	Calliphoridae	Chrysomya megacephala	EF071965
Arthropoda	Diptera	Calliphoridae	Chrysomya megacephala	EF071966
Arthropoda	Diptera	Calliphoridae	Chrysomya saffranea	EF071967
Arthropoda	Diptera	Calliphoridae	Chrysomya saffranea	EF071968
Arthropoda	Diptera	Calliphoridae	Chrysomya saffranea	EF071969
Arthropoda	Diptera	Calliphoridae	Chrysomya saffranea	EF071970
Arthropoda	Diptera	Calliphoridae	Chrysomya saffranea	EF071971
Arthropoda	Diptera	Calliphoridae	Chrysomya saffranea	EF071972
Arthropoda	Diptera	Calliphoridae	Chrysomya semimetallica	EF071973
Arthropoda	Diptera	Calliphoridae	Chrysomya semimetallica	EF071974
Arthropoda	Diptera	Calliphoridae	Chrysomya semimetallica	EF071975
Arthropoda	Diptera	Calliphoridae	Chrysomya semimetallica	EF071976
Arthropoda	Diptera	Calliphoridae	Chrysomya semimetallica	EF071977
Arthropoda	Diptera	Calliphoridae	Chrysomya semimetallica	EF071978
Arthropoda	Diptera	Calliphoridae	Chrysomya semimetallica	EF071979
Arthropoda	Diptera	Calliphoridae	Chrysomya semimetallica	EF071980
Arthropoda	Diptera	Calliphoridae	Chrysomya semimetallica	EF071981
Arthropoda	Diptera	Calliphoridae	Chrysomya albiceps	EF560172
Arthropoda	Diptera	Calliphoridae	Chrysomya albiceps	EF560173
Arthropoda	Diptera	Calliphoridae	Chrysomya bezziana	EF560174
Arthropoda	Diptera	Calliphoridae	Chrysomya megacephala	EF560175
Arthropoda	Diptera	Calliphoridae	Chrysomya putoria	EF560176
Arthropoda	Diptera	Calliphoridae	Chrysomya rufifacies	EF560177
Arthropoda	Diptera	Calliphoridae	Calliphora vicina	EF560178
Arthropoda	Diptera	Calliphoridae	Calliphora vomitoria	EF560179
Arthropoda	Diptera	Calliphoridae	Cochliomyia hominivorax	EF560181
Arthropoda	Diptera	Calliphoridae	Cochliomyia macellaria	EF560182
Arthropoda	Diptera	Calliphoridae	Lucilia cuprina	EF560185
Arthropoda	Diptera	Calliphoridae	Lucilia eximia	EF560186
Arthropoda	Diptera	Calliphoridae	Lucilia sericata	EF560187
Arthropoda	Diptera	Calliphoridae	Mesembrinella peregrina	EF560188
Arthropoda	Diptera	Calliphoridae	Mesembrinella bellardiana	EU076455
Arthropoda	Diptera	Calliphoridae	Mesembrinella bellardiana	EU076456
Arthropoda	Diptera	Calliphoridae	Chrysomya megacephala	FJ614850
Arthropoda	Diptera	Calliphoridae	Chrysomya megacephala	FJ614851
Arthropoda	Diptera	Calliphoridae	Chrysomya pinguis	FJ614852
Arthropoda	Diptera	Calliphoridae	Chrysomya pinguis	FJ614853
Arthropoda	Diptera	Calliphoridae	Chrysomya pinguis	FJ614854
Arthropoda	Diptera	Calliphoridae	Lucilia sericata	FJ614858
Arthropoda	Diptera	Calliphoridae	Lucilia sericata	FJ614859
Arthropoda	Diptera	Calliphoridae	Lucilia sericata	FJ614860
Arthropoda	Diptera	Calliphoridae	Lucilia illustris	FJ614861
Arthropoda	Diptera	Calliphoridae	Lucilia illustris	FJ614862
Arthropoda	Diptera	Calliphoridae	Lucilia porphyrina	FJ614863
Arthropoda	Diptera	Calliphoridae	Lucilia porphyrina	FJ614864
Arthropoda	Diptera	Calliphoridae	Chrysomya bezziana	FJ824825
Arthropoda	Diptera	Calliphoridae	Chrysomya saffranea	FJ830686
Arthropoda	Diptera	Calliphoridae	Chrysomya megacephala	FJ830687
Arthropoda	Diptera	Calliphoridae	Chrysomya megacephala	FJ830688
Arthropoda	Diptera	Calliphoridae	Chrysomya putoria	FJ830689
Arthropoda	Diptera	Ceratopogonidae	Culicoides actoni	AB462259
Arthropoda	Diptera	Ceratopogonidae	Culicoides brevipalpis	AB462260
Arthropoda	Diptera	Ceratopogonidae	Culicoides brevitarsis	AB462261
Arthropoda	Diptera	Ceratopogonidae	Culicoides jacobsoni	AB462262
Arthropoda	Diptera	Ceratopogonidae	Culicoides maculatus	AB462263
Arthropoda	Diptera	Ceratopogonidae	Culicoides wadai	AB462264
Arthropoda	Diptera	Ceratopogonidae	Culicoides arakawae	AB462265
Arthropoda	Diptera	Ceratopogonidae	Culicoides japonicus	AB462266
Arthropoda	Diptera	Ceratopogonidae	Culicoides aterinervis	AB462267
Arthropoda	Diptera	Ceratopogonidae	Culicoides cylindratus	AB462268
Arthropoda	Diptera	Ceratopogonidae	Culicoides cylindratus	AB462269
Arthropoda	Diptera	Ceratopogonidae	Culicoides dubius	AB462270
Arthropoda	Diptera	Ceratopogonidae	Culicoides lungchiensis	AB462271
Arthropoda	Diptera	Ceratopogonidae	Culicoides nipponensis	AB462272
Arthropoda	Diptera	Ceratopogonidae	Culicoides ohmorii	AB462273
Arthropoda	Diptera	Ceratopogonidae	Culicoides peregrinus	AB462274
Arthropoda	Diptera	Ceratopogonidae	Culicoides punctatus	AB462275
Arthropoda	Diptera	Ceratopogonidae	Culicoides sumatrae	AB462276
Arthropoda	Diptera	Ceratopogonidae	Culicoides charadraeus	AB462277
Arthropoda	Diptera	Ceratopogonidae	Culicoides erairai	AB462278
Arthropoda	Diptera	Ceratopogonidae	Culicoides oxystoma	AB462279
Arthropoda	Diptera	Ceratopogonidae	Culicoides kibunensis	AB462280
Arthropoda	Diptera	Ceratopogonidae	Culicoides verbosus	AB462281
Arthropoda	Diptera	Ceratopogonidae	Culicoides humeralis	AB462282
Arthropoda	Diptera	Ceratopogonidae	Culicoides matsuzawai	AB462283
Arthropoda	Diptera	Ceratopogonidae	Culicoides paraflavescens	AB462284
Arthropoda	Diptera	Ceratopogonidae	Culicoides imicola	AF074019
Arthropoda	Diptera	Ceratopogonidae	Culicoides arakawae	AJ489503
Arthropoda	Diptera	Ceratopogonidae	Culicoides montanus	AY599769
Arthropoda	Diptera	Ceratopogonidae	Culicoides montanus	AY599770
Arthropoda	Diptera	Ceratopogonidae	Culicoides montanus	AY599771
Arthropoda	Diptera	Ceratopogonidae	Culicoides montanus	AY599772
Arthropoda	Diptera	Ceratopogonidae	Culicoides montanus	AY599773
Arthropoda	Diptera	Ceratopogonidae	Culicoides montanus	AY599774
Arthropoda	Diptera	Ceratopogonidae	Culicoides montanus	AY599775
Arthropoda	Diptera	Ceratopogonidae	Culicoides montanus	AY599776
Arthropoda	Diptera	Ceratopogonidae	Culicoides montanus	AY599777
Arthropoda	Diptera	Ceratopogonidae	Culicoides montanus	AY599778
Arthropoda	Diptera	Ceratopogonidae	Culicoides montanus	AY599779
Arthropoda	Diptera	Ceratopogonidae	Culicoides obsoletus	AY599780
Arthropoda	Diptera	Ceratopogonidae	Culicoides obsoletus	AY599781
Arthropoda	Diptera	Ceratopogonidae	Culicoides obsoletus	AY599782
Arthropoda	Diptera	Ceratopogonidae	Culicoides obsoletus	AY599783
Arthropoda	Diptera	Ceratopogonidae	Culicoides obsoletus	AY599784
Arthropoda	Diptera	Ceratopogonidae	Culicoides obsoletus	AY599785
Arthropoda	Diptera	Ceratopogonidae	Culicoides obsoletus	AY599786
Arthropoda	Diptera	Ceratopogonidae	Culicoides obsoletus	AY599787
Arthropoda	Diptera	Ceratopogonidae	Culicoides obsoletus	AY599788
Arthropoda	Diptera	Ceratopogonidae	Culicoides obsoletus	AY599789
Arthropoda	Diptera	Ceratopogonidae	Culicoides obsoletus	AY599790
Arthropoda	Diptera	Ceratopogonidae	Culicoides obsoletus	AY599791
Arthropoda	Diptera	Ceratopogonidae	Culicoides obsoletus	AY599792
Arthropoda	Diptera	Ceratopogonidae	Culicoides obsoletus	AY599793
Arthropoda	Diptera	Ceratopogonidae	Culicoides obsoletus	AY599794
Arthropoda	Diptera	Ceratopogonidae	Culicoides obsoletus	AY599795
Arthropoda	Diptera	Ceratopogonidae	Culicoides scoticus	AY599796
Arthropoda	Diptera	Ceratopogonidae	Culicoides scoticus	AY599797
Arthropoda	Diptera	Ceratopogonidae	Culicoides scoticus	AY599798
Arthropoda	Diptera	Ceratopogonidae	Culicoides scoticus	AY599799
Arthropoda	Diptera	Ceratopogonidae	Culicoides scoticus	AY599800
Arthropoda	Diptera	Ceratopogonidae	Culicoides scoticus	AY599801
Arthropoda	Diptera	Ceratopogonidae	Culicoides scoticus	AY599802
Arthropoda	Diptera	Ceratopogonidae	Culicoides scoticus	AY599803
Arthropoda	Diptera	Ceratopogonidae	Culicoides scoticus	AY599804
Arthropoda	Diptera	Ceratopogonidae	Culicoides scoticus	AY599805
Arthropoda	Diptera	Ceratopogonidae	Culicoides scoticus	AY599806
Arthropoda	Diptera	Ceratopogonidae	Culicoides scoticus	AY599807
Arthropoda	Diptera	Ceratopogonidae	Culicoides scoticus	AY599808
Arthropoda	Diptera	Ceratopogonidae	Culicoides scoticus	AY599809
Arthropoda	Diptera	Ceratopogonidae	Culicoides scoticus	AY599810
Arthropoda	Diptera	Ceratopogonidae	Culicoides scoticus	AY599811
Arthropoda	Diptera	Ceratopogonidae	Culicoides dewulfi	AY599818
Arthropoda	Diptera	Ceratopogonidae	Culicoides dewulfi	AY599819
Arthropoda	Diptera	Ceratopogonidae	Culicoides dewulfi	AY599820
Arthropoda	Diptera	Ceratopogonidae	Culicoides dewulfi	AY599821
Arthropoda	Diptera	Ceratopogonidae	Culicoides dewulfi	AY599822
Arthropoda	Diptera	Ceratopogonidae	Culicoides dewulfi	AY599823
Arthropoda	Diptera	Ceratopogonidae	Culicoides dewulfi	AY599824
Arthropoda	Diptera	Ceratopogonidae	Culicoides dewulfi	AY599825
Arthropoda	Diptera	Ceratopogonidae	Culicoides dewulfi	AY599826
Arthropoda	Diptera	Ceratopogonidae	Culicoides dewulfi	AY599827
Arthropoda	Diptera	Ceratopogonidae	Culicoides dewulfi	AY599828
Arthropoda	Diptera	Ceratopogonidae	Culicoides dewulfi	AY599829
Arthropoda	Diptera	Ceratopogonidae	Culicoides dewulfi	AY599830
Arthropoda	Diptera	Ceratopogonidae	Culicoides dewulfi	AY599831
Arthropoda	Diptera	Ceratopogonidae	Culicoides imicola	AY599832
Arthropoda	Diptera	Ceratopogonidae	Culicoides punctatus	DQ371246
Arthropoda	Diptera	Ceratopogonidae	Culicoides punctatus	DQ371247
Arthropoda	Diptera	Ceratopogonidae	Culicoides punctatus	DQ371248
Arthropoda	Diptera	Ceratopogonidae	Culicoides punctatus	DQ371249
Arthropoda	Diptera	Ceratopogonidae	Culicoides punctatus	DQ371250
Arthropoda	Diptera	Ceratopogonidae	Culicoides punctatus	DQ371251
Arthropoda	Diptera	Ceratopogonidae	Culicoides lupicaris	DQ371252
Arthropoda	Diptera	Ceratopogonidae	Culicoides lupicaris	DQ371253
Arthropoda	Diptera	Ceratopogonidae	Culicoides lupicaris	DQ371254
Arthropoda	Diptera	Ceratopogonidae	Culicoides lupicaris	DQ371255
Arthropoda	Diptera	Ceratopogonidae	Culicoides lupicaris	DQ371256
Arthropoda	Diptera	Ceratopogonidae	Culicoides newsteadi A	DQ371257
Arthropoda	Diptera	Ceratopogonidae	Culicoides newsteadi A	DQ371258
Arthropoda	Diptera	Ceratopogonidae	Culicoides deltus	DQ371259
Arthropoda	Diptera	Ceratopogonidae	Culicoides deltus	DQ371260
Arthropoda	Diptera	Ceratopogonidae	Culicoides deltus	DQ371261
Arthropoda	Diptera	Ceratopogonidae	Culicoides deltus	DQ371262
Arthropoda	Diptera	Ceratopogonidae	Culicoides deltus	DQ371263
Arthropoda	Diptera	Ceratopogonidae	Culicoides pulicaris	DQ371264
Arthropoda	Diptera	Ceratopogonidae	Culicoides pulicaris	DQ371265
Arthropoda	Diptera	Ceratopogonidae	Culicoides pulicaris	DQ371266
Arthropoda	Diptera	Ceratopogonidae	Culicoides pulicaris	DQ371267
Arthropoda	Diptera	Ceratopogonidae	Culicoides pulicaris	DQ371268
Arthropoda	Diptera	Ceratopogonidae	Culicoides newsteadi B	DQ371269
Arthropoda	Diptera	Ceratopogonidae	Culicoides pulicaris 'dark'	DQ371270
Arthropoda	Diptera	Ceratopogonidae	Culicoides pulicaris 'dark'	DQ371271
Arthropoda	Diptera	Ceratopogonidae	Culicoides pulicaris 'dark'	DQ371272
Arthropoda	Diptera	Ceratopogonidae	Culicoides pulicaris 'dark'	DQ371273
Arthropoda	Diptera	Ceratopogonidae	Culicoides remmi	DQ371274
Arthropoda	Diptera	Ceratopogonidae	Culicoides remmi	DQ371275
Arthropoda	Diptera	Ceratopogonidae	Culicoides remmi	DQ371276
Arthropoda	Diptera	Ceratopogonidae	Culicoides fagineus A	DQ371277
Arthropoda	Diptera	Ceratopogonidae	Culicoides fagineus A	DQ371278
Arthropoda	Diptera	Ceratopogonidae	Culicoides fagineus A	DQ371279
Arthropoda	Diptera	Ceratopogonidae	Culicoides fagineus B	DQ371280
Arthropoda	Diptera	Ceratopogonidae	Culicoides fagineus C	DQ371281
Arthropoda	Diptera	Ceratopogonidae	Culicoides fagineus C	DQ371282
Arthropoda	Diptera	Ceratopogonidae	Culicoides fagineus C	DQ371283
Arthropoda	Diptera	Ceratopogonidae	Culicoides flavipulicaris	DQ371284
Arthropoda	Diptera	Ceratopogonidae	Culicoides flavipulicaris	DQ371285
Arthropoda	Diptera	Ceratopogonidae	Culicoides flavipulicaris	DQ371286
Arthropoda	Diptera	Ceratopogonidae	Culicoides impunctatus	EU908207
Arthropoda	Diptera	Ceratopogonidae	Culicoides cf. obsoletus Kiehl-2009a	FN263312
Arthropoda	Diptera	Ceratopogonidae	Culicoides cf. obsoletus Kiehl-2009b	FN263313
Arthropoda	Diptera	Ceratopogonidae	Culicoides obsoletus	FN263314
Arthropoda	Diptera	Ceratopogonidae	Culicoides obsoletus	FN263315
Arthropoda	Diptera	Ceratopogonidae	Culicoides scoticus	FN263316
Arthropoda	Diptera	Ceratopogonidae	Culicoides pulicaris	FN263317
Arthropoda	Diptera	Chironomidae	Chironomus annularius	AJ296767
Arthropoda	Diptera	Chironomidae	Chironomus annularius	AJ296768
Arthropoda	Diptera	Chironomidae	Chironomus annularius	AJ296769
Arthropoda	Diptera	Chironomidae	Chironomus annularius	AJ296770
Arthropoda	Diptera	Chironomidae	Chironomus cingulatus	AJ296771
Arthropoda	Diptera	Chironomidae	Chironomus cingulatus	AJ296772
Arthropoda	Diptera	Chironomidae	Chironomus cingulatus	AJ296773
Arthropoda	Diptera	Chironomidae	Chironomus cingulatus	AJ296774
Arthropoda	Diptera	Chironomidae	Chironomus duplex	AJ296775
Arthropoda	Diptera	Chironomidae	Chironomus duplex	AJ296776
Arthropoda	Diptera	Chironomidae	Chironomus aprilinus	AJ296777
Arthropoda	Diptera	Chironomidae	Chironomus luridus	AJ296778
Arthropoda	Diptera	Chironomidae	Chironomus luridus	AJ296779
Arthropoda	Diptera	Chironomidae	Chironomus melanotus	AJ296780
Arthropoda	Diptera	Chironomidae	Chironomus melanotus	AJ296781
Arthropoda	Diptera	Chironomidae	Chironomus nuditarsis	AJ296782
Arthropoda	Diptera	Chironomidae	Chironomus nuditarsis	AJ296783
Arthropoda	Diptera	Chironomidae	Chironomus plumosus	AJ296784
Arthropoda	Diptera	Chironomidae	Chironomus plumosus	AJ296785
Arthropoda	Diptera	Chironomidae	Chironomus plumosus	AJ296786
Arthropoda	Diptera	Chironomidae	Chironomus plumosus	AJ296787
Arthropoda	Diptera	Chironomidae	Chironomus plumosus	AJ296788
Arthropoda	Diptera	Chironomidae	Chironomus plumosus	AJ296789
Arthropoda	Diptera	Chironomidae	Chironomus plumosus	AJ296790
Arthropoda	Diptera	Chironomidae	Chironomus pseudothummi	AJ296791
Arthropoda	Diptera	Chironomidae	Chironomus pseudothummi	AJ296792
Arthropoda	Diptera	Chironomidae	Glyptotendipes barbipes	AJ296793
Arthropoda	Diptera	Chironomidae	Glyptotendipes barbipes	AJ296794
Arthropoda	Diptera	Chironomidae	Glyptotendipes barbipes	AJ296795
Arthropoda	Diptera	Chironomidae	Glyptotendipes barbipes	AJ296796
Arthropoda	Diptera	Chironomidae	Glyptotendipes barbipes	AJ296797
Arthropoda	Diptera	Chironomidae	Glyptotendipes pallens	AJ296798
Arthropoda	Diptera	Chironomidae	Glyptotendipes pallens	AJ296799
Arthropoda	Diptera	Chironomidae	Glyptotendipes pallens	AJ296800
Arthropoda	Diptera	Chironomidae	Glyptotendipes pallens	AJ296801
Arthropoda	Diptera	Chironomidae	Glyptotendipes salinus	AJ296802
Arthropoda	Diptera	Chironomidae	Glyptotendipes salinus	AJ296803
Arthropoda	Diptera	Chironomidae	Glyptotendipes salinus	AJ296804
Arthropoda	Diptera	Chironomidae	Chironomus pallidivittatus	AJ296805
Arthropoda	Diptera	Chironomidae	Chironomus piger	AJ296806
Arthropoda	Diptera	Chironomidae	Chironomus thummi thummi	AJ296807
Arthropoda	Diptera	Chironomidae	Chironomus piger	AJ296808
Arthropoda	Diptera	Chironomidae	Chironomus piger	AJ296809
Arthropoda	Diptera	Chironomidae	Chironomus piger	AJ296810
Arthropoda	Diptera	Chironomidae	Chironomus piger	AJ296811
Arthropoda	Diptera	Chironomidae	Chironomus piger	AJ296812
Arthropoda	Diptera	Chironomidae	Chironomus piger	AJ296813
Arthropoda	Diptera	Chironomidae	Chironomus piger	AJ296814
Arthropoda	Diptera	Chironomidae	Chironomus thummi thummi	AJ296815
Arthropoda	Diptera	Chironomidae	Chironomus thummi thummi	AJ296816
Arthropoda	Diptera	Chironomidae	Chironomus thummi thummi	AJ296817
Arthropoda	Diptera	Chironomidae	Chironomus thummi thummi	AJ296818
Arthropoda	Diptera	Chironomidae	Chironomus thummi thummi	AJ296819
Arthropoda	Diptera	Chironomidae	Chironomus thummi thummi	AJ296820
Arthropoda	Diptera	Chironomidae	Chironomus annularius	AJ296821
Arthropoda	Diptera	Chironomidae	Chironomus plumosus	AJ296822
Arthropoda	Diptera	Chironomidae	Chironomus tentans	X99212
Arthropoda	Diptera	Culicidae	Culex pipiens molestus	AB449762
Arthropoda	Diptera	Culicidae	Anopheles peditaeniatus	AB539056
Arthropoda	Diptera	Culicidae	Anopheles peditaeniatus	AB539057
Arthropoda	Diptera	Culicidae	Anopheles peditaeniatus	AB539058
Arthropoda	Diptera	Culicidae	Anopheles peditaeniatus	AB539059
Arthropoda	Diptera	Culicidae	Anopheles peditaeniatus	AB539060
Arthropoda	Diptera	Culicidae	Anopheles peditaeniatus	AB539061
Arthropoda	Diptera	Culicidae	Anopheles peditaeniatus	AB539062
Arthropoda	Diptera	Culicidae	Anopheles peditaeniatus	AB539063
Arthropoda	Diptera	Culicidae	Ochlerotatus australis	AF044507
Arthropoda	Diptera	Culicidae	Ochlerotatus australis	AF044508
Arthropoda	Diptera	Culicidae	Ochlerotatus australis	AF044509
Arthropoda	Diptera	Culicidae	Ochlerotatus australis	AF044510
Arthropoda	Diptera	Culicidae	Ochlerotatus australis	AF044511
Arthropoda	Diptera	Culicidae	Ochlerotatus australis	AF044512
Arthropoda	Diptera	Culicidae	Ochlerotatus australis	AF044513
Arthropoda	Diptera	Culicidae	Ochlerotatus australis	AF044514
Arthropoda	Diptera	Culicidae	Ochlerotatus australis	AF044515
Arthropoda	Diptera	Culicidae	Ochlerotatus australis	AF044516
Arthropoda	Diptera	Culicidae	Ochlerotatus australis	AF044517
Arthropoda	Diptera	Culicidae	Ochlerotatus australis	AF044518
Arthropoda	Diptera	Culicidae	Ochlerotatus wardangensis	AF044519
Arthropoda	Diptera	Culicidae	Ochlerotatus wardangensis	AF044520
Arthropoda	Diptera	Culicidae	Ochlerotatus wardangensis	AF044521
Arthropoda	Diptera	Culicidae	Ochlerotatus wardangensis	AF044522
Arthropoda	Diptera	Culicidae	Ochlerotatus wardangensis	AF044523
Arthropoda	Diptera	Culicidae	Ochlerotatus wardangensis	AF044524
Arthropoda	Diptera	Culicidae	Ochlerotatus wardangensis	AF044525
Arthropoda	Diptera	Culicidae	Ochlerotatus wardangensis	AF044526
Arthropoda	Diptera	Culicidae	Ochlerotatus ashworthi	AF044527
Arthropoda	Diptera	Culicidae	Ochlerotatus ashworthi	AF044528
Arthropoda	Diptera	Culicidae	Ochlerotatus ashworthi	AF044529
Arthropoda	Diptera	Culicidae	Ochlerotatus ashworthi	AF044530
Arthropoda	Diptera	Culicidae	Ochlerotatus ashworthi	AF044531
Arthropoda	Diptera	Culicidae	Ochlerotatus ashworthi	AF044532
Arthropoda	Diptera	Culicidae	Ochlerotatus ashworthi	AF044533
Arthropoda	Diptera	Culicidae	Ochlerotatus ashworthi	AF044534
Arthropoda	Diptera	Culicidae	Ochlerotatus ashworthi	AF044535
Arthropoda	Diptera	Culicidae	Ochlerotatus ashworthi	AF044536
Arthropoda	Diptera	Culicidae	Ochlerotatus ashworthi	AF044537
Arthropoda	Diptera	Culicidae	Ochlerotatus ashworthi	AF044538
Arthropoda	Diptera	Culicidae	Ochlerotatus ashworthi	AF044539
Arthropoda	Diptera	Culicidae	Aedes simpsoni	AF158187
Arthropoda	Diptera	Culicidae	Aedes simpsoni	AF158188
Arthropoda	Diptera	Culicidae	Aedes simpsoni	AF158189
Arthropoda	Diptera	Culicidae	Aedes simpsoni	AF158190
Arthropoda	Diptera	Culicidae	Aedes simpsoni	AF158191
Arthropoda	Diptera	Culicidae	Aedes simpsoni	AF158192
Arthropoda	Diptera	Culicidae	Aedes simpsoni	AF158193
Arthropoda	Diptera	Culicidae	Aedes simpsoni	AF158194
Arthropoda	Diptera	Culicidae	Aedes simpsoni	AF158195
Arthropoda	Diptera	Culicidae	Aedes simpsoni	AF158196
Arthropoda	Diptera	Culicidae	Aedes simpsoni	AF158197
Arthropoda	Diptera	Culicidae	Aedes simpsoni	AF158198
Arthropoda	Diptera	Culicidae	Aedes simpsoni	AF158199
Arthropoda	Diptera	Culicidae	Aedes simpsoni	AF158200
Arthropoda	Diptera	Culicidae	Aedes simpsoni	AF158201
Arthropoda	Diptera	Culicidae	Aedes simpsoni	AF158202
Arthropoda	Diptera	Culicidae	Aedes simpsoni	AF158203
Arthropoda	Diptera	Culicidae	Aedes simpsoni	AF158204
Arthropoda	Diptera	Culicidae	Aedes simpsoni	AF158205
Arthropoda	Diptera	Culicidae	Aedes simpsoni	AF158206
Arthropoda	Diptera	Culicidae	Aedes simpsoni	AF158207
Arthropoda	Diptera	Culicidae	Aedes simpsoni	AF158208
Arthropoda	Diptera	Culicidae	Aedes simpsoni	AF158209
Arthropoda	Diptera	Culicidae	Aedes simpsoni	AF158210
Arthropoda	Diptera	Culicidae	Aedes simpsoni	AF158211
Arthropoda	Diptera	Culicidae	Aedes simpsoni	AF158212
Arthropoda	Diptera	Culicidae	Aedes simpsoni	AF158213
Arthropoda	Diptera	Culicidae	Aedes simpsoni	AF158214
Arthropoda	Diptera	Culicidae	Aedes simpsoni	AF158215
Arthropoda	Diptera	Culicidae	Aedes simpsoni	AF158216
Arthropoda	Diptera	Culicidae	Aedes simpsoni	AF158217
Arthropoda	Diptera	Culicidae	Aedes simpsoni	AF158218
Arthropoda	Diptera	Culicidae	Aedes simpsoni	AF158219
Arthropoda	Diptera	Culicidae	Aedes simpsoni	AF158220
Arthropoda	Diptera	Culicidae	Aedes simpsoni	AF158221
Arthropoda	Diptera	Culicidae	Aedes simpsoni	AF158222
Arthropoda	Diptera	Culicidae	Aedes simpsoni	AF158223
Arthropoda	Diptera	Culicidae	Aedes simpsoni	AF158224
Arthropoda	Diptera	Culicidae	Aedes simpsoni	AF158225
Arthropoda	Diptera	Culicidae	Aedes simpsoni	AF158226
Arthropoda	Diptera	Culicidae	Aedes simpsoni	AF158227
Arthropoda	Diptera	Culicidae	Aedes simpsoni	AF158228
Arthropoda	Diptera	Culicidae	Aedes simpsoni	AF158229
Arthropoda	Diptera	Culicidae	Aedes simpsoni	AF158230
Arthropoda	Diptera	Culicidae	Aedes simpsoni	AF158231
Arthropoda	Diptera	Culicidae	Aedes simpsoni	AF158232
Arthropoda	Diptera	Culicidae	Culex pseudovishnui	AF165894
Arthropoda	Diptera	Culicidae	Culex pseudovishnui	AF165895
Arthropoda	Diptera	Culicidae	Culex tritaeniorhynchus	AF165896
Arthropoda	Diptera	Culicidae	Culex tritaeniorhynchus	AF165897
Arthropoda	Diptera	Culicidae	Culex vishnui	AF165898
Arthropoda	Diptera	Culicidae	Culex vishnui	AF165899
Arthropoda	Diptera	Culicidae	Culex vishnui	AF165900
Arthropoda	Diptera	Culicidae	Ochlerotatus triseriatus	AF166254
Arthropoda	Diptera	Culicidae	Ochlerotatus hendersoni	AF166255
Arthropoda	Diptera	Culicidae	Ochlerotatus brelandi	AF242583
Arthropoda	Diptera	Culicidae	Aedes vexans	AF298626
Arthropoda	Diptera	Culicidae	Aedes xinjiangensis	AF298627
Arthropoda	Diptera	Culicidae	Aedes capsium	AF298628
Arthropoda	Diptera	Culicidae	Ochlerotatus longifilamentus	AF298629
Arthropoda	Diptera	Culicidae	Culex quinquefasciatus	AF305553
Arthropoda	Diptera	Culicidae	Aedes albopictus	AF305554
Arthropoda	Diptera	Culicidae	Culex tritaeniorhynchus	AF305558
Arthropoda	Diptera	Culicidae	Aedes flavopictus	AF353522
Arthropoda	Diptera	Culicidae	Aedes flavopictus	AF353523
Arthropoda	Diptera	Culicidae	Aedes flavopictus	AF353524
Arthropoda	Diptera	Culicidae	Aedes flavopictus	AF353525
Arthropoda	Diptera	Culicidae	Aedes flavopictus	AF353526
Arthropoda	Diptera	Culicidae	Aedes flavopictus	AF353527
Arthropoda	Diptera	Culicidae	Aedes flavopictus	AF353528
Arthropoda	Diptera	Culicidae	Aedes flavopictus	AF353529
Arthropoda	Diptera	Culicidae	Aedes flavopictus	AF353530
Arthropoda	Diptera	Culicidae	Aedes flavopictus	AF353531
Arthropoda	Diptera	Culicidae	Aedes flavopictus	AF353532
Arthropoda	Diptera	Culicidae	Aedes flavopictus	AF353533
Arthropoda	Diptera	Culicidae	Aedes flavopictus	AF353534
Arthropoda	Diptera	Culicidae	Aedes flavopictus	AF353535
Arthropoda	Diptera	Culicidae	Aedes flavopictus	AF353536
Arthropoda	Diptera	Culicidae	Aedes flavopictus	AF353537
Arthropoda	Diptera	Culicidae	Aedes flavopictus	AF353538
Arthropoda	Diptera	Culicidae	Aedes flavopictus	AF353539
Arthropoda	Diptera	Culicidae	Aedes flavopictus	AF353540
Arthropoda	Diptera	Culicidae	Aedes flavopictus	AF353541
Arthropoda	Diptera	Culicidae	Aedes flavopictus	AF353542
Arthropoda	Diptera	Culicidae	Aedes flavopictus	AF353543
Arthropoda	Diptera	Culicidae	Aedes flavopictus	AF353544
Arthropoda	Diptera	Culicidae	Aedes flavopictus	AF353545
Arthropoda	Diptera	Culicidae	Aedes flavopictus	AF353546
Arthropoda	Diptera	Culicidae	Aedes flavopictus	AF353547
Arthropoda	Diptera	Culicidae	Aedes flavopictus	AF353548
Arthropoda	Diptera	Culicidae	Aedes flavopictus	AF353549
Arthropoda	Diptera	Culicidae	Aedes flavopictus	AF353550
Arthropoda	Diptera	Culicidae	Aedes flavopictus	AF353551
Arthropoda	Diptera	Culicidae	Aedes flavopictus	AF353552
Arthropoda	Diptera	Culicidae	Aedes flavopictus	AF353553
Arthropoda	Diptera	Culicidae	Aedes flavopictus	AF353554
Arthropoda	Diptera	Culicidae	Aedes flavopictus	AF353555
Arthropoda	Diptera	Culicidae	Aedes flavopictus	AF353556
Arthropoda	Diptera	Culicidae	Aedes flavopictus	AF353557
Arthropoda	Diptera	Culicidae	Aedes flavopictus	AF353558
Arthropoda	Diptera	Culicidae	Aedes flavopictus	AF353559
Arthropoda	Diptera	Culicidae	Aedes flavopictus	AF353560
Arthropoda	Diptera	Culicidae	Aedes simpsoni	AF439789
Arthropoda	Diptera	Culicidae	Aedes simpsoni	AF439790
Arthropoda	Diptera	Culicidae	Aedes simpsoni	AF439791
Arthropoda	Diptera	Culicidae	Aedes simpsoni	AF439792
Arthropoda	Diptera	Culicidae	Aedes simpsoni	AF439793
Arthropoda	Diptera	Culicidae	Aedes simpsoni	AF439794
Arthropoda	Diptera	Culicidae	Aedes simpsoni	AF439795
Arthropoda	Diptera	Culicidae	Aedes simpsoni	AF439796
Arthropoda	Diptera	Culicidae	Aedes simpsoni	AF439797
Arthropoda	Diptera	Culicidae	Aedes simpsoni	AF439798
Arthropoda	Diptera	Culicidae	Aedes simpsoni	AF439799
Arthropoda	Diptera	Culicidae	Aedes simpsoni	AF439800
Arthropoda	Diptera	Culicidae	Aedes simpsoni	AF439801
Arthropoda	Diptera	Culicidae	Culex annulus	AF453481
Arthropoda	Diptera	Culicidae	Culex annulus	AF453482
Arthropoda	Diptera	Culicidae	Culex annulus	AF453483
Arthropoda	Diptera	Culicidae	Culex annulus	AF453484
Arthropoda	Diptera	Culicidae	Culex annulus	AF453485
Arthropoda	Diptera	Culicidae	Culex annulus	AF453486
Arthropoda	Diptera	Culicidae	Culex annulus	AF453487
Arthropoda	Diptera	Culicidae	Culex annulus	AF453488
Arthropoda	Diptera	Culicidae	Culex tritaeniorhynchus	AF453489
Arthropoda	Diptera	Culicidae	Culex tritaeniorhynchus	AF453490
Arthropoda	Diptera	Culicidae	Culex tritaeniorhynchus	AF453491
Arthropoda	Diptera	Culicidae	Culex tritaeniorhynchus	AF453492
Arthropoda	Diptera	Culicidae	Culex tritaeniorhynchus	AF453493
Arthropoda	Diptera	Culicidae	Culex tritaeniorhynchus	AF453494
Arthropoda	Diptera	Culicidae	Culex pseudovishnui	AF453495
Arthropoda	Diptera	Culicidae	Culex pseudovishnui	AF453496
Arthropoda	Diptera	Culicidae	Culex pseudovishnui	AF453497
Arthropoda	Diptera	Culicidae	Culex pseudovishnui	AF453498
Arthropoda	Diptera	Culicidae	Culex nigripalpus	AF520974
Arthropoda	Diptera	Culicidae	Culex nigripalpus	AF521662
Arthropoda	Diptera	Culicidae	Culex nigripalpus	AF521663
Arthropoda	Diptera	Culicidae	Culex nigripalpus	AF521664
Arthropoda	Diptera	Culicidae	Culex torrentium	AJ850083
Arthropoda	Diptera	Culicidae	Culex pipiens molestus	AJ850084
Arthropoda	Diptera	Culicidae	Culex pipiens molestus	AJ850085
Arthropoda	Diptera	Culicidae	Culex pipiens molestus	AJ850086
Arthropoda	Diptera	Culicidae	Culex pipiens	AM084682
Arthropoda	Diptera	Culicidae	Culex pipiens	AM084683
Arthropoda	Diptera	Culicidae	Aedes vexans	AM084684
Arthropoda	Diptera	Culicidae	Ochlerotatus caspius	AM084685
Arthropoda	Diptera	Culicidae	Aedes vittatus	AM084686
Arthropoda	Diptera	Culicidae	Aedes cinereus	AM397835
Arthropoda	Diptera	Culicidae	Aedes cinereus	AM397836
Arthropoda	Diptera	Culicidae	Aedes cinereus	AM397837
Arthropoda	Diptera	Culicidae	Aedes geminus	AM397838
Arthropoda	Diptera	Culicidae	Aedes geminus	AM397839
Arthropoda	Diptera	Culicidae	Aedes geminus	AM397840
Arthropoda	Diptera	Culicidae	Aedes cretinus	AY271351
Arthropoda	Diptera	Culicidae	Aedes cretinus	AY271352
[truncated: 10,222 more rows]

## Sheet: Dicotyledons
Family name	Species name	Accession NO.
Acanthaceae	Acanthus ilicifolius	FJ976671
Acanthaceae	Acanthus montanus	AF169756
Acanthaceae	Acanthus pubescens	DQ028414
Acanthaceae	Acanthus spinosus	AF169757
Acanthaceae	Anisacanthus boliviensis	EU087456
Acanthaceae	Anisacanthus brasiliensis	EU087457
Acanthaceae	Anisacanthus juncea	EU087430
Acanthaceae	Anisacanthus puberulus	AF289778
Acanthaceae	Anisacanthus quadrifidus var. wrightii	EU087432
Acanthaceae	Anisacanthus tetracaulis	EU087449
Acanthaceae	Anisacanthus thurberi	AF169846
Acanthaceae	Aphelandra boyacensis	AF169759
Acanthaceae	Aphelandra campanensis	AF169760
Acanthaceae	Aphelandra castanifolia	DQ028447
Acanthaceae	Aphelandra fasciculata	DQ028454
Acanthaceae	Aphelandra fernandezii	DQ028455
Acanthaceae	Aphelandra golfodulcensis	DQ028456
Acanthaceae	Aphelandra guerrerensis	DQ028461
Acanthaceae	Aphelandra hylaea	DQ028452
Acanthaceae	Aphelandra impressa	DQ028453
Acanthaceae	Aphelandra lasia	DQ028457
Acanthaceae	Aphelandra leonardii	AF169761
Acanthaceae	Aphelandra maculata	DQ028451
Acanthaceae	Aphelandra maximiliana	DQ028466
Acanthaceae	Aphelandra rubra	DQ028448
Acanthaceae	Aphelandra runcinata	DQ028449
Acanthaceae	Aphelandra speciosa	DQ028462
Acanthaceae	Aphelandra squarrosa	DQ028450
Acanthaceae	Aphelandra tetragona	DQ028458
Acanthaceae	Aphelandra tonduzii	DQ028445
Acanthaceae	Aphelandra tridentata	DQ028463
Acanthaceae	Aphelandra verticillata	DQ028436
Acanthaceae	Avicennia alba	AF365980
Acanthaceae	Avicennia alba	EF540977
Acanthaceae	Avicennia alba	EU528876
Acanthaceae	Avicennia bicolor	AF365977
Acanthaceae	Avicennia bicolor	EF540987
Acanthaceae	Avicennia bicolor	EF540988
Acanthaceae	Avicennia bicolor	EF540989
Acanthaceae	Avicennia bicolor	EU352149
Acanthaceae	Avicennia bicolor	EU352150
Acanthaceae	Avicennia bicolor	EU352151
Acanthaceae	Avicennia bicolor	EU528877
Acanthaceae	Avicennia germinans	AF365979
Acanthaceae	Avicennia germinans	EF136920
Acanthaceae	Avicennia germinans	EF136921
Acanthaceae	Avicennia germinans	EF136922
Acanthaceae	Avicennia germinans	EF136923
Acanthaceae	Avicennia germinans	EF136924
Acanthaceae	Avicennia germinans	EF136925
Acanthaceae	Avicennia germinans	EF136926
Acanthaceae	Avicennia germinans	EF136927
Acanthaceae	Avicennia germinans	EF136928
Acanthaceae	Avicennia germinans	EF540979
Acanthaceae	Avicennia germinans	EF540980
Acanthaceae	Avicennia germinans	EF540981
Acanthaceae	Avicennia germinans	EF540982
Acanthaceae	Avicennia germinans	EF540983
Acanthaceae	Avicennia germinans	EF540984
Acanthaceae	Avicennia germinans	EF540985
Acanthaceae	Avicennia germinans	EF540990
Acanthaceae	Avicennia germinans	EU352145
Acanthaceae	Avicennia germinans	EU352146
Acanthaceae	Avicennia germinans	EU352147
Acanthaceae	Avicennia germinans	EU352148
Acanthaceae	Avicennia germinans	EU528878
Acanthaceae	Avicennia marina	EF540978
Acanthaceae	Avicennia marina	EU528879
Acanthaceae	Avicennia marina subsp. australasica	AF365978
Acanthaceae	Avicennia schaueriana	EF540986
Acanthaceae	Blepharis calcitrapa	DQ028422
Acanthaceae	Blepharis edulis	DQ028418
Acanthaceae	Blepharis maderaspatensis	DQ028423
Acanthaceae	Blepharis natalensis	DQ028420
Acanthaceae	Blepharis sinuata	DQ028419
Acanthaceae	Blepharis subvolubilis	DQ028417
Acanthaceae	Brachystephanus africanus	DQ372469
Acanthaceae	Brachystephanus lyallii	AF289790
Acanthaceae	Carlowrightia arizonica	AF169845
Acanthaceae	Carlowrightia arizonica	EU087434
Acanthaceae	Carlowrightia ecuadoriana	EU087435
Acanthaceae	Carlowrightia haplocarpa	EU087450
Acanthaceae	Carlowrightia huicholiana	EU087451
Acanthaceae	Carlowrightia mcvaughii	EU087452
Acanthaceae	Carlowrightia myriantha	EU087455
Acanthaceae	Carlowrightia myriantha	EU092256
Acanthaceae	Carlowrightia neesiana	EU087436
Acanthaceae	Carlowrightia serpyllifolia	EU087437
Acanthaceae	Chlamydacanthus dichrostachyus	EU528882
Acanthaceae	Chlamydacanthus lindavianus	EU528884
Acanthaceae	Crossandra greenstockii	DQ028427
Acanthaceae	Crossandra horrida	DQ028428
Acanthaceae	Crossandra infundibuliformis	AF169754
Acanthaceae	Crossandra infundibuliformis	DQ028429
Acanthaceae	Crossandra pungens	AF169755
Acanthaceae	Dicliptera resupinata	AF169841
Acanthaceae	Dicliptera suberecta	AF289763
Acanthaceae	Dyschoriste albiflora	EF214416
Acanthaceae	Dyschoriste albiflora	FJ605200
Acanthaceae	Dyschoriste albiflora	FJ605230
Acanthaceae	Dyschoriste angusta	FJ605185
Acanthaceae	Dyschoriste angusta	FJ605190
Acanthaceae	Dyschoriste angusta	FJ605193
Acanthaceae	Dyschoriste angusta	FJ605216
Acanthaceae	Dyschoriste angusta	FJ605224
Acanthaceae	Dyschoriste boliviana	FJ605214
Acanthaceae	Dyschoriste crenulata	FJ605209
Acanthaceae	Dyschoriste crenulata	FJ605225
Acanthaceae	Dyschoriste cubensis	FJ605208
Acanthaceae	Dyschoriste decumbens	AF169834
Acanthaceae	Dyschoriste diffusa	FJ605183
Acanthaceae	Dyschoriste diffusa	FJ605201
Acanthaceae	Dyschoriste diffusa	FJ605202
Acanthaceae	Dyschoriste greenmanii	FJ605191
Acanthaceae	Dyschoriste greenmanii	FJ605196
Acanthaceae	Dyschoriste greenmanii	FJ605205
Acanthaceae	Dyschoriste greenmanii	FJ605211
Acanthaceae	Dyschoriste hildebrandtii	FJ605198
Acanthaceae	Dyschoriste hildebrandtii	FJ605231
Acanthaceae	Dyschoriste humistrata	FJ605229
Acanthaceae	Dyschoriste humistrata	FJ605238
Acanthaceae	Dyschoriste humistrata	FJ605239
Acanthaceae	Dyschoriste linearis	FJ605189
Acanthaceae	Dyschoriste linearis	FJ605212
Acanthaceae	Dyschoriste linearis	FJ605227
Acanthaceae	Dyschoriste linearis var. cinerascens	FJ605207
Acanthaceae	Dyschoriste linearis var. cinerascens	FJ605223
Acanthaceae	Dyschoriste linearis var. linearis	FJ605184
Acanthaceae	Dyschoriste microphylla	FJ605194
Acanthaceae	Dyschoriste nagchana	FJ605197
Acanthaceae	Dyschoriste nagchana	FJ605217
Acanthaceae	Dyschoriste oblongifolia	FJ605186
Acanthaceae	Dyschoriste oblongifolia	FJ605188
Acanthaceae	Dyschoriste oblongifolia	FJ605203
Acanthaceae	Dyschoriste oblongifolia	FJ605204
Acanthaceae	Dyschoriste oblongifolia	FJ605213
Acanthaceae	Dyschoriste oblongifolia	FJ605221
Acanthaceae	Dyschoriste oblongifolia	FJ605226
Acanthaceae	Dyschoriste oblongifolia	FJ605233
Acanthaceae	Dyschoriste oblongifolia	FJ605237
Acanthaceae	Dyschoriste ovata	FJ605235
Acanthaceae	Dyschoriste purpusii	FJ605228
Acanthaceae	Dyschoriste quadrangularis	FJ605187
Acanthaceae	Dyschoriste quadrangularis	FJ605218
Acanthaceae	Dyschoriste radicans	FJ605192
Acanthaceae	Dyschoriste schiedeana var. decumbens	FJ605206
Acanthaceae	Dyschoriste schiedeana var. prostrata	FJ605210
Acanthaceae	Dyschoriste schiedeana var. prostrata	FJ605219
Acanthaceae	Dyschoriste schiedeana var. schiedeana	FJ605195
Acanthaceae	Dyschoriste schiedeana var. schiedeana	FJ605199
Acanthaceae	Dyschoriste siphonantha	FJ605222
Acanthaceae	Dyschoriste siphonantha	FJ605232
Acanthaceae	Ecbolium syringifolium	AF289786
Acanthaceae	Ecbolium tanzaniense	EU087475
Acanthaceae	Habracanthus charien	DQ372476
Acanthaceae	Habracanthus macrochilus	DQ372474
Acanthaceae	Hemigraphis bakeri	AY489330
Acanthaceae	Hemigraphis ciliata	AY489332
Acanthaceae	Hemigraphis confinis	AY489400
Acanthaceae	Hemigraphis diversifolia	AY489323
Acanthaceae	Hemigraphis fruticulosa	AY489326
Acanthaceae	Hemigraphis griffithiana	AY489401
Acanthaceae	Hemigraphis hirsutissima	AY489328
Acanthaceae	Hemigraphis hirta	AY489335
Acanthaceae	Hemigraphis latebrosa	AY489336
Acanthaceae	Hemigraphis pachyphylla	AY489324
Acanthaceae	Hemigraphis reptans	AY489322
Acanthaceae	Hemigraphis rhytiphylla	AY489320
Acanthaceae	Hemigraphis ridleyi	AY489340
Acanthaceae	Hemigraphis urens	AY489337
Acanthaceae	Hemigraphis viridis	AY489321
Acanthaceae	Holographis ehrenbergiana	DQ028437
Acanthaceae	Holographis pallida	DQ028438
Acanthaceae	Hygrophila brasiliensis	EF214418
Acanthaceae	Hygrophila corymbosa	AF169836
Acanthaceae	Hygrophila costata	EF214419
Acanthaceae	Hygrophila ringens	EU621918
Acanthaceae	Hygrophila schulli	EU489060
Acanthaceae	Isoglossa grandiflora	AF289788
Acanthaceae	Isoglossa stipitata	DQ372467
Acanthaceae	Justicia adhatoda	AF289773
Acanthaceae	Justicia americana	DQ005959
Acanthaceae	Justicia areysiana	AM262854
Acanthaceae	Justicia areysiana	AM262855
Acanthaceae	Justicia areysiana	AM262856
Acanthaceae	Justicia areysiana	AM262857
Acanthaceae	Justicia areysiana	AM262858
Acanthaceae	Justicia areysiana	AM262859
Acanthaceae	Justicia areysiana	AM262860
Acanthaceae	Justicia areysiana	AM262861
Acanthaceae	Justicia areysiana	AM262862
Acanthaceae	Justicia areysiana	AM262863
Acanthaceae	Justicia areysiana	AM262864
Acanthaceae	Justicia areysiana	AM262865
Acanthaceae	Justicia areysiana	AM262866
Acanthaceae	Justicia areysiana	AM262867
Acanthaceae	Justicia betonica	AF289770
Acanthaceae	Justicia brandegeana	AF289759
Acanthaceae	Justicia extensa	AF289771
Acanthaceae	Justicia longii	AF169839
Acanthaceae	Justicia medranoi	EU087465
Acanthaceae	Justicia spicigera	AF289761
Acanthaceae	Lankesteria elegans	EU528890
Acanthaceae	Lankesteria glandulosa	EU528891
Acanthaceae	Lepidagathis alopecuroidea	AF169753
Acanthaceae	Lepidagathis formosensis	EU528895
Acanthaceae	Lepidagathis scabra	EU528896
Acanthaceae	Lepidagathis villosa	AF169752
Acanthaceae	Louteridium chartaceum	EF214420
Acanthaceae	Louteridium donnell-smithii	EF214421
Acanthaceae	Louteridium mexicanum	EF214422
Acanthaceae	Mellera nyassana	EF214423
Acanthaceae	Mellera submutica	EF214424
Acanthaceae	Mimulopsis arborescens	EF214425
Acanthaceae	Mimulopsis lyalliana	EF214426
Acanthaceae	Mimulopsis solmsii	EF214427
Acanthaceae	Mirandea grisea	AF289783
Acanthaceae	Mirandea huastecensis	EU087469
Acanthaceae	Mirandea nutans	EU087466
Acanthaceae	Neriacanthus grandiflorus	DQ028443
Acanthaceae	Neriacanthus lehmannianus	DQ028444
Acanthaceae	Neuracanthus africanus	EU528900
Acanthaceae	Neuracanthus brachystachyus	EU528901
Acanthaceae	Neuracanthus ovalifolius	EU528902
Acanthaceae	Neuracanthus tephrophyllus	EU528904
Acanthaceae	Neuracanthus umbraticus	EU528905
Acanthaceae	Pararuellia delavayana	EF214433
Acanthaceae	Pararuellia flagelliformis	EF214434
Acanthaceae	Phaulopsis angolana	EF214429
Acanthaceae	Phaulopsis imbricata	EF214430
Acanthaceae	Phaulopsis verticillaris	EF214431
Acanthaceae	Ptyssiglottis psychotriifolia	DQ372466
Acanthaceae	Ptyssiglottis pubisepala	AF289787
Acanthaceae	Ruellia acutangula	EF214436
Acanthaceae	Ruellia acutangula	EF214437
Acanthaceae	Ruellia adenocalyx	EF214438
Acanthaceae	Ruellia alboviolacea	EF214440
Acanthaceae	Ruellia amoena	EF214441
Acanthaceae	Ruellia amplexicaulis	EF214442
Acanthaceae	Ruellia anaticollis	EF214443
Acanthaceae	Ruellia anaticollis	EF214444
Acanthaceae	Ruellia angustiflora	EF214445
Acanthaceae	Ruellia angustiflora	EF214446
Acanthaceae	Ruellia ansericollis	EF214447
Acanthaceae	Ruellia asperula	EF214448
Acanthaceae	Ruellia beyrichiana	EF214449
Acanthaceae	Ruellia biolleyi	EF214450
Acanthaceae	Ruellia biolleyi	EF214451
Acanthaceae	Ruellia blechioides	EU812547
Acanthaceae	Ruellia blechum	AF167705
Acanthaceae	Ruellia blechum	EF214412
Acanthaceae	Ruellia blechum	EU812549
Acanthaceae	Ruellia blechum	EU812550
Acanthaceae	Ruellia bourgaei	EF214452
Acanthaceae	Ruellia bourgaei	EF214453
Acanthaceae	Ruellia breedlovei	EF214454
Acanthaceae	Ruellia brevifolia	EF214455
Acanthaceae	Ruellia brevifolia	EF214456
Acanthaceae	Ruellia brevifolia	EF214457
Acanthaceae	Ruellia brittoniana	EF214458
Acanthaceae	Ruellia bulbifera	EF214459
Acanthaceae	Ruellia californica	AF167704
Acanthaceae	Ruellia caroliniensis	EF214460
Acanthaceae	Ruellia caroliniensis	FJ605236
Acanthaceae	Ruellia chartacea	EF214461
Acanthaceae	Ruellia chartacea	EF214462
Acanthaceae	Ruellia ciliatiflora	EF214463
Acanthaceae	Ruellia coerulea	EF214465
Acanthaceae	Ruellia coerulea	EF214466
Acanthaceae	Ruellia conzattii	EF214467
Acanthaceae	Ruellia cordata	EF214468
Acanthaceae	Ruellia costaricensis	EU812551
Acanthaceae	Ruellia costata	EF214469
Acanthaceae	Ruellia cyanea	EF214470
Acanthaceae	Ruellia densa	EF214471
Acanthaceae	Ruellia detonsa	EF214472
Acanthaceae	Ruellia devosiana	EF214473
Acanthaceae	Ruellia devosiana	EF214474
Acanthaceae	Ruellia discifolia	EF214475
Acanthaceae	Ruellia dissidens	EF214476
Acanthaceae	Ruellia donnell-smithii	EF214477
Acanthaceae	Ruellia donnell-smithii	EF214478
Acanthaceae	Ruellia drummondiana	EF214479
Acanthaceae	Ruellia edwardsae	EF214481
Acanthaceae	Ruellia elegans	EF214482
Acanthaceae	Ruellia elegans	EF214483
Acanthaceae	Ruellia elegans	EF214484
Acanthaceae	Ruellia eriocalyx	EF214485
Acanthaceae	Ruellia erythropus	EF214486
Acanthaceae	Ruellia eumorphantha	EF214487
Acanthaceae	Ruellia eumorphantha	EF214488
Acanthaceae	Ruellia exserta	EF214490
Acanthaceae	Ruellia floribunda	EF214492
Acanthaceae	Ruellia foetida	EF214493
Acanthaceae	Ruellia fulgida	EF214494
Acanthaceae	Ruellia fulgida	EF214495
Acanthaceae	Ruellia fulgida	EU431001
Acanthaceae	Ruellia galeottii	EF214497
Acanthaceae	Ruellia galeottii	FJ605220
Acanthaceae	Ruellia galeottii	FJ605234
Acanthaceae	Ruellia geminiflora	EF214498
Acanthaceae	Ruellia gracilis	EF214499
Acanthaceae	Ruellia grantii	EF214500
Acanthaceae	Ruellia haenkeana	EF214501
Acanthaceae	Ruellia hapalotricha	EF214503
Acanthaceae	Ruellia harveyana	EF214504
Acanthaceae	Ruellia hirsutoglandulosa	EF214505
Acanthaceae	Ruellia hookeriana	EF214506
Acanthaceae	Ruellia humboldtiana	EF214507
Acanthaceae	Ruellia humilis	EF214508
Acanthaceae	Ruellia hygrophila	EF214509
Acanthaceae	Ruellia incompta	EF214510
Acanthaceae	Ruellia incompta	EF214511
Acanthaceae	Ruellia incompta	EU431002
Acanthaceae	Ruellia inflata	EF214512
Acanthaceae	Ruellia inundata	EF214514
Acanthaceae	Ruellia inundata	EF214515
Acanthaceae	Ruellia ischnopoda	EF214516
Acanthaceae	Ruellia jaliscana	EF214517
Acanthaceae	Ruellia jimulcensis	EF214518
Acanthaceae	Ruellia jussieuoides	EF214519
Acanthaceae	Ruellia lactea	EF214520
Acanthaceae	Ruellia latibracteata	EU812552
Acanthaceae	Ruellia latibracteata	EU812553
Acanthaceae	Ruellia latisepala	EF214521
Acanthaceae	Ruellia leucantha	EF214522
Acanthaceae	Ruellia linearibracteolata	EF214523
Acanthaceae	Ruellia longifilamentosa	EF214525
Acanthaceae	Ruellia longipedunculata	EF214526
Acanthaceae	Ruellia macrantha	EF214530
Acanthaceae	Ruellia macrophylla	EF214531
Acanthaceae	Ruellia macrosolen	EF214527
Acanthaceae	Ruellia magniflora	EF214528
Acanthaceae	Ruellia malaca	EF214529
Acanthaceae	Ruellia malacophylla	EF214532
Acanthaceae	Ruellia matagalpae	EF214533
Acanthaceae	Ruellia maya	EF214536
Acanthaceae	Ruellia mcvaughii	EF214537
Acanthaceae	Ruellia megachlamys	EF214539
Acanthaceae	Ruellia menthifolia	EF214540
Acanthaceae	Ruellia menthoides	EF214541
Acanthaceae	Ruellia metallica	EU431003
Acanthaceae	Ruellia metzae	EF214542
Acanthaceae	Ruellia morongii	EF214543
Acanthaceae	Ruellia multifolia	EF214544
Acanthaceae	Ruellia nitida	EF214545
Acanthaceae	Ruellia nobilis	EF214546
Acanthaceae	Ruellia novogaliciana	EF214547
Acanthaceae	Ruellia nudiflora	EF214548
Acanthaceae	Ruellia paniculata	EF214552
Acanthaceae	Ruellia patula	EF214554
Acanthaceae	Ruellia patula	EF214555
Acanthaceae	Ruellia pearcei	EF214557
Acanthaceae	Ruellia petiolaris	EF214559
Acanthaceae	Ruellia petiolaris	EF214560
Acanthaceae	Ruellia pilosa	EF214562
Acanthaceae	Ruellia pittieri	EU431004
Acanthaceae	Ruellia pringlei	EF214563
Acanthaceae	Ruellia puri	AY530731
Acanthaceae	Ruellia puri	EF214565
Acanthaceae	Ruellia rubra	EF214569
Acanthaceae	Ruellia ruiziana	EF214570
Acanthaceae	Ruellia runyonii	EF214571
Acanthaceae	Ruellia salviifolia	EF214572
Acanthaceae	Ruellia sanguinea	EF214573
Acanthaceae	Ruellia saulensis	EF214575
Acanthaceae	Ruellia standleyi	EF214579
Acanthaceae	Ruellia standleyi	EF214580
Acanthaceae	Ruellia stemonacanthoides	EF214583
Acanthaceae	Ruellia stemonacanthoides	EF214584
Acanthaceae	Ruellia steyermarkii	EF214581
Acanthaceae	Ruellia steyermarkii	EF214582
Acanthaceae	Ruellia strepens	EF214585
Acanthaceae	Ruellia subsessilis	EF214586
Acanthaceae	Ruellia tarapotana	EF214587
Acanthaceae	Ruellia terminale	EF214588
Acanthaceae	Ruellia tomentosa	EF214589
Acanthaceae	Ruellia tuberosa	EF214592
Acanthaceae	Ruellia tuberosa	EF214593
Acanthaceae	Ruellia tuberosa	EF214594
Acanthaceae	Ruellia tubiflora	EF214590
Acanthaceae	Ruellia tuxtlensis	EF214596
Acanthaceae	Ruellia verbasciformis	EF214597
Acanthaceae	Ruellia villosa	EF214599
Acanthaceae	Sanchezia lutea	EF214435
Acanthaceae	Sanchezia parvibracteata	AY530733
Acanthaceae	Sanchezia skutchii	AY530732
Acanthaceae	Sanchezia speciosa	AF169835
Acanthaceae	Sericocalyx chinensis	AY489384
Acanthaceae	Sericocalyx crispus	AY489383
Acanthaceae	Sericocalyx fluviatilis	AY489333
Acanthaceae	Sericocalyx schomburgkii	AY489338
Acanthaceae	Stenandrium afromontanum	DQ028433
Acanthaceae	Stenandrium guineense	DQ028434
Acanthaceae	Stenandrium mandioccanum	DQ028442
Acanthaceae	Stenandrium pilosulum	AF169758
Acanthaceae	Stenandrium warneckei	DQ028435
Acanthaceae	Stenosiphonium cordifolium	AY489380
Acanthaceae	Stenosiphonium setosum	AY489379
Acanthaceae	Stenosiphonium wightii	AY489378
Acanthaceae	Stenostephanus chiapensis	AF289792
Acanthaceae	Stenostephanus haematodes	DQ372475
Acanthaceae	Stenostephanus lobeliiformis	DQ372478
Acanthaceae	Stenostephanus silvaticus	AF169747
Acanthaceae	Stenostephanus silvaticus	AF289791
Acanthaceae	Streblacanthus cordatus	AF289784
Acanthaceae	Streblacanthus monospermus	EU087464
Acanthaceae	Streblacanthus roseus	AF289785
Acanthaceae	Strobilanthes alata	AY489360
Acanthaceae	Strobilanthes anceps	AY489395
Acanthaceae	Strobilanthes andamanensis	AY489386
Acanthaceae	Strobilanthes aprica var. pedunculata	AY489345
Acanthaceae	Strobilanthes asper	AY489399
Acanthaceae	Strobilanthes barbata	AY489382
Acanthaceae	Strobilanthes bibracteata	AY489359
Acanthaceae	Strobilanthes calycina	AY489392
Acanthaceae	Strobilanthes capitata	AY489349
Acanthaceae	Strobilanthes cernua	AY489361
Acanthaceae	Strobilanthes ciliata	AY489381
Acanthaceae	Strobilanthes decurrens	AY489390
Acanthaceae	Strobilanthes dyeriana	EU528908
Acanthaceae	Strobilanthes filiformis	AY489353
Acanthaceae	Strobilanthes formosana	EF108408
Acanthaceae	Strobilanthes galeopsis	AY489354
Acanthaceae	Strobilanthes habracanthoides	AY489369
Acanthaceae	Strobilanthes involucrata	AY489358
Acanthaceae	Strobilanthes isophylla	AY489352
Acanthaceae	Strobilanthes japonica	AY489356
Acanthaceae	Strobilanthes kunthiana	AY489377
Acanthaceae	Strobilanthes lawsonii	AY489375
Acanthaceae	Strobilanthes lupulina	AY489397
Acanthaceae	Strobilanthes micrantha	AY489388
Acanthaceae	Strobilanthes neilgherrensis	AY489373
Acanthaceae	Strobilanthes pluriformis	AY489346
Acanthaceae	Strobilanthes pulcherrima	AY489368
Acanthaceae	Strobilanthes pulneyensis	AY489374
Acanthaceae	Strobilanthes punctata	AY489396
Acanthaceae	Strobilanthes repanda	AY489366
Acanthaceae	Strobilanthes rubicunda	AY489370
Acanthaceae	Strobilanthes sexennis	AY489393
Acanthaceae	Strobilanthes speciosa	AY489348
Acanthaceae	Strobilanthes steenisiana	AY489357
Acanthaceae	Strobilanthes stenodon	AY489372
Acanthaceae	Strobilanthes walkeri	AY489391
Acanthaceae	Strobilanthes wightiana	AY489394
Acanthaceae	Suessenguthia barthleniana	AY530737
Acanthaceae	Suessenguthia koessleri	AY530736
Acanthaceae	Suessenguthia multisetosa	AY530739
Acanthaceae	Suessenguthia multisetosa	AY530740
Acanthaceae	Suessenguthia trochilophila	AY530734
Acanthaceae	Suessenguthia trochilophila	AY530735
Acanthaceae	Suessenguthia vargasii	AY530741
Acanthaceae	Suessenguthia wenzelii	AY530738
Acanthaceae	Tetramerium glandulosum	EU087441
Acanthaceae	Tetramerium peruvianum	EU087446
Acanthaceae	Tetramerium tenuissimum	EU087443
Acanthaceae	Tetramerium zeta	EU087448
Acanthaceae	Thunbergia alata	AF169850
Acanthaceae	Thunbergia coccinea	EU528909
Acanthaceae	Whitfieldia elongata	EU528910
Acanthaceae	Whitfieldia stuhlmannii	EU528911
Acanthaceae	Yeatesia mabryi	EU087460
Acanthaceae	Yeatesia platystegia	EU087467
Actinidiaceae	Actinidia eriantha	AF443210
Actinidiaceae	Actinidia melanandra	AF443211
Adoxaceae	Sambucus africana	U88195
Adoxaceae	Sambucus australis	U88196
Adoxaceae	Sambucus caerulea	DQ521255
Adoxaceae	Sambucus caerulea	U88197
Adoxaceae	Sambucus callicarpa	U88198
Adoxaceae	Sambucus canadensis	U88199
Adoxaceae	Sambucus ebulus	DQ521256
Adoxaceae	Sambucus ebulus	U88200
Adoxaceae	Sambucus javanica	DQ521257
Adoxaceae	Sambucus javanica	U88201
Adoxaceae	Sambucus kamtschatica	DQ521253
Adoxaceae	Sambucus maderensis	U88202
Adoxaceae	Sambucus melanocarpa	U88203
Adoxaceae	Sambucus nigra	DQ521258
Adoxaceae	Sambucus nigra	U88204
Adoxaceae	Sambucus peruviana	U88205
Adoxaceae	Sambucus pubens	U88206
Adoxaceae	Sambucus racemosa	DQ521252
Adoxaceae	Sambucus racemosa	U88207
Adoxaceae	Sambucus tigranii	DQ521254
Adoxaceae	Sambucus wightiana	U88208
Adoxaceae	Viburnum acerifolium	DQ005992
Adoxaceae	Viburnum prunifolium	DQ005993
Adoxaceae	Viburnum treleasei	EF445116
Adoxaceae	Viburnum treleasei	EF445116
Adoxaceae	Viburnum treleasei	EF445117
Adoxaceae	Viburnum treleasei	EF445117
Adoxaceae	Viburnum treleasei	EF445118
Adoxaceae	Viburnum treleasei	EF445118
Adoxaceae	Viburnum treleasei	EF445119
Adoxaceae	Viburnum treleasei	EF445119
Adoxaceae	Viburnum treleasei	EF445120
Adoxaceae	Viburnum treleasei	EF445120
Adoxaceae	Viburnum treleasei	EF445121
Adoxaceae	Viburnum treleasei	EF445121
Aizoaceae	Brownanthus arenosus	AJ582925
Aizoaceae	Brownanthus arenosus	AJ582925
Aizoaceae	Brownanthus ciliatus	AJ582926
Aizoaceae	Brownanthus ciliatus	AJ582926
Aizoaceae	Brownanthus nucifer	AJ582927
Aizoaceae	Brownanthus nucifer	AJ582927
Aizoaceae	Brownanthus pseudoschlichtianus	AJ582928
Aizoaceae	Brownanthus pseudoschlichtianus	AJ582928
Aizoaceae	Brownanthus pubescens	AJ582929
Aizoaceae	Delosperma echinatum	AJ582943
Aizoaceae	Delosperma echinatum	AJ582943
Aizoaceae	Delosperma napiforme	AJ582944
Aizoaceae	Delosperma napiforme	AJ582944
Aizoaceae	Mesembryanthemum guerichianum	AJ582931
Aizoaceae	Mesembryanthemum guerichianum	AJ582931
Aizoaceae	Mesembryanthemum pellitum	AJ582930
Aizoaceae	Mesembryanthemum pellitum	AJ582930
Aizoaceae	Phyllobolus deciduus	AJ582932
Aizoaceae	Phyllobolus deciduus	AJ582932
Aizoaceae	Phyllobolus decurvatus	AJ582934
Aizoaceae	Phyllobolus digitatus subsp. digitatus	AJ582933
Aizoaceae	Phyllobolus digitatus subsp. digitatus	AJ582933
Aizoaceae	Phyllobolus splendens subsp. splendens	AJ582935
Aizoaceae	Phyllobolus splendens subsp. splendens	AJ582935
Aizoaceae	Sceletium emarcidum	AJ582939
Aizoaceae	Sceletium strictum	AJ582938
Aizoaceae	Sceletium strictum	AJ582938
Alseuosmiaceae	Alseuosmia banksii var. banksii	EU331125
Alseuosmiaceae	Alseuosmia banksii var. linarifolia	EU331124
Alseuosmiaceae	Alseuosmia macrophylla	EU331126
Alseuosmiaceae	Alseuosmia pusilla	EU331127
Alseuosmiaceae	Alseuosmia quercifolia	EU331128
Alseuosmiaceae	Alseuosmia quercifolia	EU331129
Alseuosmiaceae	Alseuosmia quercifolia	EU331131
Alseuosmiaceae	Alseuosmia turneri	EU331130
Altingiaceae	Altingia chinensis	AF133232
Altingiaceae	Altingia excelsa	AF015418
Altingiaceae	Altingia excelsa	AF304525
Altingiaceae	Altingia gracilipes	AF133233
Altingiaceae	Altingia obovata	AF133234
Altingiaceae	Altingia obovata	AF304528
Altingiaceae	Altingia siamensis	AF304526
Amaranthaceae	Aerva artemisioides	AJ829504
Amaranthaceae	Aerva congesta	AJ829505
Amaranthaceae	Aerva coriacea	AJ829506
Amaranthaceae	Aerva coriacea	AJ829507
Amaranthaceae	Aerva javanica	AJ829508
Amaranthaceae	Aerva javanica	AJ829509
Amaranthaceae	Aerva javanica	AJ829510
Amaranthaceae	Aerva javanica	AJ829511
Amaranthaceae	Aerva javanica	AJ829512
Amaranthaceae	Aerva javanica	AJ829513
Amaranthaceae	Aerva javanica	AJ829514
Amaranthaceae	Aerva javanica	AJ829515
Amaranthaceae	Aerva lanata	AJ829516
Amaranthaceae	Aerva lanata	AJ829517
Amaranthaceae	Aerva lanata	AJ829518
Amaranthaceae	Aerva lanata	AJ829519
Amaranthaceae	Aerva lanata	AJ829520
Amaranthaceae	Aerva leucura	AJ829521
Amaranthaceae	Aerva leucura	AJ829522
Amaranthaceae	Aerva microphylla	AJ829523
Amaranthaceae	Aerva microphylla	AJ829524
Amaranthaceae	Aerva revoluta	AJ829525
Amaranthaceae	Aerva sanguinolenta	AJ829526
Amaranthaceae	Aerva sanguinolenta	AJ829527
Amaranthaceae	Aerva triangularifolia	AJ829528
Amaranthaceae	Alternanthera albotomentosa var. ecuadoriensis	AY255504
Amaranthaceae	Alternanthera caracasana	AY174409
Amaranthaceae	Alternanthera costaricensis	AY174417
Amaranthaceae	Alternanthera denticulata	EU497241
Amaranthaceae	Alternanthera flavescens	AY173399
Amaranthaceae	Alternanthera laguroides	AY174419
Amaranthaceae	Alternanthera laguroides	EU567664
Amaranthaceae	Alternanthera pubiflora	AY255509
Amaranthaceae	Alternanthera sessilis	AY174415
Amaranthaceae	Alternanthera sessilis	EU497240
Amaranthaceae	Amaranthus albus	AF210918
Amaranthaceae	Amaranthus blitoides	AF210909
Amaranthaceae	Amaranthus blitum subsp. oleraceus	AF210916
Amaranthaceae	Amaranthus caudatus	AF210907
Amaranthaceae	Amaranthus cruentus	AF210912
Amaranthaceae	Amaranthus hybridus	AF210910
Amaranthaceae	Amaranthus hybridus	DQ005960
Amaranthaceae	Amaranthus hybridus	EF590750
Amaranthaceae	Amaranthus hypochondriacus	AF210917
Amaranthaceae	Amaranthus paniculatus	AF210911
Amaranthaceae	Amaranthus retroflexus	AF210906
Amaranthaceae	Amaranthus roxburghianus	AF210914
Amaranthaceae	Amaranthus spinosus	AF210908
Amaranthaceae	Amaranthus spinosus	DQ005961
Amaranthaceae	Amaranthus spinosus	DQ005962
Amaranthaceae	Amaranthus spinosus	GQ465762
Amaranthaceae	Amaranthus taishanensis	AF210920
Amaranthaceae	Amaranthus tenuifolius	AF210919
Amaranthaceae	Amaranthus tricolor	AF210915
Amaranthaceae	Amaranthus viridis	AF210913
Amaranthaceae	Arthrocnemum glaucum	AY996260
Amaranthaceae	Arthrocnemum macrostachyum	AY489239
Amaranthaceae	Arthrocnemum macrostachyum	AY489240
Amaranthaceae	Atriplex amnicola	AM420667
Amaranthaceae	Atriplex amnicola	AM420668
Amaranthaceae	Atriplex amnicola	AM420669
Amaranthaceae	Atriplex amnicola	AM420670
Amaranthaceae	Atriplex amnicola	AM420671
Amaranthaceae	Atriplex australasica	EU331095
Amaranthaceae	Atriplex billardierei	EU331096
Amaranthaceae	Atriplex buchananii	EU331097
Amaranthaceae	Atriplex canescens	AM420672
Amaranthaceae	Atriplex canescens	AM420673
Amaranthaceae	Atriplex canescens	AM420674
Amaranthaceae	Atriplex canescens	AM420675
Amaranthaceae	Atriplex canescens	AM420676
Amaranthaceae	Atriplex canescens	AM849223
Amaranthaceae	Atriplex canescens	FJ601826
Amaranthaceae	Atriplex canescens	FJ601827
Amaranthaceae	Atriplex canescens	FJ601829
Amaranthaceae	Atriplex canescens	FJ601830
Amaranthaceae	Atriplex canescens	FJ601831
Amaranthaceae	Atriplex canescens	FJ601834
Amaranthaceae	Atriplex canescens	FJ601835
Amaranthaceae	Atriplex canescens	FJ601836
Amaranthaceae	Atriplex canescens	FJ601837
Amaranthaceae	Atriplex canescens	FJ601838
Amaranthaceae	Atriplex centralasiatica	DQ086481
Amaranthaceae	Atriplex cinerea	EU812821
Amaranthaceae	Atriplex halimus	AM420677
Amaranthaceae	Atriplex halimus	AM420678
Amaranthaceae	Atriplex halimus	AM420679
Amaranthaceae	Atriplex halimus	AM420680
Amaranthaceae	Atriplex halimus	AM420681
Amaranthaceae	Atriplex halimus	AM420682
Amaranthaceae	Atriplex halimus	AM420683
Amaranthaceae	Atriplex halimus	AM420684
Amaranthaceae	Atriplex halimus	AM420685
Amaranthaceae	Atriplex halimus	AM420686
Amaranthaceae	Atriplex hollowayi	EU812822
Amaranthaceae	Atriplex lentiformis	AM420687
Amaranthaceae	Atriplex lentiformis	AM420688
Amaranthaceae	Atriplex lentiformis	AM420689
Amaranthaceae	Atriplex lentiformis	AM420690
Amaranthaceae	Atriplex lentiformis	AM420691
Amaranthaceae	Atriplex nummularia	AM420692
Amaranthaceae	Atriplex nummularia	AM420693
Amaranthaceae	Atriplex nummularia	AM420694
Amaranthaceae	Atriplex nummularia	AM420695
Amaranthaceae	Atriplex patula	DQ499332
Amaranthaceae	Atriplex prostrata	AM849222
Amaranthaceae	Atriplex rosea	AM849221
Amaranthaceae	Atriplex semibaccata	AM420696
Amaranthaceae	Atriplex semibaccata	AM420697
Amaranthaceae	Atriplex semibaccata	AM420698
Amaranthaceae	Atriplex semibaccata	AM420699
Amaranthaceae	Atriplex semibaccata	AM420700
Amaranthaceae	Atriplex torreyi var. griffithsii	FJ601833
Amaranthaceae	Atriplex torreyi var. griffithsii	FJ601839
Amaranthaceae	Atriplex undulata	AM420701
Amaranthaceae	Atriplex undulata	AM420702
Amaranthaceae	Atriplex undulata	AM420703
Amaranthaceae	Atriplex undulata	AM420704
Amaranthaceae	Atriplex undulata	AM420705
Amaranthaceae	Axyris amaranthoides	AM849227
Amaranthaceae	Axyris hybrida	AM849226
Amaranthaceae	Axyris prostrata	AM849228
Amaranthaceae	Bassia dasyphylla	AY489195
Amaranthaceae	Bassia hirsuta	AY489196
Amaranthaceae	Bassia hyssopifolia	AY489197
Amaranthaceae	Bassia hyssopifolia	DQ499333
Amaranthaceae	Bassia muricata	AY489198
Amaranthaceae	Bassia prostrata	AY489216
Amaranthaceae	Bassia scoparia	AY489218
Amaranthaceae	Bassia scoparia	FJ599757
Amaranthaceae	Bassia scoparia	FJ980361
Amaranthaceae	Bassia sedoides	AY489199
Amaranthaceae	Bienertia cycloptera	AY489235
Amaranthaceae	Bienertia cycloptera	DQ499348
Amaranthaceae	Bienertia sinuspersici	DQ499349
Amaranthaceae	Camphorosma lessingii	DQ499334
Amaranthaceae	Camphorosma monspeliaca	AY489200
Amaranthaceae	Camphorosma songorica	AY489201
Amaranthaceae	Celosia argentea	AY174418
Amaranthaceae	Celosia cristata	AF210921
Amaranthaceae	Chenoleoides arabica	AY489203
Amaranthaceae	Chenoleoides tomentosa	AY489204
Amaranthaceae	Chenopodium album	FN561545
Amaranthaceae	Chenopodium album	FN561546
Amaranthaceae	Chenopodium album	FN561547
Amaranthaceae	Chenopodium album	FN561548
Amaranthaceae	Chenopodium album	FN561549
Amaranthaceae	Chenopodium album	FN561550
Amaranthaceae	Chenopodium album	FN561551
Amaranthaceae	Chenopodium album	FN561552
Amaranthaceae	Chenopodium ambiguum	EU812823
Amaranthaceae	Chenopodium ambrosioides	DQ005963
Amaranthaceae	Chenopodium ambrosioides	FJ980362
Amaranthaceae	Chenopodium botrys	DQ499336
Amaranthaceae	Chenopodium detestans	EU812824
Amaranthaceae	Chenopodium giganteum	FN561553
Amaranthaceae	Chenopodium giganteum	FN561554
Amaranthaceae	Chenopodium giganteum	FN561555
Amaranthaceae	Chenopodium giganteum	FN561556
Amaranthaceae	Cyathula officinalis	DQ497187
Amaranthaceae	Cyathula prostrata	AY174421
Amaranthaceae	Dissocarpus biflorus	AY489205
Amaranthaceae	Dissocarpus paradoxus	AY489206
Amaranthaceae	Froelichia arizonica	AY174394
Amaranthaceae	Froelichia arizonica	AY174395
Amaranthaceae	Froelichia drummondii	AY174400
Amaranthaceae	Froelichia drummondii	AY174401
Amaranthaceae	Froelichia floridana	AY174369
Amaranthaceae	Froelichia floridana	AY174370
Amaranthaceae	Froelichia floridana	AY174371
Amaranthaceae	Froelichia floridana	AY174372
Amaranthaceae	Froelichia floridana	AY174373
Amaranthaceae	Froelichia floridana	AY174374
Amaranthaceae	Froelichia floridana	AY174375
Amaranthaceae	Froelichia floridana	AY174376
Amaranthaceae	Froelichia floridana	AY174377
Amaranthaceae	Froelichia floridana	AY174378
Amaranthaceae	Froelichia floridana	AY174379
Amaranthaceae	Froelichia floridana	AY174380
Amaranthaceae	Froelichia floridana	AY174381
Amaranthaceae	Froelichia gracilis	AY171566
Amaranthaceae	Froelichia gracilis	AY171567
Amaranthaceae	Froelichia gracilis	AY173400
Amaranthaceae	Froelichia gracilis	AY173401
Amaranthaceae	Froelichia gracilis	AY173402
Amaranthaceae	Froelichia gracilis	AY173404
Amaranthaceae	Froelichia gracilis	AY173406
Amaranthaceae	Froelichia gracilis	AY173408
Amaranthaceae	Froelichia gracilis	AY173409
Amaranthaceae	Froelichia gracilis	AY173410
Amaranthaceae	Froelichia interrupta	AY173407
Amaranthaceae	Froelichia interrupta	AY173412
Amaranthaceae	Froelichia interrupta	AY174385
Amaranthaceae	Froelichia interrupta	AY174386
Amaranthaceae	Froelichia interrupta	AY174387
Amaranthaceae	Froelichia interrupta	AY174388
Amaranthaceae	Froelichia interrupta	AY255505
Amaranthaceae	Froelichia interrupta var. alata	AY174398
Amaranthaceae	Froelichia interrupta var. alata	AY174399
Amaranthaceae	Froelichia interrupta var. colimensis	AY174396
Amaranthaceae	Froelichia interrupta var. colimensis	AY174397
Amaranthaceae	Froelichia latifolia	AY174390
Amaranthaceae	Froelichia latifolia	AY174391
Amaranthaceae	Froelichia texana	AY174392
Amaranthaceae	Froelichia texana	AY174393
Amaranthaceae	Froelichia xantusii	AY174389
Amaranthaceae	Gomphrena boliviana	AY171563
Amaranthaceae	Gomphrena celosioides	DQ868482
Amaranthaceae	Gomphrena celosioides f. aureiflora	AY171564
Amaranthaceae	Gomphrena celosioides f. roseiflora	AY174404
Amaranthaceae	Gomphrena globosa	AY174403
Amaranthaceae	Gomphrena gnaphiotricha	AY174408
Amaranthaceae	Gomphrena mandonii	AY174416
Amaranthaceae	Gomphrena nealleyi	AY171565
Amaranthaceae	Gomphrena serrata	AY174405
Amaranthaceae	Gomphrena sonorae	AY173405
Amaranthaceae	Halosarcia indica	AY489242
Amaranthaceae	Halosarcia indica	AY489243
Amaranthaceae	Halosarcia pergranulata	AY489244
Amaranthaceae	Iresine angustifolia	AY255508
Amaranthaceae	Iresine diffusa	AY174382
Amaranthaceae	Iresine diffusa	AY174413
Amaranthaceae	Iresine schaffneri	AY174414
Amaranthaceae	Kalidium caspicum	DQ499339
Amaranthaceae	Kalidium foliatum	AY489238
Amaranthaceae	Kochia americana	AY489210
Amaranthaceae	Kochia densiflora	AY489212
Amaranthaceae	Kochia indica	AY489211
Amaranthaceae	Kochia krylovii	AY489213
Amaranthaceae	Kochia laniflora	AY489214
Amaranthaceae	Kochia melanoptera	AY489215
Amaranthaceae	Kochia saxicola	AY489217
Amaranthaceae	Kochia stellaris	AY489219
Amaranthaceae	Krascheninnikovia arborescens	AM849241
Amaranthaceae	Krascheninnikovia ceratoides	AM849231
Amaranthaceae	Krascheninnikovia ceratoides	AM849232
Amaranthaceae	Krascheninnikovia ceratoides	AM849233
Amaranthaceae	Krascheninnikovia ceratoides	AM849234
Amaranthaceae	Krascheninnikovia ceratoides	AM849235
Amaranthaceae	Krascheninnikovia ceratoides	AM849236
Amaranthaceae	Krascheninnikovia ceratoides	AM849237
Amaranthaceae	Krascheninnikovia ceratoides	AM849238
Amaranthaceae	Krascheninnikovia ceratoides	AM849240
Amaranthaceae	Krascheninnikovia ceratoides	AM849243
Amaranthaceae	Krascheninnikovia ceratoides	AM849244
Amaranthaceae	Krascheninnikovia ceratoides	AM849245
Amaranthaceae	Krascheninnikovia ceratoides	AM849246
Amaranthaceae	Krascheninnikovia ceratoides	AM849247
Amaranthaceae	Krascheninnikovia ceratoides	AM849248
Amaranthaceae	Krascheninnikovia ceratoides	AM849250
Amaranthaceae	Krascheninnikovia ceratoides	AM849251
Amaranthaceae	Krascheninnikovia eversmanniana	AM849249
Amaranthaceae	Krascheninnikovia lanata	AM849242
Amaranthaceae	Krascheninnikovia lenensis	AM849239
Amaranthaceae	Maireana campanulata	DQ499338
Amaranthaceae	Maireana erioclada	AY489222
Amaranthaceae	Maireana integra	AY489221
Amaranthaceae	Maireana polypterygia	AY489223
Amaranthaceae	Pedersenia cardenasii	EU567666
Amaranthaceae	Pedersenia cf. hassleriana Borsch & Ibisch 3532	EU567667
Amaranthaceae	Petrosimonia glauca	DQ499345
Amaranthaceae	Petrosimonia nigdeensis	AY489194
Amaranthaceae	Ptilotus drummondii	AJ829529
Amaranthaceae	Ptilotus exaltatus var. exaltatus	DQ868447
Amaranthaceae	Ptilotus exaltatus var. exaltatus	DQ868448
Amaranthaceae	Ptilotus exaltatus var. exaltatus	DQ868449
Amaranthaceae	Ptilotus exaltatus var. exaltatus	DQ868450
Amaranthaceae	Ptilotus exaltatus var. exaltatus	DQ868451
Amaranthaceae	Ptilotus exaltatus var. exaltatus	DQ868452
Amaranthaceae	Ptilotus exaltatus var. exaltatus	DQ868453
Amaranthaceae	Ptilotus exaltatus var. exaltatus	DQ868454
Amaranthaceae	Ptilotus exaltatus var. exaltatus	DQ868455
Amaranthaceae	Ptilotus exaltatus var. exaltatus	DQ868456
Amaranthaceae	Ptilotus exaltatus var. semilanatus	DQ868459
Amaranthaceae	Ptilotus exaltatus var. semilanatus	DQ868460
Amaranthaceae	Ptilotus exaltatus var. semilanatus	DQ868461
Amaranthaceae	Ptilotus exaltatus var. villosus	DQ868457
Amaranthaceae	Ptilotus exaltatus var. villosus	DQ868458
Amaranthaceae	Ptilotus fusiformis	DQ868473
Amaranthaceae	Ptilotus latifolius	DQ868472
Amaranthaceae	Ptilotus leucocomus	DQ868481
Amaranthaceae	Ptilotus maconochiei	DQ868479
Amaranthaceae	Ptilotus maconochiei	DQ868480
Amaranthaceae	Ptilotus macrocephalus	DQ868464
Amaranthaceae	Ptilotus macrocephalus	DQ868465
Amaranthaceae	Ptilotus macrocephalus	DQ868466
Amaranthaceae	Ptilotus macrocephalus	DQ868467
Amaranthaceae	Ptilotus manglesii	AJ829530
Amaranthaceae	Ptilotus murrayi	DQ868470
Amaranthaceae	Ptilotus nobilis	DQ868444
Amaranthaceae	Ptilotus nobilis	DQ868445
Amaranthaceae	Ptilotus nobilis	DQ868446
Amaranthaceae	Ptilotus obovatus	DQ868476
Amaranthaceae	Ptilotus obovatus	DQ868477
Amaranthaceae	Ptilotus obovatus var. obovatus	DQ868474
Amaranthaceae	Ptilotus obovatus var. obovatus	DQ868475
Amaranthaceae	Ptilotus polystachyus f. polystachyus	DQ868462
Amaranthaceae	Ptilotus polystachyus f. rubriflorus	DQ868463
Amaranthaceae	Ptilotus schwartzii	DQ868471
Amaranthaceae	Ptilotus sessilifolius	DQ868468
Amaranthaceae	Ptilotus spathulatus	DQ868478
Amaranthaceae	Ptilotus spicatus	DQ868469
Amaranthaceae	Salicornia brachystachya	AY996225
Amaranthaceae	Salicornia cf. europaea Keremma 61	AY996226
Amaranthaceae	Salicornia cf. procumbens Keremma 101	AY996257
Amaranthaceae	Salicornia cf. procumbens Keremma 57	AY996256
Amaranthaceae	Salicornia disarticulata	AY996228
Amaranthaceae	Salicornia disarticulata	AY996229
Amaranthaceae	Salicornia disarticulata	AY996230
Amaranthaceae	Salicornia disarticulata	AY996231
Amaranthaceae	Salicornia dolichostachya	AY996232
Amaranthaceae	Salicornia dolichostachya	AY996233
Amaranthaceae	Salicornia dolichostachya	AY996234
Amaranthaceae	Salicornia emerici	AY996235
Amaranthaceae	Salicornia emerici	AY996236
Amaranthaceae	Salicornia emerici	AY996237
Amaranthaceae	Salicornia europaea	AB537514
Amaranthaceae	Salicornia europaea	AB537515
Amaranthaceae	Salicornia europaea	AB537516
Amaranthaceae	Salicornia europaea	AB537517
Amaranthaceae	Salicornia europaea	AB537518
Amaranthaceae	Salicornia europaea	AB537519
Amaranthaceae	Salicornia europaea	AB537520
Amaranthaceae	Salicornia europaea	AB537521
Amaranthaceae	Salicornia europaea	AB537522
Amaranthaceae	Salicornia europaea	AB537523
Amaranthaceae	Salicornia europaea	AB537524
Amaranthaceae	Salicornia europaea	AB537525
Amaranthaceae	Salicornia europaea	AB537526
Amaranthaceae	Salicornia europaea	AY489247
Amaranthaceae	Salicornia fragilis	AY996238
Amaranthaceae	Salicornia fragilis	AY996239
Amaranthaceae	Salicornia fragilis	AY996240
Amaranthaceae	Salicornia fragilis	AY996241
Amaranthaceae	Salicornia fragilis	AY996242
Amaranthaceae	Salicornia fragilis	AY996243
Amaranthaceae	Salicornia herbacea	DQ786348
Amaranthaceae	Salicornia meyeriana	AY489248
Amaranthaceae	Salicornia obscura	AY996248
Amaranthaceae	Salicornia obscura	AY996249
Amaranthaceae	Salicornia obscura	AY996250
Amaranthaceae	Salicornia perennans	AY489249
Amaranthaceae	Salicornia procumbens	AY489250
Amaranthaceae	Salicornia prostrata	AY489251
Amaranthaceae	Salicornia ramosissima	AY489252
Amaranthaceae	Salicornia ramosissima	AY996251
Amaranthaceae	Salicornia ramosissima	AY996252
Amaranthaceae	Salicornia ramosissima	AY996253
Amaranthaceae	Salicornia ramosissima	AY996254
Amaranthaceae	Salicornia ramosissima	AY996255
Amaranthaceae	Salicornia x marshallii	AY996244
Amaranthaceae	Salicornia x marshallii	AY996245
Amaranthaceae	Salicornia x marshallii	AY996246
Amaranthaceae	Salicornia x marshallii	AY996247
Amaranthaceae	Salsola australis	EU862806
Amaranthaceae	Salsola canescens	DQ499346
Amaranthaceae	Salsola collina	EU643788
Amaranthaceae	Salsola collina	FJ423601
Amaranthaceae	Salsola kali	EU643789
Amaranthaceae	Salsola komarovii	FJ429355
Amaranthaceae	Salsola soda	EU643790
Amaranthaceae	Salsola tragus	EU373656
Amaranthaceae	Salsola tragus	EU447200
Amaranthaceae	Sarcocornia capensis	AY489253
Amaranthaceae	Sarcocornia decumbens	AY489254
Amaranthaceae	Sarcocornia fruticosa	AY489255
Amaranthaceae	Sarcocornia fruticosa	AY489256
Amaranthaceae	Sarcocornia fruticosa	AY996258
Amaranthaceae	Sarcocornia fruticosa	AY996259
Amaranthaceae	Sarcocornia littorea	AY489257
Amaranthaceae	Sarcocornia perennis	AY996222
Amaranthaceae	Sarcocornia perennis	AY996223
Amaranthaceae	Sarcocornia perennis	AY996224
Amaranthaceae	Sarcocornia quinqueflora	AY489259
Amaranthaceae	Sarcocornia utahensis	AY489260
Amaranthaceae	Sclerolaena bicornis	AY489229
Amaranthaceae	Sclerolaena cornishiana	AY489230
Amaranthaceae	Sclerolaena diacantha	AY489231
Amaranthaceae	Sclerolaena longicuspis	AY489232
Amaranthaceae	Sclerolaena obliquicuspis	AY489233
Amaranthaceae	Suaeda acuminata	DQ499358
Amaranthaceae	Suaeda aralocaspica	DQ499350
Amaranthaceae	Suaeda australis	DQ786334
Amaranthaceae	Suaeda australis	DQ786335
Amaranthaceae	Suaeda calceoliformis	DQ499351
Amaranthaceae	Suaeda californica	EU862805
Amaranthaceae	Suaeda fruticosa	DQ499355
Amaranthaceae	Suaeda glauca	DQ786331
Amaranthaceae	Suaeda glauca	DQ786332
Amaranthaceae	Suaeda glauca	DQ786333
Amaranthaceae	Suaeda japonica	DQ786340
Amaranthaceae	Suaeda japonica	DQ786341
Amaranthaceae	Suaeda japonica	DQ786342
Amaranthaceae	Suaeda japonica	DQ786343
Amaranthaceae	Suaeda japonica	DQ786344
Amaranthaceae	Suaeda japonica	DQ786345
Amaranthaceae	Suaeda japonica	DQ786346
Amaranthaceae	Suaeda japonica	DQ786347
Amaranthaceae	Suaeda kossinskyi	DQ499352
Amaranthaceae	Suaeda linifolia	DQ499357
Amaranthaceae	Suaeda malacosperma	DQ786337
Amaranthaceae	Suaeda malacosperma	DQ786338
Amaranthaceae	Suaeda malacosperma	DQ786339
Amaranthaceae	Suaeda maritima	DQ786336
Amaranthaceae	Suaeda microsperma	DQ499359
Amaranthaceae	Suaeda taxifolia	DQ499354
Amaranthaceae	Tidestromia lanuginosa	AY174383
Amaranthaceae	Tidestromia suffruticosa	AY174384
Anacardiaceae	Mangifera camptosperma	AJ890468
Anacardiaceae	Mangifera indica	AJ890466
Anacardiaceae	Mangifera indica	AJ890467
Anacardiaceae	Mangifera indica	AJ890471
Anacardiaceae	Mangifera indica	AJ890472
Anacardiaceae	Pistacia atlantica	EF193076
Anacardiaceae	Pistacia atlantica	EF193077
Anacardiaceae	Pistacia atlantica	EF193078
Anacardiaceae	Pistacia chinensis	DQ390466
Anacardiaceae	Pistacia chinensis	EF193079
Anacardiaceae	Pistacia integerrima	EF193081
Anacardiaceae	Pistacia khinjuk	EF193104
Anacardiaceae	Pistacia khinjuk	EF193105
Anacardiaceae	Pistacia lentiscus	DQ390467
Anacardiaceae	Pistacia mexicana	AY641511
Anacardiaceae	Pistacia mexicana	DQ390468
Anacardiaceae	Pistacia mexicana	EF193087
Anacardiaceae	Pistacia mexicana	EF193088
Anacardiaceae	Pistacia mexicana	FJ945959
Anacardiaceae	Pistacia terebinthus	EF193086
Anacardiaceae	Pistacia terebinthus subsp. palaestina	EF193084
Anacardiaceae	Pistacia terebinthus subsp. palaestina	EF193085
Anacardiaceae	Pistacia terebinthus subsp. palaestina	EF193095
Anacardiaceae	Pistacia terebinthus subsp. palaestina	EF193096
Anacardiaceae	Pistacia terebinthus subsp. palaestina	EF193097
Anacardiaceae	Pistacia vera	AY677201
Anacardiaceae	Pistacia vera	EF193089
Anacardiaceae	Pistacia vera	EF193090
Anacardiaceae	Pistacia weinmaniifolia	DQ390469
Anacardiaceae	Pistacia weinmaniifolia	EF193092
Anacardiaceae	Pistacia weinmaniifolia	EF193094
Anacardiaceae	Pistacia x saportae	EF193098
Anacardiaceae	Pistacia x saportae	EF193099
Anacardiaceae	Pistacia x saportae	EF193101
Anacardiaceae	Pistacia x saportae	EF193102
Anacardiaceae	Rhus aromatica	AY641493
Anacardiaceae	Rhus aromatica	AY641494
Anacardiaceae	Rhus chinensis	AY641480
Anacardiaceae	Rhus chinensis	AY641481
Anacardiaceae	Rhus chinensis var. roxburghii	AB539919
Anacardiaceae	Rhus chinensis var. roxburghii	AY641482
Anacardiaceae	Rhus choriophylla	AY641498
Anacardiaceae	Rhus copallina	AY641483
Anacardiaceae	Rhus copallina	AY641484
Anacardiaceae	Rhus coriaria	AY641485
Anacardiaceae	Rhus glabra	AY641486
Anacardiaceae	Rhus integrifolia	AY641499
Anacardiaceae	Rhus kearneyi	AY641500
Anacardiaceae	Rhus lanceolata	AY641487
Anacardiaceae	Rhus michauxii	AY641488
Anacardiaceae	Rhus microphylla	AY641495
Anacardiaceae	Rhus microphylla	AY641496
Anacardiaceae	Rhus ovata	AY641501
Anacardiaceae	Rhus ovata	AY641502
Anacardiaceae	Rhus pachyrrhachis	AY641503
Anacardiaceae	Rhus potaninii	AY641489
Anacardiaceae	Rhus punjabensis	AY641490
Anacardiaceae	Rhus rubifolia	AY641508
Anacardiaceae	Rhus sandwicensis	AY641491
Anacardiaceae	Rhus schiedeana	AY641504
Anacardiaceae	Rhus trilobata	AY641497
Anacardiaceae	Rhus typhina	AY641492
Anacardiaceae	Rhus typhina	FJ945920
Anacardiaceae	Rhus virens	AY641505
Anacardiaceae	Rhus virens	AY641506
Anacardiaceae	Rhus virens	AY641507
Anacardiaceae	Schinus molle	AY641512
Anacardiaceae	Schinus terebinthifolius	AY864894
Anacardiaceae	Searsia ciliata	AY641513
Anacardiaceae	Searsia glauca	FJ945962
Anacardiaceae	Searsia lancea	AY641514
Anacardiaceae	Searsia leptodictya	AY641515
Anacardiaceae	Searsia natalensis	FJ945953
Anacardiaceae	Searsia pyroides	AY641516
Anacardiaceae	Searsia pyroides	FJ945952
Anacardiaceae	Searsia quartiniana	AY641517
Anacardiaceae	Searsia quartiniana	AY641518
Anacardiaceae	Searsia undulata	AY641519
Anacardiaceae	Toxicodendron delavayi	FJ945933
Anacardiaceae	Toxicodendron delavayi	FJ945937
Anacardiaceae	Toxicodendron diversilobum	AY677202
Anacardiaceae	Toxicodendron fulvum	FJ945921
Anacardiaceae	Toxicodendron grandiflorum	FJ945926
Anacardiaceae	Toxicodendron grandiflorum	FJ945928
Anacardiaceae	Toxicodendron grandiflorum	FJ945943
Anacardiaceae	Toxicodendron grandiflorum	FJ945945
Anacardiaceae	Toxicodendron grandiflorum	FJ945956
Anacardiaceae	Toxicodendron griffithii	FJ945925
Anacardiaceae	Toxicodendron hookeri var. microcarpum	FJ945935
Anacardiaceae	Toxicodendron hookeri var. microcarpum	FJ945942
Anacardiaceae	Toxicodendron radicans	AY677203
Anacardiaceae	Toxicodendron radicans subsp. hispidum	FJ945947
Anacardiaceae	Toxicodendron radicans subsp. radicans	FJ945946
Anacardiaceae	Toxicodendron radicans subsp. radicans	FJ945949
Anacardiaceae	Toxicodendron rydbergii	FJ945954
Anacardiaceae	Toxicodendron succedaneum	FJ945929
Anacardiaceae	Toxicodendron succedaneum	FJ945931
Anacardiaceae	Toxicodendron succedaneum	FJ945940
Anacardiaceae	Toxicodendron succedaneum	FJ945944
Anacardiaceae	Toxicodendron succedaneum	FJ945957
Anacardiaceae	Toxicodendron sylvestre	FJ945938
Anacardiaceae	Toxicodendron vernicifluum	AB546726
Anacardiaceae	Toxicodendron vernicifluum	FJ945939
Anacardiaceae	Toxicodendron vernicifluum	FJ945941
Anacardiaceae	Toxicodendron vernicifluum	FJ945951
Anacardiaceae	Toxicodendron vernix	AY641520
Anacardiaceae	Toxicodendron wallichii var. microcarpum	FJ945930
Anacardiaceae	Toxicodendron wallichii var. microcarpum	FJ945960
Anacardiaceae	Toxicodendron yunnanense	FJ945932
Anacardiaceae	Toxicodendron yunnanense	FJ945950
Ancistrocladaceae	Ancistrocladus abbreviatus	GQ443545
Ancistrocladaceae	Ancistrocladus attenuatus	GQ443542
Ancistrocladaceae	Ancistrocladus barteri	GQ443548
Ancistrocladaceae	Ancistrocladus benomensis	GQ443532
Ancistrocladaceae	Ancistrocladus cochinchinensis	GQ443541
Ancistrocladaceae	Ancistrocladus congolensis	GQ443535
Ancistrocladaceae	Ancistrocladus congolensis	GQ443537
Ancistrocladaceae	Ancistrocladus ealaensis	GQ443539
Ancistrocladaceae	Ancistrocladus griffithii	GQ443528
Ancistrocladaceae	Ancistrocladus griffithii	GQ443529
Ancistrocladaceae	Ancistrocladus griffithii	GQ443530
Ancistrocladaceae	Ancistrocladus guineensis	GQ443547
Ancistrocladaceae	Ancistrocladus hamatus	GQ443543
Ancistrocladaceae	Ancistrocladus heyneanus	GQ443533
Ancistrocladaceae	Ancistrocladus heyneanus	GQ443534
Ancistrocladaceae	Ancistrocladus korupensis	GQ443549
Ancistrocladaceae	Ancistrocladus letestui	GQ443538
Ancistrocladaceae	Ancistrocladus likoko	GQ443536
Ancistrocladaceae	Ancistrocladus pachyrrhachis	GQ443546
Ancistrocladaceae	Ancistrocladus pinangianus	GQ443540
Ancistrocladaceae	Ancistrocladus robertsoniorum	GQ443551
Ancistrocladaceae	Ancistrocladus tanzaniensis	GQ443544
Ancistrocladaceae	Ancistrocladus tectorius	GQ443502
Ancistrocladaceae	Ancistrocladus tectorius	GQ443503
Ancistrocladaceae	Ancistrocladus tectorius	GQ443504
Ancistrocladaceae	Ancistrocladus tectorius	GQ443505
Ancistrocladaceae	Ancistrocladus tectorius	GQ443506
Ancistrocladaceae	Ancistrocladus tectorius	GQ443507
Ancistrocladaceae	Ancistrocladus tectorius	GQ443508
Ancistrocladaceae	Ancistrocladus tectorius	GQ443509
Ancistrocladaceae	Ancistrocladus tectorius	GQ443510
Ancistrocladaceae	Ancistrocladus tectorius	GQ443511
Ancistrocladaceae	Ancistrocladus tectorius	GQ443512
Ancistrocladaceae	Ancistrocladus tectorius	GQ443513
Ancistrocladaceae	Ancistrocladus tectorius	GQ443514
Ancistrocladaceae	Ancistrocladus tectorius	GQ443515
Ancistrocladaceae	Ancistrocladus tectorius	GQ443516
Ancistrocladaceae	Ancistrocladus tectorius	GQ443517
Ancistrocladaceae	Ancistrocladus tectorius	GQ443519
Ancistrocladaceae	Ancistrocladus tectorius	GQ443520
Ancistrocladaceae	Ancistrocladus tectorius	GQ443521
Ancistrocladaceae	Ancistrocladus tectorius	GQ443522
Ancistrocladaceae	Ancistrocladus tectorius	GQ443523
Ancistrocladaceae	Ancistrocladus tectorius	GQ443524
Ancistrocladaceae	Ancistrocladus tectorius	GQ443525
Ancistrocladaceae	Ancistrocladus tectorius	GQ443526
Ancistrocladaceae	Ancistrocladus tectorius	GQ443527
Ancistrocladaceae	Ancistrocladus tectorius	GQ443531
Anisophylleaceae	Anisophyllea cinnamomoides	AY973443
Anisophylleaceae	Anisophyllea corneri	AY973444
Anisophylleaceae	Anisophyllea disticha	AY973445
Anisophylleaceae	Anisophyllea fallax	AY973446
Anisophylleaceae	Anisophyllea manausensis	AY973447
Anisophylleaceae	Anisophyllea meniaudi	AY973448
Anisophylleaceae	Anisophyllea myriosticta	AY973454
Anisophylleaceae	Anisophyllea obtusifolia	AY973449
Anisophylleaceae	Anisophyllea polyneura	AY973450
Anisophylleaceae	Anisophyllea pomifera	AY973451
Anisophylleaceae	Anisophyllea purpurascens	AY973452
Anisophylleaceae	Anisophyllea sororia	AY973453
Apiaceae	Aciphylla aurea	AF324378
Apiaceae	Aciphylla aurea	U72377
Apiaceae	Aciphylla colensoi	AF324379
Apiaceae	Aciphylla crenulata	U78419
Apiaceae	Aciphylla dieffenbachii	AF324380
Apiaceae	Aciphylla dieffenbachii	U72381
Apiaceae	Aciphylla dissecta	AF324381
Apiaceae	Aciphylla dobsonii	AF324382
Apiaceae	Aciphylla glacialis	AF324383
Apiaceae	Aciphylla hectori	AF324384
Apiaceae	Aciphylla horrida	AF324385
Apiaceae	Aciphylla kirkii	AF324386
Apiaceae	Aciphylla lyallii	AF324387
Apiaceae	Aciphylla monroi	AF324388
Apiaceae	Aciphylla monroi	U72378
Apiaceae	Aciphylla montana	AF324389
Apiaceae	Aciphylla pinnatifida	AF324390
Apiaceae	Aciphylla scott-thomsonii	AF324391
Apiaceae	Aciphylla similis	AF324392
Apiaceae	Aciphylla simplex	AF324393
Apiaceae	Aciphylla simplicifolia	AF324394
Apiaceae	Aciphylla squarrosa	AF324395
Apiaceae	Aciphylla squarrosa	U72379
Apiaceae	Aciphylla subflabellata	AF009125
Apiaceae	Aciphylla subflabellata	U72380
Apiaceae	Aciphylla traillii	AF324396
Apiaceae	Aciphylla traversii	AF324397
Apiaceae	Acronema astrantiifolium	EU236155
Apiaceae	Acronema schneideri	EU236156
Apiaceae	Aegopodium alpestre	U78436
Apiaceae	Aegopodium podagraria	U30537
Apiaceae	Agrocharis incognita	AF077793
Apiaceae	Agrocharis melanantha	AF077794
Apiaceae	Agrocharis pedunculata	AF077107
Apiaceae	Angelica acutiloba	AJ131291
Apiaceae	Angelica acutiloba	AY548227
Apiaceae	Angelica acutiloba	DQ278165
Apiaceae	Angelica amurensis	DQ263581
Apiaceae	Angelica anomala	DQ263582
Apiaceae	Angelica apaensis	DQ263583
Apiaceae	Angelica apaensis	EU001364
Apiaceae	Angelica apaensis	EU418373
Apiaceae	Angelica apaensis	EU418381
Apiaceae	Angelica archangelica	EF590754
Apiaceae	Angelica archangelica	U30577
Apiaceae	Angelica baizhioides	DQ263588
Apiaceae	Angelica breweri	U78456
Apiaceae	Angelica cartilaginomarginata var. distans	AY548222
Apiaceae	Angelica cartilaginomarginata var. foliosa	DQ263589
Apiaceae	Angelica cincta	AF009080
Apiaceae	Angelica dahurica	AJ131292
Apiaceae	Angelica dahurica	DQ278167
Apiaceae	Angelica dahurica	EU418374
Apiaceae	Angelica dahurica	FJ980394
Apiaceae	Angelica dahurica	U78476
Apiaceae	Angelica decurrens	AF009078
Apiaceae	Angelica decurrens	FJ385033
Apiaceae	Angelica decursiva	AJ131293
Apiaceae	Angelica decursiva	AY548220
Apiaceae	Angelica decursiva	DQ132872
Apiaceae	Angelica decursiva	DQ263563
Apiaceae	Angelica decursiva	DQ263574
Apiaceae	Angelica decursiva	DQ263579
Apiaceae	Angelica decursiva	EU418375
Apiaceae	Angelica decursiva	U78471
Apiaceae	Angelica fargesii	EU418376
Apiaceae	Angelica furcijuga	DQ278164
Apiaceae	Angelica genuflexa	DQ263566
Apiaceae	Angelica gigas	AJ131290
Apiaceae	Angelica gigas	DQ263575
Apiaceae	Angelica gigas	DQ263580
Apiaceae	Angelica japonica	AY548214
Apiaceae	Angelica japonica	DQ278166
Apiaceae	Angelica kangdingensis	DQ263584
Apiaceae	Angelica keiskei	DQ263561
Apiaceae	Angelica keiskei	DQ263562
Apiaceae	Angelica laxifoliata	DQ263586
Apiaceae	Angelica laxifoliata	EU647210
Apiaceae	Angelica laxifoliata	FJ196889
Apiaceae	Angelica laxifoliata	FJ196890
Apiaceae	Angelica laxifoliata	FJ196891
Apiaceae	Angelica laxifoliata	FJ196892
Apiaceae	Angelica likiangensis	DQ263587
Apiaceae	Angelica likiangensis	EU684752
Apiaceae	Angelica maowenensis	DQ263585
Apiaceae	Angelica maowenensis	EU236157
Apiaceae	Angelica megaphylla	DQ263568
Apiaceae	Angelica megaphylla	EU418377
Apiaceae	Angelica morii	DQ263573
Apiaceae	Angelica morii	DQ263578
Apiaceae	Angelica nitida	DQ263592
Apiaceae	Angelica nitida	EU418378
Apiaceae	Angelica nitida	FJ196887
Apiaceae	Angelica nitida	FJ196888
Apiaceae	Angelica omeiensis	DQ263571
Apiaceae	Angelica omeiensis	DQ263576
Apiaceae	Angelica oncosepala	EU418382
Apiaceae	Angelica paeoniifolia	FJ237533
Apiaceae	Angelica polymorpha	DQ263590
Apiaceae	Angelica polymorpha	U78475
Apiaceae	Angelica pseudoselinum	EU236158
Apiaceae	Angelica pseudoselinum	EU418379
Apiaceae	Angelica pubescens	DQ263567
Apiaceae	Angelica purpurascens	AF009090
Apiaceae	Angelica purpureifolia	AY548229
Apiaceae	Angelica sachalinensis	DQ263564
Apiaceae	Angelica sachalinensis	U78473
Apiaceae	Angelica sinensis	AF393784
Apiaceae	Angelica sinensis	AY140231
Apiaceae	Angelica sinensis	DQ263570
Apiaceae	Angelica sinensis	FJ572042
Apiaceae	Angelica sinensis	GU289653
Apiaceae	Angelica sinensis	GU289654
Apiaceae	Angelica sinensis	GU289655
Apiaceae	Angelica sinensis	GU289656
Apiaceae	Angelica sinensis	GU289657
Apiaceae	Angelica sinensis	GU289658
Apiaceae	Angelica sylvestris	U78474
Apiaceae	Angelica tatianae	AF009089
Apiaceae	Angelica tsinlingensis	DQ263572
Apiaceae	Angelica tsinlingensis	DQ263577
Apiaceae	Angelica ursina	DQ263565
Apiaceae	Angelica valida	DQ263569
Apiaceae	Angelica valida	EU418380
Apiaceae	Anginon difforme	DQ368813
Apiaceae	Anginon difforme	DQ368814
Apiaceae	Anginon fruticosum	DQ368815
Apiaceae	Anginon fruticosum	DQ368816
Apiaceae	Anginon intermedium	DQ368817
Apiaceae	Anginon jaarsveldii	DQ368818
Apiaceae	Anginon paniculatum	DQ368819
Apiaceae	Anginon pumilum	DQ368820
Apiaceae	Anginon pumilum	DQ368821
Apiaceae	Anginon rugosum	DQ368822
Apiaceae	Anginon rugosum	DQ368823
Apiaceae	Anginon swellendamense	DQ368824
Apiaceae	Anginon swellendamense	DQ368825
Apiaceae	Anginon tenuius	DQ368826
Apiaceae	Anginon verticillatum	DQ368827
Apiaceae	Anginon verticillatum	DQ368828
Apiaceae	Anisotome aromatica	AF324398
Apiaceae	Anisotome aromatica	U72374
Apiaceae	Anisotome aromatica	U78420
Apiaceae	Anisotome filifolia	AF324399
Apiaceae	Anisotome filifolia	U72375
Apiaceae	Anisotome flexuosa	AF324400
Apiaceae	Anisotome imbricata	AF324401
Apiaceae	Anisotome lyallii	AF324402
Apiaceae	Anisotome procumbens	AF324403
Apiaceae	Annesorhiza altiscapa	DQ368829
Apiaceae	Annesorhiza altiscapa	DQ368830
Apiaceae	Annesorhiza fibrosa	DQ368831
Apiaceae	Annesorhiza filicaulis	DQ368832
Apiaceae	Annesorhiza latifolia	DQ368833
Apiaceae	Annesorhiza macrocarpa	DQ368834
Apiaceae	Annesorhiza macrocarpa	DQ368835
Apiaceae	Anthriscus cerefolium	DQ379384
Apiaceae	Anthriscus cerefolium	U30533
Apiaceae	Anthriscus cerefolium var. trichocarpa	AF073572
Apiaceae	Anthriscus kotschyi	AF073578
Apiaceae	Anthriscus kotschyi	AF073580
Apiaceae	Anthriscus lamprocarpa	AF073582
Apiaceae	Anthriscus nitida	AF073596
Apiaceae	Anthriscus schmalhausenii	AF073588
Apiaceae	Anthriscus sylvestris	AY548228
Apiaceae	Anthriscus sylvestris	EU236159
Apiaceae	Anthriscus sylvestris subsp. alpina	AF073594
Apiaceae	Anthriscus sylvestris subsp. fumarioides	AF073576
Apiaceae	Anthriscus sylvestris subsp. nemorosa	AF073574
Apiaceae	Anthriscus sylvestris subsp. sylvestris	AF073584
Apiaceae	Anthriscus sylvestris subsp. sylvestris	AF073586
Apiaceae	Anthriscus sylvestris subsp. sylvestris	AF073590
Apiaceae	Anthriscus sylvestris subsp. sylvestris	AF073592
Apiaceae	Aphanopleura capillifolia	DQ516368
Apiaceae	Aphanopleura trachysperma	AF009108
Apiaceae	Arctopus dregei	AM158942
Apiaceae	Arctopus echinatus	AM158943
Apiaceae	Arctopus monacanthus	AM158944
Apiaceae	Arracacia brandegei	U30571
Apiaceae	Arracacia nelsonii	U30557
Apiaceae	Athamanta cretensis	AF073686
Apiaceae	Athamanta della-cellae	AF073566
Apiaceae	Athamanta macedonica	AF073541
Apiaceae	Athamanta turbith	AF073688
Apiaceae	Aulacospermum anomalum	AF009120
Apiaceae	Aulacospermum simplex	AF009119
Apiaceae	Bifora americana	AY360232
Apiaceae	Bifora americana	EF177699
Apiaceae	Bifora americana	EF177700
Apiaceae	Bifora americana	EF177701
Apiaceae	Bifora radians	U78468
Apiaceae	Bunium afghanicum	DQ435242
Apiaceae	Bunium alpinum	DQ435243
Apiaceae	Bunium angreni	DQ435244
Apiaceae	Bunium avromanum	DQ435245
Apiaceae	Bunium badachschanicum	DQ435246
Apiaceae	Bunium balearicum	DQ435247
Apiaceae	Bunium bulbocastanum	DQ435248
Apiaceae	Bunium bulbocastanum	DQ443724
Apiaceae	Bunium bulbocastanum var. peucedanoides	DQ435249
Apiaceae	Bunium capusii	DQ435250
Apiaceae	Bunium caroides	DQ435251
Apiaceae	Bunium chaerophylloides	DQ435252
Apiaceae	Bunium cornigerum	DQ435253
Apiaceae	Bunium corydalinum	DQ435254
Apiaceae	Bunium cylindricum	DQ435255
Apiaceae	Bunium elegans	AF073544
Apiaceae	Bunium fallax	DQ435256
Apiaceae	Bunium fedtschenkoanum	DQ435257
Apiaceae	Bunium ferulaceum	DQ435258
Apiaceae	Bunium fontanesii	DQ435259
Apiaceae	Bunium fontanesii	DQ443725
Apiaceae	Bunium hissaricum	DQ435260
Apiaceae	Bunium intermedium	DQ435261
Apiaceae	Bunium kuhitangi	DQ435262
Apiaceae	Bunium latilobum	DQ435263
Apiaceae	Bunium longipes	DQ435264
Apiaceae	Bunium mauritanicum	DQ435265
Apiaceae	Bunium microcarpum	DQ435266
Apiaceae	Bunium pachypodum	DQ435267
Apiaceae	Bunium paucifolium	DQ435268
Apiaceae	Bunium persicum	DQ435269
Apiaceae	Bunium pinnatifolium	DQ435270
Apiaceae	Bunium rectangulum	DQ435271
Apiaceae	Bunium salsum	DQ435272
Apiaceae	Bunium scabrellum	DQ435273
Apiaceae	Bunium seravschanicum	DQ435274
Apiaceae	Bunium setaceum	DQ435275
Apiaceae	Bunium simplex	DQ435276
Apiaceae	Bunium stewartianum	DQ435277
Apiaceae	Bunium vaginatum	DQ435278
Apiaceae	Bunium verruculosum	DQ435279
Apiaceae	Bunium wolffii	DQ435280
Apiaceae	Bupleurum angustissimum	DQ285464
Apiaceae	Bupleurum aureum	EF101157
Apiaceae	Bupleurum aureum	EF101158
Apiaceae	Bupleurum boissieuanum	EU220931
Apiaceae	Bupleurum candollei	DQ285471
Apiaceae	Bupleurum candollei var. atropurpureum	EU220928
Apiaceae	Bupleurum chaishoui	DQ285462
Apiaceae	Bupleurum chaishoui	EU001333
Apiaceae	Bupleurum chinense	AM711597
Apiaceae	Bupleurum chinense	AY551293
Apiaceae	Bupleurum chinense	DQ285448
Apiaceae	Bupleurum chinense	DQ285449
Apiaceae	Bupleurum chinense	DQ285450
Apiaceae	Bupleurum chinense	DQ285451
Apiaceae	Bupleurum chinense	DQ285452
Apiaceae	Bupleurum chinense	EU001334
Apiaceae	Bupleurum chinense	FJ561306
Apiaceae	Bupleurum chinense	FJ561307
Apiaceae	Bupleurum chinense	FJ561308
Apiaceae	Bupleurum chinense	FJ561309
Apiaceae	Bupleurum chinense	HM114229
Apiaceae	Bupleurum chinense	HM114230
Apiaceae	Bupleurum chinense	HM114231
Apiaceae	Bupleurum chinense	HM114232
Apiaceae	Bupleurum chinense	HM114233
Apiaceae	Bupleurum commelynoideum	EU001335
Apiaceae	Bupleurum commelynoideum	FJ385034
Apiaceae	Bupleurum commelynoideum var. flaviflorum	DQ285456
Apiaceae	Bupleurum commelynoideum var. flaviflorum	EU220929
Apiaceae	Bupleurum dielsianum	EU220932
Apiaceae	Bupleurum exaltatum	EU220923
Apiaceae	Bupleurum falcatum	AJ131344
Apiaceae	Bupleurum falcatum	AY551290
Apiaceae	Bupleurum falcatum	EU001336
Apiaceae	Bupleurum falcatum	HM114237
Apiaceae	Bupleurum gerardii	EU884418
Apiaceae	Bupleurum gracilipes	EU001337
Apiaceae	Bupleurum hamiltonii	EU001338
Apiaceae	Bupleurum hamiltonii var. humile	EU001339
Apiaceae	Bupleurum kaoi	AM711598
Apiaceae	Bupleurum komarovianum	U88139
Apiaceae	Bupleurum krylovianum	EF101156
Apiaceae	Bupleurum krylovianum	EF114436
Apiaceae	Bupleurum krylovianum	EF114437
Apiaceae	Bupleurum krylovianum	EF114438
Apiaceae	Bupleurum krylovianum	EU220924
Apiaceae	Bupleurum krylovianum	FJ385035
Apiaceae	Bupleurum kweichowense	EU220925
Apiaceae	Bupleurum latissimum	AY551292
Apiaceae	Bupleurum longicaule var. amplexicaule	DQ285469
Apiaceae	Bupleurum longicaule var. amplexicaule	EU001340
Apiaceae	Bupleurum longicaule var. franchetii	DQ285453
Apiaceae	Bupleurum longicaule var. franchetii	EU001342
Apiaceae	Bupleurum longicaule var. giraldii	EU220930
Apiaceae	Bupleurum longiradiatum	AY551291
Apiaceae	Bupleurum longiradiatum	EU001341
Apiaceae	Bupleurum longiradiatum	FJ561305
Apiaceae	Bupleurum longiradiatum	U88141
Apiaceae	Bupleurum longiradiatum f. australe	DQ285460
Apiaceae	Bupleurum malconense	DQ285446
Apiaceae	Bupleurum malconense	EU220926
Apiaceae	Bupleurum marginatum	DQ285467
Apiaceae	Bupleurum marginatum	EU001343
Apiaceae	Bupleurum marginatum var. stenophyllum	DQ285466
Apiaceae	Bupleurum marginatum var. stenophyllum	DQ285468
Apiaceae	Bupleurum marginatum var. stenophyllum	EU001344
Apiaceae	Bupleurum microcephalum	EU001345
Apiaceae	Bupleurum petiolulatum	EU001332
Apiaceae	Bupleurum petiolulatum var. tenerum	DQ285459
Apiaceae	Bupleurum polyclonum	DQ285463
Apiaceae	Bupleurum praealtum	AF480939
Apiaceae	Bupleurum rockii	DQ285458
Apiaceae	Bupleurum rockii	EU001346
Apiaceae	Bupleurum rockii	FJ385036
Apiaceae	Bupleurum scorzonerifolium	AY551294
Apiaceae	Bupleurum scorzonerifolium	DQ285465
Apiaceae	Bupleurum scorzonerifolium	EU001347
Apiaceae	Bupleurum scorzonerifolium	HM114235
Apiaceae	Bupleurum scorzonerifolium	HM114236
Apiaceae	Bupleurum sibiricum	DQ285457
Apiaceae	Bupleurum sichuanense	DQ285447
Apiaceae	Bupleurum smithii	DQ285455
Apiaceae	Bupleurum tenue	DQ285470
Apiaceae	Bupleurum tenue	DQ285472
Apiaceae	Bupleurum thianschanicum	EF101155
Apiaceae	Bupleurum thianschanicum	EU220927
Apiaceae	Bupleurum wenchuanense	DQ285461
Apiaceae	Bupleurum wenchuanense	EU001348
Apiaceae	Bupleurum yinchowense	DQ285454
Apiaceae	Bupleurum yinchowense	HM114234
Apiaceae	Bupleurum yunnanense	EU001349
Apiaceae	Centella asiatica	AF272352
Apiaceae	Centella capensis	AF272351
Apiaceae	Chaerophyllum aromaticum	AF073632
Apiaceae	Chaerophyllum aromaticum	AM284408
Apiaceae	Chaerophyllum astrantiae	AF073654
Apiaceae	Chaerophyllum atlanticum	AF073634
Apiaceae	Chaerophyllum aureum	AF073656
Apiaceae	Chaerophyllum aureum	AM284409
Apiaceae	Chaerophyllum azoricum	AF073658
Apiaceae	Chaerophyllum azoricum	AM284414
Apiaceae	Chaerophyllum bulbosum	AF073660
Apiaceae	Chaerophyllum byzantinum	AF073636
Apiaceae	Chaerophyllum caucasicum	AM284410
Apiaceae	Chaerophyllum colensoi	AJ854318
Apiaceae	Chaerophyllum colensoi	AJ854319
Apiaceae	Chaerophyllum colensoi var. delicatulum	EU331133
Apiaceae	Chaerophyllum crinitum	AF073662
Apiaceae	Chaerophyllum crinitum	AM284413
Apiaceae	Chaerophyllum elegans	AF073664
Apiaceae	Chaerophyllum hakkiaricum	AF073650
Apiaceae	Chaerophyllum hirsutum	AF073666
Apiaceae	Chaerophyllum hirsutum	AM284415
Apiaceae	Chaerophyllum humile	AM284411
Apiaceae	Chaerophyllum khorossanicum	U78426
Apiaceae	Chaerophyllum libanoticum	AF073638
Apiaceae	Chaerophyllum macropodum	AF073672
Apiaceae	Chaerophyllum macrospermum	AF073652
Apiaceae	Chaerophyllum magellense	AF073670
Apiaceae	Chaerophyllum nivale	AF073674
Apiaceae	Chaerophyllum nodosum	AF073676
Apiaceae	Chaerophyllum nodosum	AM284416
Apiaceae	Chaerophyllum prescottii	FJ385039
Apiaceae	Chaerophyllum procumbens	AF073644
Apiaceae	Chaerophyllum procumbens	AJ854344
Apiaceae	Chaerophyllum roseum	AM284412
Apiaceae	Chaerophyllum tainturieri	AF073646
Apiaceae	Chaerophyllum tainturieri	AF073648
Apiaceae	Chaerophyllum tainturieri	AJ854345
Apiaceae	Chaerophyllum temulum	AF073642
Apiaceae	Chaerophyllum temulum	AJ854346
Apiaceae	Chaerophyllum temulum	AM284417
Apiaceae	Chaerophyllum villarsii	AF073668
Apiaceae	Chamaesium paradoxum	EU236161
Apiaceae	Chamaesium thalictrifolium	EU236162
Apiaceae	Chamaesium wolffianum	EU236163
Apiaceae	Chamarea capensis	DQ368837
Apiaceae	Chamarea gracillima	DQ368838
Apiaceae	Chamarea snijmaniae	DQ368839
Apiaceae	Cicuta bulbifera	AY360233
Apiaceae	Cicuta bulbifera	AY360234
Apiaceae	Cicuta bulbifera	AY524706
Apiaceae	Cicuta bulbifera	AY524707
Apiaceae	Cicuta bulbifera	AY524708
Apiaceae	Cicuta bulbifera	AY524709
Apiaceae	Cicuta bulbifera	AY524710
Apiaceae	Cicuta bulbifera	AY524711
Apiaceae	Cicuta bulbifera	AY524712
Apiaceae	Cicuta bulbifera	AY524713
Apiaceae	Cicuta bulbifera	AY524714
Apiaceae	Cicuta bulbifera	AY524715
Apiaceae	Cicuta douglasii	AY524716
Apiaceae	Cicuta douglasii	AY524717
Apiaceae	Cicuta douglasii	AY524718
Apiaceae	Cicuta douglasii	AY524719
Apiaceae	Cicuta douglasii	AY524720
Apiaceae	Cicuta douglasii	AY524721
Apiaceae	Cicuta douglasii	AY524722
Apiaceae	Cicuta douglasii	AY524723
Apiaceae	Cicuta douglasii	AY524724
Apiaceae	Cicuta douglasii	AY524725
Apiaceae	Cicuta maculata var. angustifolia	AY360235
Apiaceae	Cicuta maculata var. angustifolia	AY524726
Apiaceae	Cicuta maculata var. angustifolia	AY524727
Apiaceae	Cicuta maculata var. angustifolia	AY524728
Apiaceae	Cicuta maculata var. angustifolia	AY524729
Apiaceae	Cicuta maculata var. angustifolia	AY524730
Apiaceae	Cicuta maculata var. bolanderi	AY524731
Apiaceae	Cicuta maculata var. bolanderi	AY524732
Apiaceae	Cicuta maculata var. maculata	AY524733
Apiaceae	Cicuta maculata var. maculata	AY524734
Apiaceae	Cicuta maculata var. maculata	AY524735
Apiaceae	Cicuta maculata var. maculata	AY524736
Apiaceae	Cicuta maculata var. maculata	AY524737
Apiaceae	Cicuta maculata var. maculata	AY524738
Apiaceae	Cicuta maculata var. maculata	AY524739
Apiaceae	Cicuta maculata var. maculata	AY524740
Apiaceae	Cicuta maculata var. maculata	AY524741
Apiaceae	Cicuta maculata var. maculata	AY524742
Apiaceae	Cicuta maculata var. maculata	AY524743
Apiaceae	Cicuta maculata var. maculata	AY524744
Apiaceae	Cicuta maculata var. maculata	AY524745
Apiaceae	Cicuta maculata var. maculata	AY524746
Apiaceae	Cicuta maculata var. maculata	AY524747
Apiaceae	Cicuta maculata var. maculata	AY524748
Apiaceae	Cicuta maculata var. maculata	AY524749
Apiaceae	Cicuta maculata var. maculata	AY524750
Apiaceae	Cicuta maculata var. maculata	AY524751
Apiaceae	Cicuta maculata var. maculata	AY524752
Apiaceae	Cicuta maculata var. maculata	AY524753
Apiaceae	Cicuta maculata var. maculata	AY524754
Apiaceae	Cicuta maculata var. maculata	AY524755
Apiaceae	Cicuta maculata var. maculata	AY524756
Apiaceae	Cicuta maculata var. maculata	AY524757
Apiaceae	Cicuta maculata var. maculata	AY524759
Apiaceae	Cicuta maculata var. victorinii	AY524760
Apiaceae	Cicuta maculata var. victorinii	AY524761
Apiaceae	Cicuta maculata var. victorinii	AY524762
Apiaceae	Cicuta virosa	AY524763
Apiaceae	Cicuta virosa	AY524764
Apiaceae	Cicuta virosa	AY524765
Apiaceae	Cicuta virosa	AY524766
Apiaceae	Cicuta virosa	AY524767
Apiaceae	Cnidium dauricum	AY330508
Apiaceae	Cnidium monnieri	AY330507
Apiaceae	Cnidium monnieri	EU236164
Apiaceae	Cnidium officinale	U78448
Apiaceae	Cnidium silaifolium	AF009093
Apiaceae	Cnidium silaifolium	U78467
Apiaceae	Conioselinum chinense	AY330499
Apiaceae	Conioselinum scopulorum	AF009113
Apiaceae	Conioselinum tataricum	AF009102
Apiaceae	Conioselinum vaginatum	FJ385041
Apiaceae	Conopodium bourgaei	AF073692
Apiaceae	Conopodium majus subsp. majus	AF336371
Apiaceae	Conopodium ramosum	AF073694
Apiaceae	Cortiella caespitosa	DQ516365
Apiaceae	Cortiella hookeri	AY330498
Apiaceae	Cryptotaenia africana	DQ516370
Apiaceae	Cryptotaenia africana	DQ516371
Apiaceae	Cryptotaenia calycina	DQ516372
Apiaceae	Cryptotaenia canadensis	DQ005964
Apiaceae	Cryptotaenia canadensis	DQ516351
Apiaceae	Cryptotaenia canadensis	DQ516352
Apiaceae	Cryptotaenia canadensis	DQ516353
Apiaceae	Cryptotaenia canadensis	EF177702
Apiaceae	Cryptotaenia elegans	DQ516354
Apiaceae	Cryptotaenia elegans	DQ516355
Apiaceae	Cryptotaenia flahaultii	DQ516349
Apiaceae	Cryptotaenia flahaultii	DQ516350
Apiaceae	Cryptotaenia japonica	AY360236
Apiaceae	Cryptotaenia japonica	AY548233
Apiaceae	Cryptotaenia japonica	FJ980397
Apiaceae	Cryptotaenia thomasii	DQ516348
Apiaceae	Cuminum cyminum	HM176650
Apiaceae	Cuminum cyminum	HM176651
Apiaceae	Cuminum cyminum	HM176652
Apiaceae	Cuminum cyminum	HM176653
Apiaceae	Cuminum cyminum	HM176654
Apiaceae	Cuminum cyminum	HM176655
Apiaceae	Cuminum cyminum	U78362
Apiaceae	Cuminum setifolium	AF077111
Apiaceae	Daucus aureus	AF077099
Apiaceae	Daucus broteri	AF077098
Apiaceae	Daucus carota	AY552527
Apiaceae	Daucus carota	U30315
Apiaceae	Daucus carota subsp. carota	AF077779
Apiaceae	Daucus carota subsp. gummifer	AF077097
Apiaceae	Daucus carota subsp. halophilus	AF077096
Apiaceae	Daucus carota subsp. maximus	AF077093
Apiaceae	Daucus carota subsp. sativus	AF077095
Apiaceae	Daucus crinitus	AF077101
Apiaceae	Daucus durieua	AF077105
Apiaceae	Daucus glochidiatus	EU331132
Apiaceae	Daucus guttatus	AF077106
Apiaceae	Daucus montanus	AF077104
Apiaceae	Daucus muricatus	AF077100
Apiaceae	Daucus pusillus	AF077103
Apiaceae	Dorema ammoniacum	EF560690
Apiaceae	Dorema aucherii	AY911864
Apiaceae	Dracosciadium italae	DQ368844
Apiaceae	Dracosciadium saniculifolium	DQ368845
Apiaceae	Ducrosia anethifolia	AY941296
Apiaceae	Ducrosia assadii	DQ427043
Apiaceae	Ducrosia flabellifolia	DQ427051
Apiaceae	Echinophora cinerea	AY941297
Apiaceae	Echinophora platyloba	AY941298
Apiaceae	Echinophora tenuifolia	AF073530
Apiaceae	Echinophora tournefortii	AF073532
Apiaceae	Elaeosticta allioides	AF073548
Apiaceae	Elaeosticta knorringiana	DQ422835
Apiaceae	Elaeosticta lutea	DQ422834
Apiaceae	Elaeosticta nodosa	AY941299
Apiaceae	Elaeosticta paniculata	DQ422836
Apiaceae	Elaeosticta tschimganica	DQ422837
Apiaceae	Eryngium agavifolium	EU070600
Apiaceae	Eryngium aloifolium	EU070601
Apiaceae	Eryngium alpinum	EU070602
Apiaceae	Eryngium alternatum	EU070603
Apiaceae	Eryngium amethystinum	EU070604
Apiaceae	Eryngium aquifolium	EU070605
Apiaceae	Eryngium aromaticum	EU070606
Apiaceae	Eryngium articulatum	EU070607
Apiaceae	Eryngium balansae	EU070608
Apiaceae	Eryngium bonplandii	EU070609
Apiaceae	Eryngium bourgatii	EU070610
Apiaceae	Eryngium brasiliense	EU070611
Apiaceae	Eryngium buchtienii	EU070612
Apiaceae	Eryngium bungei	EU070613
Apiaceae	Eryngium bupleuroides	EU070614
Apiaceae	Eryngium caeruleum	EU070615
Apiaceae	Eryngium caespitiferum	EU070616
Apiaceae	Eryngium campestre	EU070617
Apiaceae	Eryngium canaliculatum	EU070618
Apiaceae	Eryngium carlinae	EU070619
Apiaceae	Eryngium carlinae	EU089972
Apiaceae	Eryngium cervantesii	AF031960
Apiaceae	Eryngium cervantesii	EU070620
Apiaceae	Eryngium chamissonis	EU070622
Apiaceae	Eryngium chamissonis	EU070623
Apiaceae	Eryngium ciliatum	EU070624
Apiaceae	Eryngium coquimbanum	EU070625
Apiaceae	Eryngium coquimbanum	EU070626
Apiaceae	Eryngium corniculatum	EU070627
Apiaceae	Eryngium coronatum	EU070628
Apiaceae	Eryngium coronatum	EU070629
Apiaceae	Eryngium crassisquamosum	EU070630
Apiaceae	Eryngium creticum	EU070631
Apiaceae	Eryngium diffusum	EU070632
Apiaceae	Eryngium divaricatum	EU070633
Apiaceae	Eryngium duriaei	EU070634
Apiaceae	Eryngium ebracteatum	EU070635
Apiaceae	Eryngium eburneum	EU070636
Apiaceae	Eryngium eburneum	EU070637
Apiaceae	Eryngium echinatum	EU070638
Apiaceae	Eryngium elegans	EU070639
Apiaceae	Eryngium elegans	EU070640
Apiaceae	Eryngium eriophorum	EU070641
Apiaceae	Eryngium falcifolium	EU070643
Apiaceae	Eryngium fernandezianum	EU070644
Apiaceae	Eryngium floribundum	EU070645
Apiaceae	Eryngium fluitans	EU070646
Apiaceae	Eryngium foetidum	EU070647
Apiaceae	Eryngium galioides	EU070648
Apiaceae	Eryngium ghiesbreghtii	EU070649
Apiaceae	Eryngium giganteum	EU070650
Apiaceae	Eryngium glaciale	EU070651
Apiaceae	Eryngium glomeratum	EU070652
Apiaceae	Eryngium glossophyllum	EU070653
Apiaceae	Eryngium goyazense	EU070654
Apiaceae	Eryngium gracile	EU070655
Apiaceae	Eryngium gramineum	EU070656
Apiaceae	Eryngium hemisphaericum	EU070657
Apiaceae	Eryngium hemsleyanum	EU070658
Apiaceae	Eryngium horridum	EU070659
Apiaceae	Eryngium humile	EU070660
Apiaceae	Eryngium huteri	EU070621
Apiaceae	Eryngium ilicifolium	EU070661
Apiaceae	Eryngium inaccessum	EU070662
Apiaceae	Eryngium incantatum	EU070663
Apiaceae	Eryngium integrifolium	EU070664
Apiaceae	Eryngium junceum	EU070665
Apiaceae	Eryngium juncifolium	EU070666
Apiaceae	Eryngium koehneanum	EU070667
Apiaceae	Eryngium lacustre	EU070668
Apiaceae	Eryngium leavenworthii	EU070669
Apiaceae	Eryngium longifolium	EU070670
Apiaceae	Eryngium luzulaefolium	EU070671
Apiaceae	Eryngium macrocalyx	EU070672
Apiaceae	Eryngium maritimum	EU070674
Apiaceae	Eryngium megapotamicum	EU070675
Apiaceae	Eryngium megapotamicum	EU070676
Apiaceae	Eryngium megapotamicum	EU070677
Apiaceae	Eryngium mesopotamicum	EU070678
Apiaceae	Eryngium mesopotamicum	EU070679
Apiaceae	Eryngium mesopotamicum	EU070680
Apiaceae	Eryngium mexiae	EU070681
Apiaceae	Eryngium mexicanum	AF031961
Apiaceae	Eryngium mexicanum	EU070682
Apiaceae	Eryngium monocephalum	EU070683
Apiaceae	Eryngium nasturtiifolium	EU070685
Apiaceae	Eryngium nudicaule	EU070686
Apiaceae	Eryngium ombrophilum	EU070687
Apiaceae	Eryngium ovinum	EU070688
Apiaceae	Eryngium palmatum	EU070689
Apiaceae	Eryngium palmeri	EU070690
Apiaceae	Eryngium pandanifolium	EU070691
Apiaceae	Eryngium pandanifolium	EU070692
Apiaceae	Eryngium pandanifolium	EU070693
Apiaceae	Eryngium paniculatum	EU070694
Apiaceae	Eryngium pilularioides	EU070695
Apiaceae	Eryngium planum	EU070696
Apiaceae	Eryngium pohlianum	EU070697
Apiaceae	Eryngium pristis	EU070698
Apiaceae	Eryngium prostratum	EU070699
Apiaceae	Eryngium proteiflorum	EU070700
Apiaceae	Eryngium pseudojunceum	EU070701
Apiaceae	Eryngium purpusii	EU070702
Apiaceae	Eryngium pyramidale	EU070704
Apiaceae	Eryngium rauhianum	EU070705
Apiaceae	Eryngium rauhianum	EU070706
Apiaceae	Eryngium regnellii	EU070707
Apiaceae	Eryngium regnellii	EU070708
Apiaceae	Eryngium regnellii	EU070709
Apiaceae	Eryngium rojasii	EU070710
Apiaceae	Eryngium rostratum	EU070711
Apiaceae	Eryngium sanguisorba	EU070712
Apiaceae	Eryngium sanguisorba	EU070713
Apiaceae	Eryngium scaposum	EU070714
Apiaceae	Eryngium scirpinum	EU070715
Apiaceae	Eryngium sellowii	EU070716
Apiaceae	Eryngium sellowii	EU070717
Apiaceae	Eryngium serbicum	EU070718
Apiaceae	Eryngium serratum	EU070719
Apiaceae	Eryngium smithii	EU070720
Apiaceae	Eryngium sparganophyllum	EU070721
Apiaceae	Eryngium spiculosum	EU070722
Apiaceae	Eryngium subinerme	EU070723
Apiaceae	Eryngium tenue	EU070724
Apiaceae	Eryngium tenue	EU070725
Apiaceae	Eryngium ternatum	EU070726
Apiaceae	Eryngium thorifolium	EU070727
Apiaceae	Eryngium variifolium	EU070728
Apiaceae	Eryngium vaseyi	EU070729
Apiaceae	Eryngium venustum	EU070730
Apiaceae	Eryngium venustum	EU070731
Apiaceae	Eryngium vesiculosum	EU070732
Apiaceae	Eryngium vesiculosum	U72388
Apiaceae	Eryngium viviparum	EU070733
Apiaceae	Eryngium yuccifolium	EU070735
Apiaceae	Eryngium yuccifolium	EU070736
Apiaceae	Ferula akitschkensis	DQ379385
Apiaceae	Ferula badrakema	DQ379388
Apiaceae	Ferula botschantzevii	DQ379389
Apiaceae	Ferula ceratophylla	DQ379390
Apiaceae	Ferula clematidifolia	DQ379391
Apiaceae	Ferula communis	DQ379392
Apiaceae	Ferula communis	GQ165515
Apiaceae	Ferula communis	GQ165516
Apiaceae	Ferula communis	GQ165517
Apiaceae	Ferula communis	GQ165518
Apiaceae	Ferula decurrens	DQ379393
Apiaceae	Ferula dissecta	DQ379394
Apiaceae	Ferula diversivittata	DQ379395
Apiaceae	Ferula dshizakensis	DQ379397
Apiaceae	Ferula dubjanskyi	DQ379396
Apiaceae	Ferula equisetacea	DQ379398
Apiaceae	Ferula eugenii	DQ379399
Apiaceae	Ferula fedoroviorum	DQ379400
Apiaceae	Ferula ferganensis	DQ379401
Apiaceae	Ferula feruloides	DQ379402
Apiaceae	Ferula foetida	DQ379403
Apiaceae	Ferula foetidissima	DQ379404
Apiaceae	Ferula glauca	DQ379406
Apiaceae	Ferula gummosa	DQ379407
Apiaceae	Ferula gypsacea	DQ379408
Apiaceae	Ferula karakalensis	DQ379409
Apiaceae	Ferula karatavica	DQ379410
Apiaceae	Ferula karataviensis	DQ379411
Apiaceae	Ferula karelinii	EF560692
Apiaceae	Ferula kelifi	DQ379442
Apiaceae	Ferula kelleri	DQ379405
Apiaceae	Ferula kingdon-wardii	EU236166
Apiaceae	Ferula kirialovii	DQ379443
Apiaceae	Ferula kokanica	DQ379412
Apiaceae	Ferula korshinskyi	DQ379413
Apiaceae	Ferula koso-poljanskyi	DQ379414
Apiaceae	Ferula kyzylkumica	DQ379415
Apiaceae	Ferula lapidosa	DQ379416
Apiaceae	Ferula lehmannii	DQ379418
Apiaceae	Ferula leiophylla	DQ379420
Apiaceae	Ferula leucographa	DQ379419
Apiaceae	Ferula linkii	DQ379421
Apiaceae	Ferula lipskyi	DQ379422
Apiaceae	Ferula litwinowiana	DQ379423
Apiaceae	Ferula loscosii	DQ379424
Apiaceae	Ferula loscosii	DQ379425
Apiaceae	Ferula mogoltavica	DQ379429
Apiaceae	Ferula moschata	DQ379457
Apiaceae	Ferula neapolitana	DQ379431
Apiaceae	Ferula nevskii	DQ379432
Apiaceae	Ferula nuratavica	DQ379433
Apiaceae	Ferula olgae	DQ379434
Apiaceae	Ferula olivacea	EF560691
Apiaceae	Ferula olivacea	FJ385043
Apiaceae	Ferula oopoda	DQ379387
Apiaceae	Ferula oopoda	DQ379435
Apiaceae	Ferula ovina	DQ379426
Apiaceae	Ferula ovina	DQ379436
Apiaceae	Ferula ovina	DQ379437
Apiaceae	Ferula ovina	DQ379449
Apiaceae	Ferula pallida	DQ379438
Apiaceae	Ferula penninervis	DQ379439
Apiaceae	Ferula potaninii	DQ379440
Apiaceae	Ferula prangifolia	DQ379441
Apiaceae	Ferula renardii	DQ379444
Apiaceae	Ferula rubroarenosa	DQ379430
Apiaceae	Ferula samarkandica	DQ379417
Apiaceae	Ferula samarkandica	DQ379445
Apiaceae	Ferula schtschurowskiana	DQ379446
Apiaceae	Ferula sibirica	DQ379447
Apiaceae	Ferula songarica	DQ379448
Apiaceae	Ferula szowitsiana	DQ379427
Apiaceae	Ferula tadshikorum	DQ379450
Apiaceae	Ferula tatarica	DQ379451
Apiaceae	Ferula teterrima	DQ379452
Apiaceae	Ferula tingitana	DQ379453
Apiaceae	Ferula tschimganica	DQ379428
Apiaceae	Ferula tuberifera	DQ379454
Apiaceae	Ferula ugamica	DQ379455
Apiaceae	Ferula undulata	DQ379456
Apiaceae	Ferula varia	DQ379386
Apiaceae	Ferula xeromorpha	DQ379458
Apiaceae	Ferulago angulata	AY941300
Apiaceae	Ferulago asparagifolia	AJ621239
Apiaceae	Ferulago asparagifolia	AJ972388
Apiaceae	Ferulago confusa	AJ972896
Apiaceae	Ferulago galbanifera	AJ972386
Apiaceae	Ferulago humilis	AJ972902
Apiaceae	Ferulago macrosciadea	AJ972904
Apiaceae	Ferulago mughlae	AJ972900
Apiaceae	Ferulago sandrasica	AJ972898
Apiaceae	Ferulago silaifolia	AJ972390
Apiaceae	Ferulago thirkeana	AJ972392
Apiaceae	Ferulago trachycarpa	AJ972394
Apiaceae	Galagania ferganensis	DQ422838
Apiaceae	Galagania fragrantissima	DQ422839
Apiaceae	Galagania tenuisecta	DQ422840
Apiaceae	Gingidia algens	U72366
Apiaceae	Gingidia baxterae	U72365
Apiaceae	Gingidia decipiens	U72368
Apiaceae	Gingidia enysii	U72364
Apiaceae	Gingidia flabellata	U72369
Apiaceae	Gingidia harveyana	U72370
Apiaceae	Gingidia montana	AF324404
Apiaceae	Gingidia montana	U72363
Apiaceae	Gingidia trifoliolata	U72367
Apiaceae	Grammosciadium daucoides	AF073559
Apiaceae	Grammosciadium macrodon	AF073553
Apiaceae	Grammosciadium platycarpum	AF073552
Apiaceae	Grammosciadium pterocarpum	AF073558
Apiaceae	Grammosciadium scabridum	AF073556
Apiaceae	Helosciadium crassipes	AY360239
Apiaceae	Helosciadium nodiflorum	AY360240
Apiaceae	Helosciadium nodiflorum	DQ005661
Apiaceae	Helosciadium nodiflorum	EF177709
Apiaceae	Helosciadium repens	AY360241
Apiaceae	Heracleum aconitifolium	AF009104
Apiaceae	Heracleum afghanicum	DQ468071
Apiaceae	Heracleum anisactis	EF043017
Apiaceae	Heracleum antasiaticum	AM167914
Apiaceae	Heracleum antasiaticum	AM168441
Apiaceae	Heracleum antasiaticum	DQ427045
Apiaceae	Heracleum apiifolium	DQ427050
Apiaceae	Heracleum argaeum	DQ427041
Apiaceae	Heracleum argaeum	DQ993236
Apiaceae	Heracleum asperum	DQ468077
Apiaceae	Heracleum bivittatum	EU236168
Apiaceae	Heracleum candicans	DQ516378
Apiaceae	Heracleum candicans	EU001368
Apiaceae	Heracleum candicans	EU625290
Apiaceae	Heracleum carpaticum	EF043019
Apiaceae	Heracleum chorodanum	DQ427049
Apiaceae	Heracleum crenatifolium	AM167920
Apiaceae	Heracleum crenatifolium	AM168447
Apiaceae	Heracleum crenatifolium	DQ993244
Apiaceae	Heracleum cyclocarpum	EF043021
Apiaceae	Heracleum dissectifolium	EU001366
Apiaceae	Heracleum dissectum	DQ468072
Apiaceae	Heracleum forrestii	EU001372
Apiaceae	Heracleum forrestii	EU236169
Apiaceae	Heracleum freynianum	DQ468075
Apiaceae	Heracleum freynianum	DQ927298
Apiaceae	Heracleum grandiflorum	DQ468076
Apiaceae	Heracleum grandiflorum	DQ927296
Apiaceae	Heracleum hemsleyanum	EU001371
Apiaceae	Heracleum henryi	EU625289
Apiaceae	Heracleum humile	DQ996574
Apiaceae	Heracleum lasiopetalum	EF043035
Apiaceae	Heracleum lehmannianum	DQ427048
Apiaceae	Heracleum leskovii	DQ468079
Apiaceae	Heracleum ligusticifolium	DQ996589
Apiaceae	Heracleum mantegazzianum	DQ468080
Apiaceae	Heracleum marashicum	DQ993242
Apiaceae	Heracleum maximum	U30543
Apiaceae	Heracleum millefolium	EU001362
Apiaceae	Heracleum millefolium	EU236170
Apiaceae	Heracleum minimum	DQ996572
Apiaceae	Heracleum moellendorffii	AY548226
Apiaceae	Heracleum moellendorffii	EU001363
Apiaceae	Heracleum moellendorffii	EU625292
Apiaceae	Heracleum obtusifolium	EU001370
Apiaceae	Heracleum oreocharis	EU001367
Apiaceae	Heracleum osseticum	DQ927294
Apiaceae	Heracleum pastinaca	DQ993238
Apiaceae	Heracleum pastinacifolium	AM167908
Apiaceae	Heracleum pastinacifolium	AM168435
Apiaceae	Heracleum pastinacifolium	EF043022
Apiaceae	Heracleum persicum	AM167918
Apiaceae	Heracleum persicum	AM168445
Apiaceae	Heracleum peshmenianum	DQ996571
Apiaceae	Heracleum platytaenium	DQ468078
Apiaceae	Heracleum ponticum	DQ427047
Apiaceae	Heracleum rawianum	DQ993240
Apiaceae	Heracleum rechingeri	DQ427042
Apiaceae	Heracleum rechingeri	EF043024
Apiaceae	Heracleum rigens	U30549
Apiaceae	Heracleum roseum	DQ468074
Apiaceae	Heracleum scabridum	EU236171
Apiaceae	Heracleum scabrum	DQ427046
Apiaceae	Heracleum schelkovnikovii	EF043025
Apiaceae	Heracleum sibiricum	DQ996576
Apiaceae	Heracleum sibiricum	EF043030
Apiaceae	Heracleum sibiricum	EF043031
Apiaceae	Heracleum sibiricum	EF043032
Apiaceae	Heracleum sosnowskyi	EF043026
Apiaceae	Heracleum sphondylium	AM167912
Apiaceae	Heracleum sphondylium	AM168439
Apiaceae	Heracleum sphondylium	U30545
Apiaceae	Heracleum stenopterum	EU001369
Apiaceae	Heracleum trachyloma	AM167910
Apiaceae	Heracleum trachyloma	AM168437
Apiaceae	Heracleum trachyloma	EF043027
Apiaceae	Heracleum transcaucasicum	DQ468073
Apiaceae	Heracleum yungningense	EU001365
Apiaceae	Heteromorpha arborescens var. abyssinica	DQ368848
Apiaceae	Heteromorpha arborescens var. arborescens	DQ368849
Apiaceae	Heteromorpha arborescens var. arborescens	DQ368850
Apiaceae	Heteromorpha involucrata	DQ368851
Apiaceae	Heteromorpha involucrata	DQ368852
Apiaceae	Heteromorpha involucrata	DQ368853
Apiaceae	Heteromorpha papillosa	DQ368854
Apiaceae	Heteromorpha pubescens	DQ368855
Apiaceae	Heteromorpha stenophylla var. transvaalensis	DQ368856
Apiaceae	Hyalolaena bupleuroides	DQ422841
Apiaceae	Hyalolaena intermedia	DQ422842
Apiaceae	Hyalolaena trichophylla	DQ422843
Apiaceae	Hyalolaena tschuiliensis	DQ422844
Apiaceae	Hymenidium wilsonii	EU236200
Apiaceae	Hymenidium wrightianum	EU236201
Apiaceae	Laser rechingeri	AY974773
Apiaceae	Laser trilobum	AF009123
Apiaceae	Laserpitium hispidum	U78421
Apiaceae	Laserpitium petrophilum	AF073567
Apiaceae	Laserpitium prutenicum	AF336374
Apiaceae	Laserpitium siler	U30529
Apiaceae	Leiotulus dasyanthus	EF043011
Apiaceae	Leiotulus porphyrodiscus	AY941303
Apiaceae	Leiotulus secacul	DQ996577
Apiaceae	Leutea cupularis	AY941305
Apiaceae	Leutea elbursensis	AY941304
Apiaceae	Leutea petiolaris	AY941306
Apiaceae	Lichtensteinia obscura	DQ368858
Apiaceae	Lichtensteinia trifida	DQ368860
Apiaceae	Lichtensteinia trifida	DQ368861
Apiaceae	Ligusticopsis brachyloba	AY330510
Apiaceae	Ligusticopsis coniifolia	AY330494
Apiaceae	Ligusticopsis dielsianaei	AY330511
Apiaceae	Ligusticopsis wallichiana	AY330495
Apiaceae	Ligusticum acuminatum	EU236172
Apiaceae	Ligusticum canadense	AF009114
Apiaceae	Ligusticum daucoides	EU236173
Apiaceae	Ligusticum delavayi	EU236174
Apiaceae	Ligusticum involucratum	EU236175
Apiaceae	Ligusticum jeholense	AY548218
Apiaceae	Ligusticum jeholense	FJ481927
[truncated: 32,677 more rows]

## Sheet: Monocotyledons
Family name	Species name	Accession NO.
Acoraceae	Acorus americanus	DQ008850
Acoraceae	Acorus calamus	DQ008848
Acoraceae	Acorus calamus	DQ008852
Acoraceae	Acorus calamus var. angustatus	DQ008853
Acoraceae	Acorus gramineus	DQ008846
Acoraceae	Acorus gramineus	DQ008849
Acoraceae	Acorus latifolius	DQ008843
Acoraceae	Acorus macrospadiceus	DQ008842
Acoraceae	Acorus tatarinowii	DQ008844
Acoraceae	Acorus tatarinowii	DQ008845
Acoraceae	Acorus tatarinowii	DQ008851
Acoraceae	Acorus xiangyeus	DQ008841
Agavaceae	Agave americana	U24017
Agavaceae	Agave angustiarum	AM884821
Agavaceae	Agave antillarum	AM884833
Agavaceae	Agave attenuata	U24018
Agavaceae	Agave aurea	AM884819
Agavaceae	Agave capensis	AM884820
Agavaceae	Agave convallis	AM884822
Agavaceae	Agave dasylirioides	U24019
Agavaceae	Agave datylio	AM884827
Agavaceae	Agave gentryi	AM884836
Agavaceae	Agave guiengola	AM884834
Agavaceae	Agave kerchovei	AM884826
Agavaceae	Agave lecheguilla	AM884835
Agavaceae	Agave lecheguilla	U24020
Agavaceae	Agave nizandensis	AM884837
Agavaceae	Agave parviflora	AM884838
Agavaceae	Agave petrophila	AM884823
Agavaceae	Agave potatorum	AM884839
Agavaceae	Agave rhodacantha	AM884828
Agavaceae	Agave salmiana	AM884829
Agavaceae	Agave striata	U24021
Agavaceae	Agave striata subsp. striata	AM884824
Agavaceae	Agave striata subsp. stricta	AM884825
Agavaceae	Agave titanota	AM884830
Agavaceae	Agave triangularis	AM884831
Agavaceae	Agave victoriae-reginae	AM884832
Agavaceae	Beschorneria albiflora	U24025
Agavaceae	Beschorneria yuccoides	U24028
Agavaceae	Furcraea guatemalensis	AM884840
Agavaceae	Furcraea longaeva	AM884841
Agavaceae	Furcraea pubescens	U24037
Agavaceae	Hesperaloe funifera	U24038
Agavaceae	Hesperaloe parviflora	U24039
Agavaceae	Manfreda hauniensis	AM884842
Agavaceae	Manfreda scabra	U24042
Agavaceae	Manfreda virginica	U24043
Agavaceae	Polianthes geminiflora	U24047
Agavaceae	Polianthes graminifolia	AM884843
Agavaceae	Polianthes pringlei	U24048
Agavaceae	Yucca elata	U24052
Agavaceae	Yucca treculeana	U24053
Alismataceae	Alisma canaliculatum	DQ468388
Alismataceae	Alisma gramineum	DQ468391
Alismataceae	Alisma lanceolatum	DQ468390
Alismataceae	Alisma nanum	DQ468389
Alismataceae	Alisma orientale	AY519469
Alismataceae	Alisma orientale	DQ016540
Alismataceae	Alisma plantago-aquatica	AJ012291
Alismataceae	Alisma plantago-aquatica	AY588940
Alismataceae	Alisma plantago-aquatica	DQ011501
Alismataceae	Sagittaria lichuanensis	AY395992
Alismataceae	Sagittaria natans	AY395996
Alismataceae	Sagittaria potamogetifolia	AY395990
Alismataceae	Sagittaria pygmaea	AY395989
Alismataceae	Sagittaria tengtsungensis	AY395994
Alismataceae	Sagittaria wuyiensis	AY395993
Alliaceae	Allium acutiflorum	EU626389
Alliaceae	Allium aflatunense	AF037615
Alliaceae	Allium aflatunense	FM177239
Alliaceae	Allium aflatunense	FM177240
Alliaceae	Allium aflatunense	FM177241
Alliaceae	Allium akaka	FM177242
Alliaceae	Allium akaka	FM177243
Alliaceae	Allium akaka	FM177244
Alliaceae	Allium akaka	FM177245
Alliaceae	Allium akaka	FM177246
Alliaceae	Allium alaicum	FM177250
Alliaceae	Allium albidum	AJ411841
Alliaceae	Allium albidum	AJ411892
Alliaceae	Allium albidum	AJ411954
Alliaceae	Allium alexeianum	FM177247
Alliaceae	Allium alexeianum	FM177248
Alliaceae	Allium alexeianum	FM177249
Alliaceae	Allium altaicum	AJ411928
Alliaceae	Allium altaicum	AJ412749
Alliaceae	Allium altaicum	AJ412750
Alliaceae	Allium altaicum	AM418364
Alliaceae	Allium altaicum	GQ412198
Alliaceae	Allium altissimum	FM177251
Alliaceae	Allium altissimum	FM177252
Alliaceae	Allium altyncolicum	AJ411939
Alliaceae	Allium ampeloprasum	AJ411888
Alliaceae	Allium ampeloprasum	AJ411900
Alliaceae	Allium ampeloprasum	DQ176006
Alliaceae	Allium ampeloprasum	EU626290
Alliaceae	Allium ampeloprasum	EU626291
Alliaceae	Allium ampeloprasum	EU626292
Alliaceae	Allium ampeloprasum	EU626293
Alliaceae	Allium ampeloprasum	EU626294
Alliaceae	Allium ampeloprasum	EU626296
Alliaceae	Allium ampeloprasum	EU626297
Alliaceae	Allium ampeloprasum	EU626298
Alliaceae	Allium ampeloprasum	EU626300
Alliaceae	Allium ampeloprasum	EU626301
Alliaceae	Allium ampeloprasum	EU626302
Alliaceae	Allium ampeloprasum	EU626303
Alliaceae	Allium ampeloprasum	EU626305
Alliaceae	Allium ampeloprasum	EU626307
Alliaceae	Allium ampeloprasum	EU626309
Alliaceae	Allium ampeloprasum	EU626310
Alliaceae	Allium ampeloprasum	EU626311
Alliaceae	Allium ampeloprasum	EU626314
Alliaceae	Allium ampeloprasum	EU626317
Alliaceae	Allium ampeloprasum	EU626319
Alliaceae	Allium ampeloprasum	EU626320
Alliaceae	Allium ampeloprasum	EU626322
Alliaceae	Allium ampeloprasum	EU626335
Alliaceae	Allium ampeloprasum	EU626336
Alliaceae	Allium ampeloprasum	EU626338
Alliaceae	Allium ampeloprasum	EU626339
Alliaceae	Allium ampeloprasum	EU626344
Alliaceae	Allium ampeloprasum	EU626350
Alliaceae	Allium ampeloprasum	EU626351
Alliaceae	Allium ampeloprasum	EU626352
Alliaceae	Allium ampeloprasum	EU626353
Alliaceae	Allium ampeloprasum	EU626356
Alliaceae	Allium ampeloprasum	EU626357
Alliaceae	Allium ampeloprasum	EU626358
Alliaceae	Allium ampeloprasum	EU626359
Alliaceae	Allium ampeloprasum	EU626361
Alliaceae	Allium ampeloprasum	EU626362
Alliaceae	Allium ampeloprasum	EU626363
Alliaceae	Allium ampeloprasum	EU626364
Alliaceae	Allium ampeloprasum	EU626368
Alliaceae	Allium ampeloprasum	EU626369
Alliaceae	Allium ampeloprasum	EU626370
Alliaceae	Allium ampeloprasum	EU626371
Alliaceae	Allium ampeloprasum	EU626396
Alliaceae	Allium ampeloprasum	FJ664289
Alliaceae	Allium ampeloprasum	FJ664300
Alliaceae	Allium ampeloprasum	FJ664303
Alliaceae	Allium ampeloprasum	FJ664304
Alliaceae	Allium ampeloprasum	FJ664305
Alliaceae	Allium ampeloprasum	FJ664306
Alliaceae	Allium ampeloprasum	FJ664307
Alliaceae	Allium ampeloprasum	FJ664308
Alliaceae	Allium ampeloprasum	FJ664309
Alliaceae	Allium ampeloprasum	FJ664310
Alliaceae	Allium ampeloprasum	FJ664311
Alliaceae	Allium ampeloprasum	FJ664312
Alliaceae	Allium ampeloprasum	FJ664313
Alliaceae	Allium ampeloprasum	FJ664314
Alliaceae	Allium ampeloprasum	FJ664315
Alliaceae	Allium ampeloprasum	FJ664316
Alliaceae	Allium ampeloprasum	FJ664317
Alliaceae	Allium ampeloprasum	FJ664318
Alliaceae	Allium ampeloprasum	FJ664319
Alliaceae	Allium ampeloprasum	FJ664320
Alliaceae	Allium ampeloprasum	FJ664321
Alliaceae	Allium ampeloprasum	FJ664322
Alliaceae	Allium ampeloprasum	FJ664323
Alliaceae	Allium ampeloprasum	FJ664324
Alliaceae	Allium ampeloprasum	FJ664325
Alliaceae	Allium ampeloprasum	FJ664326
Alliaceae	Allium ampeloprasum	FJ664327
Alliaceae	Allium ampeloprasum	FJ664328
Alliaceae	Allium ampeloprasum	FJ664329
Alliaceae	Allium ampeloprasum	FJ664330
Alliaceae	Allium ampeloprasum	FJ664331
Alliaceae	Allium ampeloprasum	FJ664332
Alliaceae	Allium ampeloprasum	FJ664333
Alliaceae	Allium ampeloprasum	FJ664334
Alliaceae	Allium ampeloprasum	FJ664335
Alliaceae	Allium ampeloprasum	FJ664336
Alliaceae	Allium ampeloprasum	FJ664337
Alliaceae	Allium ampeloprasum	FJ664338
Alliaceae	Allium ampeloprasum	FJ664339
Alliaceae	Allium ampeloprasum	FJ664340
Alliaceae	Allium ampeloprasum	FJ890324
Alliaceae	Allium ampeloprasum	FJ890329
Alliaceae	Allium ampeloprasum	FJ890334
Alliaceae	Allium ampeloprasum subsp. ampeloprasum	EU626295
Alliaceae	Allium ampeloprasum subsp. ampeloprasum	EU626299
Alliaceae	Allium ampeloprasum subsp. ampeloprasum	EU626304
Alliaceae	Allium ampeloprasum subsp. ampeloprasum	EU626340
Alliaceae	Allium ampeloprasum subsp. ampeloprasum	EU626349
Alliaceae	Allium ampeloprasum subsp. ampeloprasum	EU626354
Alliaceae	Allium ampeloprasum subsp. ampeloprasum	EU626355
Alliaceae	Allium ampeloprasum subsp. ampeloprasum	EU626365
Alliaceae	Allium ampeloprasum subsp. ampeloprasum	EU626366
Alliaceae	Allium ampeloprasum subsp. ampeloprasum	EU626367
Alliaceae	Allium ampeloprasum var. babingtonii	EU626306
Alliaceae	Allium ampeloprasum var. babingtonii	EU626316
Alliaceae	Allium ampeloprasum var. babingtonii	EU626321
Alliaceae	Allium ampeloprasum var. babingtonii	EU626337
Alliaceae	Allium ampeloprasum var. babingtonii	EU626341
Alliaceae	Allium ampeloprasum var. babingtonii	EU626342
Alliaceae	Allium ampeloprasum var. babingtonii	EU626345
Alliaceae	Allium ampeloprasum var. babingtonii	EU626346
Alliaceae	Allium ampeloprasum var. babingtonii	EU626347
Alliaceae	Allium ampeloprasum var. babingtonii	EU626348
Alliaceae	Allium amplectens	AF055097
Alliaceae	Allium angulosum	AJ250287
Alliaceae	Allium anisopodium	AJ411847
Alliaceae	Allium arkitense	FM177256
Alliaceae	Allium aroides	AJ411915
Alliaceae	Allium aroides	FM177257
Alliaceae	Allium aroides	FM177258
Alliaceae	Allium aroides	FM177259
Alliaceae	Allium asarense	AJ411937
Alliaceae	Allium asarense	AM418365
Alliaceae	Allium aschersonianum	FM177260
Alliaceae	Allium assadii	FM177261
Alliaceae	Allium atropurpureum	AF037616
Alliaceae	Allium atropurpureum	FM177262
Alliaceae	Allium atropurpureum	FM177263
Alliaceae	Allium atropurpureum	FM177460
Alliaceae	Allium atrosanguineum	AJ411864
Alliaceae	Allium atrosanguineum	AJ411894
Alliaceae	Allium atrosanguineum var. fedtschenkoanum	AJ411844
Alliaceae	Allium atrosanguineum var. fedtschenkoanum	AJ411916
Alliaceae	Allium atroviolaceum	AJ411884
Alliaceae	Allium atroviolaceum	EU626324
Alliaceae	Allium austrosibiricum	AJ411832
Alliaceae	Allium backhousianum	AJ411964
Alliaceae	Allium backhousianum	FM177264
Alliaceae	Allium backhousianum	FM177265
Alliaceae	Allium backhousianum	FM177266
Alliaceae	Allium bakhtiaricum	FM177269
Alliaceae	Allium beesianum	AJ411860
Alliaceae	Allium bidentatum	AJ411861
Alliaceae	Allium bidentatum	GQ412200
Alliaceae	Allium bolanderi	AF055101
Alliaceae	Allium bourgeaui subsp. bourgeaui	EU626387
Alliaceae	Allium brachyscapum	FM177273
Alliaceae	Allium brevidens	AJ412721
Alliaceae	Allium breviscapum	FM177274
Alliaceae	Allium brevistylum	AJ311871
Alliaceae	Allium brevistylum	AJ412763
Alliaceae	Allium bucharicum	FM177275
Alliaceae	Allium bucharicum	FM177276
Alliaceae	Allium bulgaricum	AJ412747
Alliaceae	Allium caeruleum	AJ411903
Alliaceae	Allium caeruleum	AJ412729
Alliaceae	Allium caesium	AJ412731
Alliaceae	Allium cardiostemon	AJ411971
Alliaceae	Allium cardiostemon	FM177277
Alliaceae	Allium cardiostemon	FM177278
Alliaceae	Allium cardiostemon	FM177279
Alliaceae	Allium carolinianum	AJ250290
Alliaceae	Allium carolinianum	AM418362
Alliaceae	Allium caspium subsp. baissunense	FM177267
Alliaceae	Allium caspium subsp. baissunense	FM177268
Alliaceae	Allium caspium subsp. caspium	FM177280
Alliaceae	Allium caspium subsp. caspium	FM177281
Alliaceae	Allium cepa	AJ411944
Alliaceae	Allium cepa	AM418367
Alliaceae	Allium cepa	AM418368
Alliaceae	Allium cepa	AM418369
Alliaceae	Allium cepa	AM418370
Alliaceae	Allium cepa	AM492188
Alliaceae	Allium cepa	FJ664287
Alliaceae	Allium cepa var. aggregatum	AJ411906
Alliaceae	Allium cernuum	AF037622
Alliaceae	Allium cernuum	AJ250289
Alliaceae	Allium cernuum	AJ411923
Alliaceae	Allium chamaemoly	AF055109
Alliaceae	Allium chamarense	AJ411957
Alliaceae	Allium chelotum	FM177282
Alliaceae	Allium chelotum	FM177464
Alliaceae	Allium chelotum	FM177465
Alliaceae	Allium chinense	AJ411848
Alliaceae	Allium chinense	AJ411948
Alliaceae	Allium chitralicum	FM177283
Alliaceae	Allium chodsha-bakirganicum	FM177285
Alliaceae	Allium christophii	AF037610
Alliaceae	Allium christophii	AJ411966
Alliaceae	Allium christophii	FM177272
Alliaceae	Allium christophii	FM177284
Alliaceae	Allium christophii	FM177289
Alliaceae	Allium christophii	FM177290
Alliaceae	Allium christophii	FM177291
Alliaceae	Allium clathratum	AJ411855
Alliaceae	Allium commutatum	EU626385
Alliaceae	Allium commutatum	EU626386
Alliaceae	Allium commutatum	EU626388
Alliaceae	Allium condensatum	AJ412751
Alliaceae	Allium condensatum	AJ412752
Alliaceae	Allium condensatum	GQ412201
Alliaceae	Allium condensatum	GQ412202
Alliaceae	Allium costatovaginatum	FM177286
Alliaceae	Allium costatovaginatum	FM177287
Alliaceae	Allium costatovaginatum	FM177288
Alliaceae	Allium crystallinum	AJ412724
Alliaceae	Allium cupanii	AJ412737
Alliaceae	Allium cupuliferum subsp. cupuliferum	FM177292
Alliaceae	Allium cupuliferum subsp. cupuliferum	FM177293
Alliaceae	Allium cupuliferum subsp. cupuliferum	FM177294
Alliaceae	Allium cupuliferum subsp. cupuliferum	FM177295
Alliaceae	Allium cyaneum	AJ411880
Alliaceae	Allium cyathophorum	AJ250288
Alliaceae	Allium cyathophorum	AJ411889
Alliaceae	Allium cyathophorum	AJ411921
Alliaceae	Allium cyrilli	FM177462
Alliaceae	Allium cyrilli	FM177463
Alliaceae	Allium daghestanicum	AJ411850
Alliaceae	Allium darwasicum	AF037617
Alliaceae	Allium darwasicum	FM177296
Alliaceae	Allium darwasicum	FM177297
Alliaceae	Allium darwasicum	FM177298
Alliaceae	Allium darwasicum	FM177302
Alliaceae	Allium darwasicum	FM177303
Alliaceae	Allium darwasicum	FM177304
Alliaceae	Allium darwasicum	FM177452
Alliaceae	Allium dasyphyllum	FM177305
Alliaceae	Allium decipiens	FM177306
Alliaceae	Allium decipiens	FM177307
Alliaceae	Allium deltoidefistulosum	GQ412203
Alliaceae	Allium dentigerum	AJ411958
Alliaceae	Allium derderianum	FM177308
Alliaceae	Allium derderianum	FM177309
Alliaceae	Allium derderianum	FM177310
Alliaceae	Allium dichlamydeum	AF055098
Alliaceae	Allium dodecadontum	FM177461
Alliaceae	Allium dregeanum	AJ411962
Alliaceae	Allium drepanophyllum	AJ411854
Alliaceae	Allium drobovii	AJ411895
Alliaceae	Allium drummondii	AJ411908
Alliaceae	Allium eduardii	AJ411959
Alliaceae	Allium eduardii	AJ412756
Alliaceae	Allium elburzense	FM177311
Alliaceae	Allium elegans	AJ412730
Alliaceae	Allium ellisii	FM177384
Alliaceae	Allium ellisii	FM177385
Alliaceae	Allium eremoprasum	AJ412726
Alliaceae	Allium ericetorum	AJ311867
Alliaceae	Allium ericetorum	AJ411856
Alliaceae	Allium ericetorum	AJ412755
Alliaceae	Allium farctum	AM492184
Alliaceae	Allium farctum	AM492190
Alliaceae	Allium fetisowii	AF037619
Alliaceae	Allium fetisowii	FM177316
Alliaceae	Allium fetisowii	FM177317
Alliaceae	Allium fetisowii	FM177318
Alliaceae	Allium fetisowii	FM177420
Alliaceae	Allium fetisowii	FM177457
Alliaceae	Allium filidens	AJ412723
Alliaceae	Allium filidentiforme	AJ412722
Alliaceae	Allium fimbriatum	AJ411932
Alliaceae	Allium fistulosum	AJ411918
Alliaceae	Allium fistulosum	AM418371
Alliaceae	Allium fistulosum	AM418372
Alliaceae	Allium fistulosum	FJ664288
Alliaceae	Allium flavescens	AJ411842
Alliaceae	Allium flavidum	AJ411956
Alliaceae	Allium flavum var. minus	AJ411926
Alliaceae	Allium galanthum	AJ411905
Alliaceae	Allium galanthum	AM418373
Alliaceae	Allium galanthum	AM418374
Alliaceae	Allium giganteum	AF037607
Alliaceae	Allium giganteum	FM177319
Alliaceae	Allium giganteum	FM177320
Alliaceae	Allium giganteum	FM177354
Alliaceae	Allium gilgiticum	AJ412762
Alliaceae	Allium glandulosum	AJ412746
Alliaceae	Allium goodingii	AF055095
Alliaceae	Allium goodingii	AJ411930
Alliaceae	Allium griffithianum	AJ411862
Alliaceae	Allium gunibicum	AJ411890
Alliaceae	Allium gunibicum	AM418361
Alliaceae	Allium gypsaceum	AF081255
Alliaceae	Allium gypsaceum	AJ411969
Alliaceae	Allium gypsaceum	FM177321
Alliaceae	Allium gypsaceum	FM177322
Alliaceae	Allium haneltii	AJ412725
Alliaceae	Allium helicophyllum	FM177324
Alliaceae	Allium helicophyllum	FM177325
Alliaceae	Allium hexaceras	FM177326
Alliaceae	Allium hirtifolium	AF037612
Alliaceae	Allium hissaricum	FM177327
Alliaceae	Allium hissaricum	FM177328
Alliaceae	Allium hissaricum	FM177329
Alliaceae	Allium hissaricum	FM177330
Alliaceae	Allium hollandicum	FM177331
Alliaceae	Allium hollandicum	FM177332
Alliaceae	Allium hollandicum	FM177333
Alliaceae	Allium hookeri	AJ250297
Alliaceae	Allium hookeri	AJ412740
Alliaceae	Allium hyalinum	AF055099
Alliaceae	Allium hymenorrhizum	AJ411879
Alliaceae	Allium hymenorrhizum	FM945428
Alliaceae	Allium hymenorrhizum	FM945429
Alliaceae	Allium inaequale	AJ412735
Alliaceae	Allium incensiodorum	AJ411866
Alliaceae	Allium insubricum	AJ250291
Alliaceae	Allium insufficiens	FM177334
Alliaceae	Allium iranicum	AJ411961
Alliaceae	Allium iranicum	EU626312
Alliaceae	Allium iranicum	EU626313
Alliaceae	Allium iranicum	EU626315
Alliaceae	Allium iranicum	EU626318
Alliaceae	Allium iranicum	EU626323
Alliaceae	Allium iranicum	EU626325
Alliaceae	Allium iranicum	EU626390
Alliaceae	Allium iranicum	EU626391
Alliaceae	Allium iranicum	EU626392
Alliaceae	Allium iranicum	EU626393
Alliaceae	Allium isakulii subsp. balkhanicum	FM177270
Alliaceae	Allium isakulii subsp. balkhanicum	FM177271
Alliaceae	Allium isakulii subsp. subkopetdagense	FM177427
Alliaceae	Allium isakulii subsp. subkopetdagense	FM177428
Alliaceae	Allium jesdianum	AF037614
Alliaceae	Allium jesdianum subsp. angustitepalum	FM177253
Alliaceae	Allium jesdianum subsp. angustitepalum	FM177254
Alliaceae	Allium jesdianum subsp. angustitepalum	FM177255
Alliaceae	Allium jesdianum subsp. jesdianum	FM177335
Alliaceae	Allium jesdianum subsp. jesdianum	FM177336
Alliaceae	Allium jesdianum subsp. jesdianum	FM177337
Alliaceae	Allium jodanthum	AJ411902
Alliaceae	Allium karataviense	AF037618
Alliaceae	Allium karataviense	AJ411922
Alliaceae	Allium karataviense	FM177338
Alliaceae	Allium karataviense	FM177339
Alliaceae	Allium karataviense	FM177340
Alliaceae	Allium karataviense	FM177341
Alliaceae	Allium karelinii	AJ411876
Alliaceae	Allium kaschianum	AJ412754
Alliaceae	Allium kingdonii	AJ250286
Alliaceae	Allium koelzii	FM177313
Alliaceae	Allium koelzii	FM177314
Alliaceae	Allium koelzii	FM177315
Alliaceae	Allium komarovianum	AJ412760
Alliaceae	Allium komarowii	AJ411967
Alliaceae	Allium komarowii	FM177342
Alliaceae	Allium komarowii	FM177343
Alliaceae	Allium komarowii	FM177344
Alliaceae	Allium kopetdagense	AJ411950
Alliaceae	Allium koreanum	GQ412204
Alliaceae	Allium koreanum	GQ412205
Alliaceae	Allium kuhsorkhense	FM177386
Alliaceae	Allium kujukense	AJ411947
Alliaceae	Allium kunthianum	AJ412734
Alliaceae	Allium kuramense	AJ411868
Alliaceae	Allium kurssanovii	AJ311869
Alliaceae	Allium ledebourianum	AJ411925
Alliaceae	Allium leucanthum	EU626372
Alliaceae	Allium leucanthum	EU626373
Alliaceae	Allium leucocephalum	AJ412757
Alliaceae	Allium lineare	AJ311870
Alliaceae	Allium lineare	AJ411951
Alliaceae	Allium linearifolium	GQ412206
Alliaceae	Allium linearifolium	GQ412207
Alliaceae	Allium lipskyanum	FM177348
Alliaceae	Allium lipskyanum	FM177349
Alliaceae	Allium lipskyanum	FM177350
Alliaceae	Allium litvinovii	AJ412727
Alliaceae	Allium longistylum	GQ412209
Alliaceae	Allium longistylum	GQ412210
Alliaceae	Allium longistylum	GQ412211
Alliaceae	Allium longistylum	GQ412212
Alliaceae	Allium macleanii	AF037608
Alliaceae	Allium macleanii	FM177351
Alliaceae	Allium macleanii	FM177352
Alliaceae	Allium macleanii	FM177353
Alliaceae	Allium macranthum	AJ411851
Alliaceae	Allium macrostemon	AJ412738
Alliaceae	Allium macrostemon	GQ412213
Alliaceae	Allium macrostemon	GQ412214
Alliaceae	Allium mairei	AJ250298
Alliaceae	Allium majus	FM177355
Alliaceae	Allium malyschevii	AJ412758
Alliaceae	Allium margaritae	AJ412732
Alliaceae	Allium materculae	FM177356
Alliaceae	Allium materculae	FM177357
Alliaceae	Allium materculae	FM177358
Alliaceae	Allium maximowiczii	AJ411877
Alliaceae	Allium melanantherum	AJ412739
Alliaceae	Allium microdictyon	AJ411859
Alliaceae	Allium microdictyon	GQ412216
Alliaceae	Allium microdictyon	GQ412217
Alliaceae	Allium microdictyon	GQ420672
Alliaceae	Allium minorense	AJ412748
Alliaceae	Allium minutiflorum	FM177446
Alliaceae	Allium moly	AF055108
Alliaceae	Allium moly	AJ412743
Alliaceae	Allium monadelphum	AJ411955
Alliaceae	Allium monanthum	AJ411943
Alliaceae	Allium mongolicum	AJ411883
Alliaceae	Allium montibaicalense	AJ411838
Alliaceae	Allium montibaicalense	AJ411871
Alliaceae	Allium moschatum	AJ411872
Alliaceae	Allium motor	FM177362
Alliaceae	Allium motor	FM177363
Alliaceae	Allium motor	FM177364
Alliaceae	Allium neapolitanum	AF055104
Alliaceae	Allium neriniflorum	AJ250292
Alliaceae	Allium neriniflorum	AJ411913
Alliaceae	Allium neriniflorum	AJ411920
Alliaceae	Allium neriniflorum	GQ412221
Alliaceae	Allium nerinifolium	AF055111
Alliaceae	Allium nevskianum	FM177365
Alliaceae	Allium nevskianum	FM177366
Alliaceae	Allium nevskianum	FM177367
Alliaceae	Allium nigrum	AJ411965
Alliaceae	Allium nigrum	FM177368
Alliaceae	Allium nigrum	FM177369
Alliaceae	Allium nigrum	FM177370
Alliaceae	Allium nigrum	FM177458
Alliaceae	Allium noeanum	AJ411970
Alliaceae	Allium noeanum	FM177374
Alliaceae	Allium noeanum	FM177444
Alliaceae	Allium nutans	AJ411909
Alliaceae	Allium nutans	AJ411924
Alliaceae	Allium nutans	GQ412222
Alliaceae	Allium obliquum	AJ412753
Alliaceae	Allium obliquum	FM945432
Alliaceae	Allium ochotense	GQ412223
Alliaceae	Allium ochotense	GQ412224
Alliaceae	Allium ochroleucum subsp. pseudosuaveolens	AJ411863
Alliaceae	Allium oleraceum	FJ664286
Alliaceae	Allium oliganthum	AJ411835
Alliaceae	Allium oreophilum	AF037620
Alliaceae	Allium oreophilum	AJ411931
Alliaceae	Allium oreoprasoides	AJ411896
Alliaceae	Allium oreoprasum	AJ411867
Alliaceae	Allium oreoprasum	AJ411933
Alliaceae	Allium orientale	FM177375
Alliaceae	Allium orientale	FM177376
Alliaceae	Allium orientale	FM177377
Alliaceae	Allium oschaninii	AJ411940
Alliaceae	Allium oschaninii	AM418375
Alliaceae	Allium oschaninii	AM418376
Alliaceae	Allium oschaninii	AM418377
Alliaceae	Allium oschaninii	AM418378
Alliaceae	Allium oschaninii	AM492185
Alliaceae	Allium oschaninii	AM492186
Alliaceae	Allium oschaninii	AM492187
Alliaceae	Allium ovalifolium	AJ411882
Alliaceae	Allium pamiricum	AJ412736
Alliaceae	Allium paniculatum	AJ411949
Alliaceae	Allium paradoxum	AJ412741
Alliaceae	Allium parvulum	AJ412720
Alliaceae	Allium petraeum	AJ411953
Alliaceae	Allium petraeum	AM418363
Alliaceae	Allium platyspathum	AJ411878
Alliaceae	Allium platyspathum subsp. amblyophyllum	AJ411875
Alliaceae	Allium polyanthum	EU626308
Alliaceae	Allium polyanthum	FJ664292
Alliaceae	Allium polyanthum	FJ664293
Alliaceae	Allium polyanthum	FJ664294
Alliaceae	Allium polyanthum	FJ664295
Alliaceae	Allium polyanthum	FJ664296
Alliaceae	Allium polyanthum	FJ664297
Alliaceae	Allium polyanthum	FJ664298
Alliaceae	Allium polyanthum	FJ664299
Alliaceae	Allium polyanthum	FJ664301
Alliaceae	Allium polyanthum	FJ664302
Alliaceae	Allium polyrhizum	AJ250296
Alliaceae	Allium praemixtum	AJ411873
Alliaceae	Allium praemixtum	AM418379
Alliaceae	Allium protensum	AF037609
Alliaceae	Allium protensum	FM177378
Alliaceae	Allium protensum	FM177379
Alliaceae	Allium protensum	FM177380
Alliaceae	Allium przewalskianum	AJ411852
Alliaceae	Allium pseudoampeloprasum	EU626374
Alliaceae	Allium pseudobodeanum	FM177312
Alliaceae	Allium pseudobodeanum	FM177381
Alliaceae	Allium pseudobodeanum	FM177382
Alliaceae	Allium pseudobodeanum	FM177383
Alliaceae	Allium pseudojaponicum	GQ412226
Alliaceae	Allium pseudojaponicum	GQ412227
Alliaceae	Allium pseudojaponicum	GQ412228
Alliaceae	Allium pseudowinklerianum	FM177387
Alliaceae	Allium pseudowinklerianum	FM177388
Alliaceae	Allium pskemense	AJ411907
Alliaceae	Allium pskemense	AM418380
Alliaceae	Allium pskemense	AM418381
Alliaceae	Allium pskemense	AM418382
Alliaceae	Allium pyrenaicum	EU626343
Alliaceae	Allium pyrenaicum	EU626376
Alliaceae	Allium pyrenaicum	EU626377
Alliaceae	Allium pyrenaicum	EU626378
Alliaceae	Allium pyrenaicum	EU626379
Alliaceae	Allium pyrenaicum	EU626380
Alliaceae	Allium pyrenaicum	EU626381
Alliaceae	Allium pyrenaicum	EU626382
Alliaceae	Allium pyrenaicum	EU626383
Alliaceae	Allium pyrenaicum	EU626384
Alliaceae	Allium ramosum	AJ250295
Alliaceae	Allium ramosum	GQ412229
Alliaceae	Allium regelii	AJ411972
Alliaceae	Allium regelii	FM177389
Alliaceae	Allium regelii	FM177390
Alliaceae	Allium robustum	FM177391
Alliaceae	Allium rosenbachianum subsp. kwakense	FM177345
Alliaceae	Allium rosenbachianum subsp. kwakense	FM177346
Alliaceae	Allium rosenbachianum subsp. kwakense	FM177347
Alliaceae	Allium rosenbachianum subsp. kwakense	FM177394
Alliaceae	Allium rosenbachianum subsp. rosenbachianum	FM177392
Alliaceae	Allium rosenbachianum subsp. rosenbachianum	FM177393
Alliaceae	Allium rosenorum	FM177395
Alliaceae	Allium rosenorum	FM177396
Alliaceae	Allium rosenorum	FM177397
Alliaceae	Allium rosenorum	FM177398
Alliaceae	Allium rosenorum	FM177399
Alliaceae	Allium roseum	AF055105
Alliaceae	Allium rothii	FM177400
Alliaceae	Allium rothii	FM177401
Alliaceae	Allium rothii	FM177402
Alliaceae	Allium roylei	AJ411945
Alliaceae	Allium roylei	AM492189
Alliaceae	Allium rubens	AJ411891
Alliaceae	Allium rubens	AJ411904
Alliaceae	Allium rupestre	AJ412733
Alliaceae	Allium rupestristepposum	AJ411869
Alliaceae	Allium sacculiferum	GQ412230
Alliaceae	Allium sacculiferum	GQ412231
Alliaceae	Allium sacculiferum	GQ412232
Alliaceae	Allium sacculiferum	GQ412233
Alliaceae	Allium sanbornii	AF055103
Alliaceae	Allium saposhnikovii	FM177405
Alliaceae	Allium sarawschanicum	AJ411935
Alliaceae	Allium sarawschanicum	FM177406
Alliaceae	Allium sarawschanicum	FM177407
Alliaceae	Allium sarawschanicum	FM177408
Alliaceae	Allium sarawschanicum	FM177409
Alliaceae	Allium sativum	AF037621
Alliaceae	Allium sativum	AJ411901
Alliaceae	Allium sativum	EU626375
Alliaceae	Allium sativum	FJ890333
Alliaceae	Allium saxatile	FM945431
Alliaceae	Allium scabriscapum	AJ411881
Alliaceae	Allium schachimardanicum	FM177410
Alliaceae	Allium schmitzii	AJ412761
Alliaceae	Allium schoenoprasoides	AJ412728
Alliaceae	Allium schoenoprasum	AB477108
Alliaceae	Allium schoenoprasum	AB477109
Alliaceae	Allium schoenoprasum	AB477110
Alliaceae	Allium schoenoprasum	AB477111
Alliaceae	Allium schoenoprasum	AB477112
Alliaceae	Allium schoenoprasum	AF055112
Alliaceae	Allium schoenoprasum	AJ411836
Alliaceae	Allium schoenoprasum	AJ411938
Alliaceae	Allium schoenoprasum	GQ412234
Alliaceae	Allium schoenoprasum subsp. latiorifolium	AJ411837
Alliaceae	Allium schubertii	AF037611
Alliaceae	Allium schubertii	FM177411
Alliaceae	Allium schugnanicum	FM177412
Alliaceae	Allium scorodoprasum	EU626395
Alliaceae	Allium scorodoprasum	FJ664290
Alliaceae	Allium scorodoprasum	FJ664291
Alliaceae	Allium semenovi	AJ411897
Alliaceae	Allium senescens	AF037623
Alliaceae	Allium senescens	AJ411834
Alliaceae	Allium senescens	GQ412235
Alliaceae	Allium senescens	GQ412236
Alliaceae	Allium sergii	AF081254
Alliaceae	Allium sergii	AJ411936
Alliaceae	Allium setifolium	AJ411898
Alliaceae	Allium severtzovioides	FM177414
Alliaceae	Allium severtzovioides	FM177415
Alliaceae	Allium severtzovioides	FM177416
Alliaceae	Allium sewerzowii	FM177403
Alliaceae	Allium sewerzowii	FM177404
Alliaceae	Allium sewerzowii	FM177417
Alliaceae	Allium shelkovnikovii	FM177413
Alliaceae	Allium shelkovnikovii	FM177418
Alliaceae	Allium siculum	AF037624
Alliaceae	Allium siculum	AJ250299
Alliaceae	Allium sikkimense	AJ411885
Alliaceae	Allium sordidiflorum	AJ411899
Alliaceae	Allium sphaerocephalon	AJ412717
Alliaceae	Allium spirale	AJ411833
Alliaceae	Allium spirale	GQ412237
Alliaceae	Allium spirale	GQ412238
Alliaceae	Allium spirale	GQ412239
Alliaceae	Allium splendens	AJ411927
Alliaceae	Allium splendens	GQ412240
Alliaceae	Allium splendens	GQ412241
Alliaceae	Allium spurium	GQ412242
Alliaceae	Allium stellatum	AF055102
Alliaceae	Allium stellerianum	AJ411963
Alliaceae	Allium stipitatum	AF037613
Alliaceae	Allium stipitatum	AF081257
Alliaceae	Allium stipitatum	AJ411911
Alliaceae	Allium stipitatum	FM177422
Alliaceae	Allium stipitatum	FM177423
Alliaceae	Allium stipitatum	FM177424
Alliaceae	Allium stipitatum	FM177425
Alliaceae	Allium stipitatum	FM177426
Alliaceae	Allium strictum	AJ411952
Alliaceae	Allium suaveolens	AJ411874
Alliaceae	Allium subangulatum	AJ411870
Alliaceae	Allium subhirsutum	AF055106
Alliaceae	Allium subhirsutum	AJ411912
Alliaceae	Allium sulphureum	AJ412759
Alliaceae	Allium suworowii	AJ411934
Alliaceae	Allium suworowii	FM177429
Alliaceae	Allium suworowii	FM177430
Alliaceae	Allium suworowii	FM177431
Alliaceae	Allium suworowii	FM177432
Alliaceae	Allium taeniopetalum	FM177433
Alliaceae	Allium taeniopetalum subsp. mogoltavicum	FM177359
Alliaceae	Allium taeniopetalum subsp. mogoltavicum	FM177360
Alliaceae	Allium taeniopetalum subsp. mogoltavicum	FM177361
Alliaceae	Allium taeniopetalum subsp. turakulovii	FM177443
Alliaceae	Allium talassicun	AJ411865
Alliaceae	Allium tanguticum	AJ411893
Alliaceae	Allium taquetii	GQ412243
Alliaceae	Allium taquetii	GQ412244
Alliaceae	Allium taquetii	GQ412245
Alliaceae	Allium tashkenticum	FM177434
Alliaceae	Allium tashkenticum	FM177435
Alliaceae	Allium tashkenticum	FM177436
Alliaceae	Allium tashkenticum	FM177437
Alliaceae	Allium tenuicaule	AJ411887
Alliaceae	Allium tenuissimum	AJ411846
Alliaceae	Allium tenuissimum	GQ412246
Alliaceae	Allium tenuissimum	GQ412247
Alliaceae	Allium teretifolium	AJ411886
Alliaceae	Allium thunbergii	AJ411849
Alliaceae	Allium thunbergii	AJ411929
Alliaceae	Allium thunbergii var. teretifolium	GQ412250
Alliaceae	Allium thunbergii var. teretifolium	GQ412251
Alliaceae	Allium thunbergii var. teretifolium	GQ412252
Alliaceae	Allium togashii	AJ411843
Alliaceae	Allium trachyscordum	AJ411857
Alliaceae	Allium trautvetterianum	FM177438
Alliaceae	Allium trautvetterianum	FM177439
Alliaceae	Allium tricoccum	AJ411917
Alliaceae	Allium triquetrum	AF055110
Alliaceae	Allium triquetrum	AJ412742
Alliaceae	Allium truncatum	EU626326
Alliaceae	Allium truncatum	EU626327
Alliaceae	Allium truncatum	EU626328
Alliaceae	Allium truncatum	EU626329
Alliaceae	Allium truncatum	EU626330
Alliaceae	Allium truncatum	EU626331
Alliaceae	Allium truncatum	EU626332
Alliaceae	Allium truncatum	EU626333
Alliaceae	Allium truncatum	EU626334
Alliaceae	Allium truncatum	EU626360
Alliaceae	Allium tuberosum	AJ250293
Alliaceae	Allium tuberosum	AJ411914
Alliaceae	Allium tuberosum	FJ980277
Alliaceae	Allium tuberosum	GQ412256
Alliaceae	Allium tulipifolium	FM177440
Alliaceae	Allium tulipifolium	FM177441
Alliaceae	Allium tulipifolium	FM177442
Alliaceae	Allium tuncelianum	EU626394
Alliaceae	Allium turkestanicum	AJ411968
Alliaceae	Allium turkestanicum	AJ412718
Alliaceae	Allium tuvinicum	AJ411853
Alliaceae	Allium ubsicola	AJ411960
Alliaceae	Allium umbilicatum	AJ412719
Alliaceae	Allium unifolium	AF055100
Alliaceae	Allium ursinum	AJ412744
Alliaceae	Allium validum	AF055096
Alliaceae	Allium vavilovii	AJ411839
Alliaceae	Allium vavilovii	AJ411840
Alliaceae	Allium vavilovii	AJ411941
Alliaceae	Allium vavilovii	AM418383
Alliaceae	Allium vavilovii x Allium cepa	AM418366
Alliaceae	Allium verticillatum	AF081256
Alliaceae	Allium verticillatum	AJ411910
Alliaceae	Allium verticillatum	FM177447
Alliaceae	Allium verticillatum	FM177448
Alliaceae	Allium victorialis	AJ411919
Alliaceae	Allium viridulum	FM177449
Alliaceae	Allium viridulum	FM177450
Alliaceae	Allium vodopjanovae	AJ411845
Alliaceae	Allium vodopjanovae	AJ411942
Alliaceae	Allium vodopjanovae subsp. czemalense	AJ311868
Alliaceae	Allium vvedenskyanum	FM177451
Alliaceae	Allium wallichii	AJ250294
Alliaceae	Allium weschniakowii	AJ411946
Alliaceae	Allium winklerianum	FM177453
Alliaceae	Allium winklerianum	FM177454
Alliaceae	Allium winklerianum	FM177455
Alliaceae	Allium xiphopetalum	AJ411858
Alliaceae	Allium zebdanense	AF055107
Alliaceae	Allium zergericum	FM177456
Alliaceae	Nothoscordum bivalve	AJ250301
Alliaceae	Nothoscordum gracile	AF055113
Alliaceae	Nothoscordum gracile	AJ412716
Alliaceae	Tulbaghia capensis	GQ412258
Alliaceae	Tulbaghia fragrans	AJ250300
Alstroemeriaceae	Bomarea callejasiana	EU159934
Alstroemeriaceae	Bomarea cumbrensis	EU159936
Alstroemeriaceae	Bomarea diffracta	EU159937
Alstroemeriaceae	Bomarea edulis	EU159938
Alstroemeriaceae	Bomarea glaucescens	EU159942
Alstroemeriaceae	Bomarea lehmannii	EU159946
Alstroemeriaceae	Bomarea linifolia	EU159947
Alstroemeriaceae	Bomarea patinii	EU159951
Amaryllidaceae	Acis autumnalis	AY101283
Amaryllidaceae	Acis fabrei	AY101285
Amaryllidaceae	Acis nicaeensis	AY101287
Amaryllidaceae	Acis tingitana	AY101289
Amaryllidaceae	Amaryllis belladonna	AF373084
Amaryllidaceae	Amaryllis minuta	AF223485
Amaryllidaceae	Amaryllis paradisicola	AF373073
Amaryllidaceae	Ammocharis coranica	AF373080
Amaryllidaceae	Ammocharis nerinoides	AY139116
Amaryllidaceae	Apodolirion cedarbergense	AY280344
Amaryllidaceae	Apodolirion lanceolatum	AY280345
Amaryllidaceae	Boophone disticha	AF373074
Amaryllidaceae	Boophone haemanthoides	AF373071
Amaryllidaceae	Brunsvigia bosmaniae	AF373072
Amaryllidaceae	Brunsvigia comptonii	AF373098
Amaryllidaceae	Brunsvigia radula	AF373083
Amaryllidaceae	Caliphruria korsakoffii	AF223529
Amaryllidaceae	Caliphruria subedentata	AF223549
Amaryllidaceae	Chlidanthus boliviensis	AF223545
Amaryllidaceae	Chlidanthus fragrans	AF223524
Amaryllidaceae	Clinanthus humilis	AF223547
Amaryllidaceae	Clinanthus incarnatus	AF223533
Amaryllidaceae	Clinanthus mirabilis	AF223534
Amaryllidaceae	Clivia caulescens	AF324021
Amaryllidaceae	Clivia caulescens	AF324022
Amaryllidaceae	Clivia caulescens	AY280346
Amaryllidaceae	Clivia cf. gardenii 'robust'	AF324025
Amaryllidaceae	Clivia cf. gardenii 'robust'	AF324026
Amaryllidaceae	Clivia gardenii	AF324023
Amaryllidaceae	Clivia gardenii	AF324024
Amaryllidaceae	Clivia gardenii	AY280347
Amaryllidaceae	Clivia miniata	AF324027
Amaryllidaceae	Clivia miniata	AF324028
Amaryllidaceae	Clivia miniata	AY280348
Amaryllidaceae	Clivia nobilis	AF324029
Amaryllidaceae	Clivia nobilis	AF324030
Amaryllidaceae	Clivia nobilis	AY280349
Amaryllidaceae	Crinum abyssinicum	AY139117
Amaryllidaceae	Crinum acaule	AY139118
Amaryllidaceae	Crinum americanum	AY139119
Amaryllidaceae	Crinum asiaticum	AY139120
Amaryllidaceae	Crinum baumii	AY139121
Amaryllidaceae	Crinum bulbispermum	AY139123
Amaryllidaceae	Crinum buphanoides	AY139124
Amaryllidaceae	Crinum campanulatum	AF373088
Amaryllidaceae	Crinum carolo-schmidtii	AY139125
Amaryllidaceae	Crinum crassicaule	AY139126
Amaryllidaceae	Crinum cruentum	AY139127
Amaryllidaceae	Crinum defixum	AY139128
Amaryllidaceae	Crinum distichum	AY139129
Amaryllidaceae	Crinum erubescens	AY139130
Amaryllidaceae	Crinum fimbriatulum	AY139131
Amaryllidaceae	Crinum flaccidum	AY139132
Amaryllidaceae	Crinum forbesii	AY139133
Amaryllidaceae	Crinum humile	AY139134
Amaryllidaceae	Crinum jagus	AY139135
Amaryllidaceae	Crinum kirkii	AY139136
Amaryllidaceae	Crinum latifolium	AY139137
Amaryllidaceae	Crinum ligulatum	AY139138
Amaryllidaceae	Crinum macowanii	AF373094
Amaryllidaceae	Crinum mauritianum	AY139139
Amaryllidaceae	Crinum modestum	AY139140
Amaryllidaceae	Crinum moorei	AY139141
Amaryllidaceae	Crinum oliganthum	AY139142
Amaryllidaceae	Crinum pedunculatum	AY139143
Amaryllidaceae	Crinum politifolium	AY139144
Amaryllidaceae	Crinum razafindratsiraea	AY139145
Amaryllidaceae	Crinum subcernuum	AY139150
Amaryllidaceae	Crinum variabile	AF373090
Amaryllidaceae	Crinum venosum	AY139146
Amaryllidaceae	Crinum yemense	AY139151
Amaryllidaceae	Cryptostephanus haemanthoides	AY280350
Amaryllidaceae	Cryptostephanus vansonii	AF324032
Amaryllidaceae	Cryptostephanus vansonii	AY280351
Amaryllidaceae	Cyrtanthus angustifolius	GQ160819
Amaryllidaceae	Cyrtanthus attenuatus	GQ160820
Amaryllidaceae	Cyrtanthus aureolinus	GQ160821
Amaryllidaceae	Cyrtanthus brachyscyphus	EU543599
Amaryllidaceae	Cyrtanthus brachyscyphus	EU543600
Amaryllidaceae	Cyrtanthus brachyscyphus	GQ160822
Amaryllidaceae	Cyrtanthus breviflorus	EU543601
Amaryllidaceae	Cyrtanthus breviflorus	EU543602
Amaryllidaceae	Cyrtanthus breviflorus	GQ160823
Amaryllidaceae	Cyrtanthus carneus	GQ160824
Amaryllidaceae	Cyrtanthus collinus	GQ160825
Amaryllidaceae	Cyrtanthus contractus	GQ160826
Amaryllidaceae	Cyrtanthus debilis	GQ160827
Amaryllidaceae	Cyrtanthus elatus	EU543603
Amaryllidaceae	Cyrtanthus elatus	GQ160828
Amaryllidaceae	Cyrtanthus epiphyticus	GQ160829
Amaryllidaceae	Cyrtanthus eucallus	EU543606
Amaryllidaceae	Cyrtanthus eucallus	GQ160830
Amaryllidaceae	Cyrtanthus falcatus	EU543607
Amaryllidaceae	Cyrtanthus falcatus	GQ160831
Amaryllidaceae	Cyrtanthus fergusoniae	GQ160832
Amaryllidaceae	Cyrtanthus flammosus	GQ160833
Amaryllidaceae	Cyrtanthus flanaganii	GQ160834
Amaryllidaceae	Cyrtanthus galpinii	GQ160835
Amaryllidaceae	Cyrtanthus guthrieae	GQ160836
Amaryllidaceae	Cyrtanthus helictus	GQ160837
Amaryllidaceae	Cyrtanthus herrei	EU543608
Amaryllidaceae	Cyrtanthus herrei	EU543609
Amaryllidaceae	Cyrtanthus huttonii	GQ160838
Amaryllidaceae	Cyrtanthus labiatus	EU543610
Amaryllidaceae	Cyrtanthus labiatus	EU543611
Amaryllidaceae	Cyrtanthus labiatus	GQ160839
Amaryllidaceae	Cyrtanthus leptosiphon	GQ160840
Amaryllidaceae	Cyrtanthus leucanthus	GQ160841
Amaryllidaceae	Cyrtanthus loddigesianus	GQ160842
Amaryllidaceae	Cyrtanthus mackenii subsp. cooperi	GQ160843
Amaryllidaceae	Cyrtanthus mackenii subsp. mackenii	GQ160844
Amaryllidaceae	Cyrtanthus macmasteri	GQ160845
Amaryllidaceae	Cyrtanthus macowanii	GQ160846
Amaryllidaceae	Cyrtanthus montanus	GQ160847
Amaryllidaceae	Cyrtanthus obliquus	EU543615
Amaryllidaceae	Cyrtanthus obliquus	EU543616
Amaryllidaceae	Cyrtanthus obliquus	GQ160848
Amaryllidaceae	Cyrtanthus obrienii	EU543617
Amaryllidaceae	Cyrtanthus odorus	GQ160849
Amaryllidaceae	Cyrtanthus parviflorus	GQ160850
Amaryllidaceae	Cyrtanthus sanguineus	GQ160851
Amaryllidaceae	Cyrtanthus sanguineus subsp. salmonoides	EU543619
Amaryllidaceae	Cyrtanthus smithiae	GQ160852
Amaryllidaceae	Cyrtanthus spiralis	GQ160853
Amaryllidaceae	Cyrtanthus staadensis	EU543623
Amaryllidaceae	Cyrtanthus stenanthus var. stenanthus	GQ160855
Amaryllidaceae	Cyrtanthus suaveolens	GQ160856
Amaryllidaceae	Cyrtanthus thorncroftii	EU543625
Amaryllidaceae	Cyrtanthus tuckii var. transvaalensis	GQ160857
Amaryllidaceae	Cyrtanthus ventricosus	GQ160858
Amaryllidaceae	Cyrtanthus wellandii	GQ160859
Amaryllidaceae	Eucharis amazonica	AF223538
Amaryllidaceae	Eucharis castelnaeana	AF223525
Amaryllidaceae	Eucharis formosa	AF223539
Amaryllidaceae	Eucrosia bicolor	AF223511
Amaryllidaceae	Eucrosia dodsonii	AF223544
Amaryllidaceae	Eucrosia eucrosioides	AF223548
Amaryllidaceae	Eucrosia stricklandii	AF223540
Amaryllidaceae	Galanthus alpinus	AY101294
Amaryllidaceae	Galanthus alpinus	GU329648
Amaryllidaceae	Galanthus alpinus	GU329649
Amaryllidaceae	Galanthus alpinus	GU329652
Amaryllidaceae	Galanthus elwesii var. elwesii	GU329680
Amaryllidaceae	Galanthus elwesii var. elwesii	GU329681
Amaryllidaceae	Galanthus elwesii var. elwesii	GU329682
Amaryllidaceae	Galanthus elwesii var. elwesii	GU329683
Amaryllidaceae	Galanthus elwesii var. elwesii	GU329684
Amaryllidaceae	Galanthus elwesii var. elwesii	GU329685
Amaryllidaceae	Galanthus elwesii var. elwesii	GU329686
Amaryllidaceae	Galanthus elwesii var. monostictus	GU329656
Amaryllidaceae	Galanthus fosteri	GU329689
Amaryllidaceae	Galanthus gracilis	GU329663
Amaryllidaceae	Galanthus koenenianus	GU329691
Amaryllidaceae	Galanthus peshmenii	GU329668
Amaryllidaceae	Galanthus peshmenii	GU329669
Amaryllidaceae	Galanthus platyphyllus	AY101303
Amaryllidaceae	Galanthus plicatus subsp. byzantinus	GU329672
Amaryllidaceae	Galanthus reginae-olgae subsp. vernalis	AY101306
Amaryllidaceae	Galanthus rizehensis	GU329700
Amaryllidaceae	Gethyllis britteniana	AY280352
Amaryllidaceae	Gethyllis ciliaris	AY280353
Amaryllidaceae	Gethyllis lanuginosa	AY280354
Amaryllidaceae	Gethyllis verticillata	AY280355
Amaryllidaceae	Griffinia hyacinthina	AF223473
Amaryllidaceae	Griffinia nocturna	AF223491
Amaryllidaceae	Griffinia rochae	AF223486
Amaryllidaceae	Habranthus brachyandrus	AF223504
Amaryllidaceae	Habranthus immaculatus	AF223500
Amaryllidaceae	Habranthus martinezii	AF223497
Amaryllidaceae	Habranthus pedunculosus	FJ349187
Amaryllidaceae	Habranthus tubispathus var. texanus	AF223498
Amaryllidaceae	Haemanthus albiflos	AY280356
Amaryllidaceae	Haemanthus coccineus	AF324031
Amaryllidaceae	Haemanthus graniticus	AY280357
Amaryllidaceae	Haemanthus hirsutus	EU543631
Amaryllidaceae	Haemanthus humilis	EU543632
Amaryllidaceae	Haemanthus pumilio	AY280358
Amaryllidaceae	Haemanthus sanguineus	EU543635
Amaryllidaceae	Hessea breviflora	AF373095
Amaryllidaceae	Hessea pilosula	AF373079
Amaryllidaceae	Hessea pulcherrima	AF373092
Amaryllidaceae	Hessea stellaris	AF373096
Amaryllidaceae	Hessea stenosiphon	AF373087
Amaryllidaceae	Hippeastrum brasilianum	AF223479
Amaryllidaceae	Hippeastrum macbridei	AF223509
Amaryllidaceae	Hippeastrum mollevillquense	AF223489
Amaryllidaceae	Hippeastrum papilio	AF223496
Amaryllidaceae	Hippeastrum parodii	AF223508
Amaryllidaceae	Hippeastrum reticulatum	AF223484
Amaryllidaceae	Hymenocallis acutifolia	AF223514
Amaryllidaceae	Hymenocallis chiapasiana	AY461739
Amaryllidaceae	Hymenocallis glauca	AF223515
Amaryllidaceae	Hymenocallis latifolia	AF223516
Amaryllidaceae	Hymenocallis speciosa	AF223512
Amaryllidaceae	Hymenocallis tubiflora	AF223513
Amaryllidaceae	Ismene hawkesii	AF223519
Amaryllidaceae	Ismene longipetala	AF223520
Amaryllidaceae	Ismene narcissiflora	AF223518
Amaryllidaceae	Ismene vargasii	AF223517
Amaryllidaceae	Nerine alta	AF373068
Amaryllidaceae	Nerine sarniensis	AF373069
Amaryllidaceae	Pancratium canariense	AF223531
Amaryllidaceae	Pancratium tenuifolium	AF223537
Amaryllidaceae	Phaedranassa cinerea	AF223527
Amaryllidaceae	Phaedranassa tunguraguae	AF223526
Amaryllidaceae	Phaedranassa ventricosa	AF223528
Amaryllidaceae	Phycella herbertiana	FJ349189
Amaryllidaceae	Phycella ignea	FJ349190
Amaryllidaceae	Placea arzae	FJ349191
Amaryllidaceae	Placea ornata	FJ349192
Amaryllidaceae	Rauhia decora	AF223523
Amaryllidaceae	Rauhia multiflora	AF223522
Amaryllidaceae	Rhodophiala advena	FJ349195
Amaryllidaceae	Rhodophiala bagnoldii	FJ349196
Amaryllidaceae	Rhodophiala bifida	AF223477
Amaryllidaceae	Rhodophiala bifida	FJ349197
Amaryllidaceae	Rhodophiala bifida	FJ349200
Amaryllidaceae	Rhodophiala chilensis	AF223480
Amaryllidaceae	Rhodophiala chilensis	FJ349198
Amaryllidaceae	Rhodophiala cipoana	AF223478
Amaryllidaceae	Rhodophiala elwesii	FJ349199
Amaryllidaceae	Rhodophiala moelleri	AF223481
Amaryllidaceae	Rhodophiala phycelloides	FJ349201
Amaryllidaceae	Rhodophiala rhodolirion	FJ349202
Amaryllidaceae	Rhodophiala rhodolirion	FJ349203
Amaryllidaceae	Scadoxus cinnabarinus	AY280359
Amaryllidaceae	Scadoxus membranaceus	AY280360
Amaryllidaceae	Scadoxus membranaceus	EU543640
Amaryllidaceae	Scadoxus membranaceus	EU543641
Amaryllidaceae	Scadoxus membranaceus	EU543642
Amaryllidaceae	Scadoxus puniceus	AY280361
Amaryllidaceae	Scadoxus puniceus	EU543643
Amaryllidaceae	Scadoxus puniceus	EU543644
Amaryllidaceae	Stenomesson aurantiacum	AF223542
Amaryllidaceae	Stenomesson chloranthum	AY461738
Amaryllidaceae	Stenomesson flavum	AF223532
Amaryllidaceae	Stenomesson leucanthum	AY461737
Amaryllidaceae	Stenomesson variegatum	AF223535
Amaryllidaceae	Strumaria aestivalis	AF373082
Amaryllidaceae	Strumaria bidentata	AF373081
Amaryllidaceae	Strumaria chaplinii	AF373085
Amaryllidaceae	Strumaria discifera	AF373075
Amaryllidaceae	Strumaria picta	AF373099
Amaryllidaceae	Strumaria tenella	AF373097
Amaryllidaceae	Strumaria truncata	AF373077
Amaryllidaceae	Strumaria watermeyeri	AF373091
Amaryllidaceae	Zephyranthes andina	FJ349204
Amaryllidaceae	Zephyranthes atamasco	AF223474
Amaryllidaceae	Zephyranthes candida	AF223503
Amaryllidaceae	Zephyranthes cearensis	AF223507
Amaryllidaceae	Zephyranthes citrina	AF223495
Amaryllidaceae	Zephyranthes drummondii	AF223488
Amaryllidaceae	Zephyranthes filifolia	AF223490
Amaryllidaceae	Zephyranthes flavissima	AF223510
Amaryllidaceae	Zephyranthes mesochloa	AF223492
Amaryllidaceae	Zephyranthes morrisclintii	AF223502
Amaryllidaceae	Zephyranthes pulchella	AF223494
Amaryllidaceae	Zephyranthes rosea	AF223487
Amaryllidaceae	Zephyranthes simpsonii	AF223472
Amaryllidaceae	Zephyranthes smallii	AF223482
Aponogetonaceae	Aponogeton bullosus	AY926318
Aponogetonaceae	Aponogeton crispus	AY335958
Aponogetonaceae	Aponogeton crispus	AY926288
Aponogetonaceae	Aponogeton distachyus	AY926320
Aponogetonaceae	Aponogeton elongatus	AY926294
Aponogetonaceae	Aponogeton elongatus	AY926295
Aponogetonaceae	Aponogeton elongatus	AY926296
Aponogetonaceae	Aponogeton elongatus	AY926297
Aponogetonaceae	Aponogeton euryspermus	AY335959
Aponogetonaceae	Aponogeton euryspermus	AY926308
Aponogetonaceae	Aponogeton hexatepalus	AY926321
Aponogetonaceae	Aponogeton kimberleyensis	AY926309
Aponogetonaceae	Aponogeton lancesmithii	AY926316
Aponogetonaceae	Aponogeton longiplumulosus	AY335956
Aponogetonaceae	Aponogeton longiplumulosus	AY926284
Aponogetonaceae	Aponogeton madagascariensis	AY926285
Aponogetonaceae	Aponogeton madagascariensis	AY926286
Aponogetonaceae	Aponogeton proliferus	AY926315
Aponogetonaceae	Aponogeton queenslandicus	AY926289
Aponogetonaceae	Aponogeton queenslandicus	AY926290
Aponogetonaceae	Aponogeton queenslandicus	AY926292
Aponogetonaceae	Aponogeton queenslandicus	AY926293
Aponogetonaceae	Aponogeton queenslandicus	AY926298
Aponogetonaceae	Aponogeton rigidifolius	AY335957
Aponogetonaceae	Aponogeton rigidifolius	AY926287
Aponogetonaceae	Aponogeton robinsonii	AY926319
Aponogetonaceae	Aponogeton stachyosporus	AY926303
Aponogetonaceae	Aponogeton stachyosporus	AY926304
Aponogetonaceae	Aponogeton stachyosporus	AY926305
Aponogetonaceae	Aponogeton stachyosporus	AY926306
Aponogetonaceae	Aponogeton ulvaceus	AY926283
Aponogetonaceae	Aponogeton ulvaceus	AY926307
Aponogetonaceae	Aponogeton ulvaceus	AY926312
Aponogetonaceae	Aponogeton ulvaceus	AY926313
Aponogetonaceae	Aponogeton undulatus	AY926302
Aponogetonaceae	Aponogeton vanbruggenii	AY926299
Aponogetonaceae	Aponogeton vanbruggenii	AY926300
Aponogetonaceae	Aponogeton vanbruggenii	AY926311
Aponogetonaceae	Aponogeton vanbruggenii	AY926314
Araceae	Alocasia cucullata	AB429332
Araceae	Alocasia cucullata	AB429333
Araceae	Alocasia cucullata	AB429334
Araceae	Alocasia cucullata	AB429335
Araceae	Alocasia cucullata	AB429336
Araceae	Alocasia cucullata	AB429337
Araceae	Alocasia cucullata	AB429338
Araceae	Alocasia cucullata	AB429339
Araceae	Alocasia cucullata	AB429340
Araceae	Alocasia odora	AB429312
Araceae	Alocasia odora	AB429313
Araceae	Alocasia odora	AB429314
Araceae	Alocasia odora	AB429315
Araceae	Alocasia odora	AB429316
Araceae	Alocasia odora	AB429317
Araceae	Alocasia odora	AB429318
Araceae	Alocasia odora	AB429319
Araceae	Alocasia odora	AB429320
Araceae	Alocasia odora	AB429321
Araceae	Alocasia odora	AB429322
Araceae	Alocasia odora	AB429323
Araceae	Alocasia odora	AB429324
Araceae	Alocasia odora	AB429325
Araceae	Alocasia odora	AB429326
Araceae	Alocasia odora	AB429327
Araceae	Alocasia odora	AB429328
Araceae	Alocasia odora	AB429329
Araceae	Alocasia odora	AB429330
Araceae	Alocasia odora	AB429331
Araceae	Alocasia odora	AF469030
Araceae	Arisaema amurense var. serratum	FJ980445
Araceae	Arisaema angustatum	AF291914
Araceae	Arisaema heterophyllum	FJ980446
Araceae	Arisaema sikokianum	AB513178
Araceae	Arisaema tosaense	AB513179
Araceae	Arisaema wattii	AF469031
Araceae	Arum apulum	GU067541
Araceae	Arum balansanum	GU067542
Araceae	Arum byzantinum	GU067543
Araceae	Arum concinnatum	GU067544
Araceae	Arum creticum	GU067545
Araceae	Arum cylindraceum	GU067540
Araceae	Arum cylindraceum	GU067557
Araceae	Arum cyrenaicum	GU067546
Araceae	Arum dioscoridis	GU067547
Araceae	Arum elongatum	GU067549
Araceae	Arum euxinum	GU067548
Araceae	Arum gratum	GU067552
Araceae	Arum hygrophilum	GU067550
Araceae	Arum idaeum	GU067553
Araceae	Arum italicum	GU067554
Araceae	Arum jacquemontii	GU067555
Araceae	Arum korolkowii	GU067556
Araceae	Arum maculatum	GU067558
Araceae	Arum nigrum	GU067559
Araceae	Arum pictum	GU067560
Araceae	Arum purpureospathum	GU067561
Araceae	Arum rupicola	GU067562
Araceae	Arum sintenisii	GU067563
Araceae	Colocasia esculenta	AY081000
Araceae	Colocasia gongii	AF469032
Araceae	Homalomena erythropus	DQ866879
Araceae	Homalomena panamensis	DQ866880
Araceae	Homalomena philippinensis	DQ866881
Araceae	Homalomena picturata	DQ866882
Araceae	Homalomena wendlandii	DQ866883
Araceae	Philodendron brevispathum	DQ866887
Araceae	Philodendron ecordatum	DQ866890
Araceae	Philodendron goeldii	DQ866895
Araceae	Philodendron heleniae	DQ866897
Araceae	Philodendron hylaeae	DQ866898
Araceae	Philodendron longistilum	DQ866902
Araceae	Philodendron lundii	DQ866903
Araceae	Philodendron ornatum	DQ866891
Araceae	Philodendron panamense	DQ866905
Araceae	Philodendron pedatum	DQ866906
Araceae	Philodendron serpens	DQ866911
Araceae	Philodendron smithii	DQ866912
Araceae	Philodendron stenophyllum	DQ866917
Araceae	Philodendron xanadu	DQ866920
Araceae	Pinellia cordata	AF469039
Araceae	Pinellia integrifolia	AF469033
Araceae	Pinellia pedatisecta	AF469040
Araceae	Pinellia peltata	AF469034
Araceae	Pinellia polyphylla	AF469035
Araceae	Pinellia ternata	AF469036
Araceae	Pinellia tripartita	AF469037
Araceae	Pinellia yaoluopingensis	AF469038
Araceae	Remusatia hookeriana	AF469041
Araceae	Remusatia pumila	AY081001
Araceae	Remusatia vivipara	AY081002
Araceae	Remusatia yunnanensis	AY081003
Arecaceae	Areca catechu	AB271407
Arecaceae	Areca catechu	AB271408
Arecaceae	Areca hutchinsoniana	AB271409
Arecaceae	Areca hutchinsoniana	AB271410
Arecaceae	Areca macrocalyx	AB271411
Arecaceae	Areca macrocalyx	AB271412
Arecaceae	Areca tunku	AB271415
Arecaceae	Areca tunku	AB271416
Arecaceae	Areca tunku	AB271417
Arecaceae	Areca tunku	AB271418
Arecaceae	Areca vestiaria	AB271419
Arecaceae	Areca vestiaria	AB271420
Arecaceae	Areca vestiaria	AB271421
Arecaceae	Calamus castaneus	AJ242046
Arecaceae	Calamus castaneus	AJ242047
Arecaceae	Calamus conirostris	AJ242048
Arecaceae	Calamus conirostris	AJ242049
Arecaceae	Calamus deeratus	AJ242050
Arecaceae	Calamus deeratus	AJ242051
Arecaceae	Calamus hollrungii	AJ242052
Arecaceae	Calamus hollrungii	AJ242053
Arecaceae	Calamus hollrungii	AJ242054
Arecaceae	Calamus hollrungii	AJ242055
Arecaceae	Calamus hollrungii	AJ242056
Arecaceae	Calamus hollrungii	AJ242057
Arecaceae	Calamus hollrungii	AJ242058
Arecaceae	Calamus hollrungii	AJ242059
Arecaceae	Calamus hollrungii	AJ242060
Arecaceae	Calamus hollrungii	AJ242061
Arecaceae	Calamus nagbettai	FJ842643
Arecaceae	Calamus nanodendron	AJ242062
Arecaceae	Calamus nanodendron	AJ242063
Arecaceae	Calamus palustris	FJ842645
Arecaceae	Calamus thysanolepis	AJ242064
Arecaceae	Calamus thysanolepis	AJ242065
Arecaceae	Calamus viminalis	FJ842644
Arecaceae	Ceroxylon echinulatum	FJ718999
Arecaceae	Ceroxylon parvifrons	FJ719000
Arecaceae	Ceroxylon quindiuense	AJ242150
Arecaceae	Ceroxylon quindiuense	AJ242151
Arecaceae	Ceroxylon vogelianum	FJ719001
Arecaceae	Daemonorops didymophylla	AJ242070
Arecaceae	Daemonorops didymophylla	AJ242071
Arecaceae	Daemonorops didymophylla	AJ242072
Arecaceae	Daemonorops fissa	AJ242073
Arecaceae	Daemonorops fissa	AJ242074
Arecaceae	Daemonorops fissa	AJ242075
Arecaceae	Eugeissona tristis	AJ242115
Arecaceae	Eugeissona tristis	AJ242116
Arecaceae	Eugeissona tristis	AJ242117
Arecaceae	Eugeissona utilis	AJ242119
Arecaceae	Eugeissona utilis	AJ242120
Arecaceae	Korthalsia cheb	AJ242101
Arecaceae	Korthalsia cheb	AJ242102
Arecaceae	Korthalsia cheb	AJ242103
Arecaceae	Korthalsia jala	AJ242104
Arecaceae	Nenga gajah	AB271422
Arecaceae	Nenga pumila var. pachystachya	AB271423
Arecaceae	Nenga pumila var. pachystachya	AB271424
Arecaceae	Nenga pumila var. pachystachya	AB271425
Arecaceae	Nenga pumila var. pachystachya	AB271426
Arecaceae	Nenga pumila var. pachystachya	AB271427
Arecaceae	Nenga pumila var. pachystachya	AB271428
Arecaceae	Phytelephas aequatorialis	FJ719006
Arecaceae	Phytelephas macrocarpa	FJ719007
Arecaceae	Phytelephas macrocarpa	FJ719008
Arecaceae	Phytelephas schottii	FJ719012
Arecaceae	Phytelephas schottii	FJ719013
Arecaceae	Phytelephas seemannii	FJ719011
Arecaceae	Phytelephas tenuicaulis	FJ719009
Arecaceae	Phytelephas tenuicaulis	FJ719010
Arecaceae	Phytelephas tumacana	FJ719005
Arecaceae	Pinanga adangensis	AB271240
Arecaceae	Pinanga adangensis	AB271241
Arecaceae	Pinanga adangensis	AB271242
Arecaceae	Pinanga albescens	AB271243
Arecaceae	Pinanga albescens	AB271244
Arecaceae	Pinanga albescens	AB271245
Arecaceae	Pinanga albescens	AB271246
Arecaceae	Pinanga albescens	AB271247
Arecaceae	Pinanga arinasae	AB271248
Arecaceae	Pinanga arinasae	AB271249
Arecaceae	Pinanga aristata	AB271250
Arecaceae	Pinanga aristata	AB271251
Arecaceae	Pinanga aristata	AB271252
Arecaceae	Pinanga auriculata	AB271253
Arecaceae	Pinanga auriculata	AB271254
Arecaceae	Pinanga auriculata	AB271255
Arecaceae	Pinanga badia	AB271256
Arecaceae	Pinanga badia	AB271257
Arecaceae	Pinanga badia	AB271258
Arecaceae	Pinanga batanensis	AB271259
Arecaceae	Pinanga batanensis	AB271260
Arecaceae	Pinanga batanensis	AB271261
Arecaceae	Pinanga bicolana	AB271262
Arecaceae	Pinanga bicolana	AB271263
Arecaceae	Pinanga bicolana	AB271264
Arecaceae	Pinanga bicolana	AB271265
Arecaceae	Pinanga brevipes	AB271266
Arecaceae	Pinanga brevipes	AB271267
Arecaceae	Pinanga brevipes	AB271268
Arecaceae	Pinanga brevipes	AB271269
Arecaceae	Pinanga caesia	AB271270
Arecaceae	Pinanga caesia	AB271271
Arecaceae	Pinanga caesia	AB271272
Arecaceae	Pinanga celebica	AB271273
Arecaceae	Pinanga celebica	AB271274
Arecaceae	Pinanga chaiana	AB271275
Arecaceae	Pinanga chaiana	AB271276
Arecaceae	Pinanga chaiana	AB271277
Arecaceae	Pinanga copelandii	AB271278
Arecaceae	Pinanga copelandii	AB271279
Arecaceae	Pinanga copelandii	AB271280
Arecaceae	Pinanga coronata	AB271281
Arecaceae	Pinanga coronata	AB271282
Arecaceae	Pinanga coronata	AB271283
Arecaceae	Pinanga coronata	AB271284
Arecaceae	Pinanga coronata	AB271285
Arecaceae	Pinanga coronata	AB271286
Arecaceae	Pinanga crassipes	AB271287
Arecaceae	Pinanga crassipes	AB271288
Arecaceae	Pinanga crassipes	AB271289
Arecaceae	Pinanga curranii	AB271290
Arecaceae	Pinanga curranii	AB271291
Arecaceae	Pinanga curranii	AB271292
Arecaceae	Pinanga dicksonii	AB271293
Arecaceae	Pinanga disticha	AB271294
Arecaceae	Pinanga disticha	AB271295
Arecaceae	Pinanga disticha	AB271296
Arecaceae	Pinanga disticha	AB271297
Arecaceae	Pinanga egregia	AB271298
Arecaceae	Pinanga egregia	AB271299
Arecaceae	Pinanga egregia	AB271300
Arecaceae	Pinanga egregia	AB271301
Arecaceae	Pinanga forbesii	AB271302
Arecaceae	Pinanga forbesii	AB271303
Arecaceae	Pinanga forbesii	AB271304
Arecaceae	Pinanga fractiflexa	AB271305
Arecaceae	Pinanga fractiflexa	AB271306
Arecaceae	Pinanga fractiflexa	AB271307
Arecaceae	Pinanga grandis	AB271308
Arecaceae	Pinanga grandis	AB271309
Arecaceae	Pinanga grandis	AB271310
Arecaceae	Pinanga heterophylla	AB271311
Arecaceae	Pinanga heterophylla	AB271312
Arecaceae	Pinanga heterophylla	AB271313
Arecaceae	Pinanga insignis	AB271314
Arecaceae	Pinanga insignis	AB271315
Arecaceae	Pinanga javana	AB271316
Arecaceae	Pinanga javana	AB271317
Arecaceae	Pinanga javana	AB271318
Arecaceae	Pinanga javana	AB271319
Arecaceae	Pinanga javana	AB271320
Arecaceae	Pinanga latisecta	AB271321
Arecaceae	Pinanga latisecta	AB271322
Arecaceae	Pinanga latisecta	AB271323
Arecaceae	Pinanga limosa	AB271324
Arecaceae	Pinanga limosa	AB271325
Arecaceae	Pinanga limosa	AB271326
Arecaceae	Pinanga limosa	AB271327
Arecaceae	Pinanga limosa	AB271328
Arecaceae	Pinanga limosa	AB271329
Arecaceae	Pinanga maculata	AB271330
Arecaceae	Pinanga maculata	AB271331
Arecaceae	Pinanga maculata	AB271332
Arecaceae	Pinanga malaiana	AB271333
Arecaceae	Pinanga malaiana	AB271334
Arecaceae	Pinanga malaiana	AB271335
Arecaceae	Pinanga mirabilis	AB271338
Arecaceae	Pinanga mirabilis	AB271339
Arecaceae	Pinanga mirabilis	AB271340
Arecaceae	Pinanga negrosensis	AB271341
Arecaceae	Pinanga negrosensis	AB271342
Arecaceae	Pinanga negrosensis	AB271343
Arecaceae	Pinanga pachyphylla	AB271344
Arecaceae	Pinanga pachyphylla	AB271345
Arecaceae	Pinanga pachyphylla	AB271346
Arecaceae	Pinanga patula	AB271347
Arecaceae	Pinanga patula	AB271348
Arecaceae	Pinanga patula	AB271349
Arecaceae	Pinanga philippinensis	AB271350
Arecaceae	Pinanga philippinensis	AB271351
Arecaceae	Pinanga philippinensis	AB271352
Arecaceae	Pinanga pulchella	AB271356
Arecaceae	Pinanga pulchella	AB271357
Arecaceae	Pinanga pulchella	AB271358
Arecaceae	Pinanga purpurea	AB271359
Arecaceae	Pinanga purpurea	AB271360
Arecaceae	Pinanga purpurea	AB271361
Arecaceae	Pinanga riparia	AB271362
Arecaceae	Pinanga riparia	AB271363
Arecaceae	Pinanga riparia	AB271364
Arecaceae	Pinanga rivularis	AB271365
Arecaceae	Pinanga rivularis	AB271366
Arecaceae	Pinanga rivularis	AB271367
Arecaceae	Pinanga rumphiana	AB271368
Arecaceae	Pinanga rumphiana	AB271369
Arecaceae	Pinanga rumphiana	AB271370
Arecaceae	Pinanga rumphiana	AB271371
Arecaceae	Pinanga rumphiana	AB271372
Arecaceae	Pinanga salicifolia	AB271373
Arecaceae	Pinanga salicifolia	AB271374
Arecaceae	Pinanga salicifolia	AB271375
Arecaceae	Pinanga scortechinii	AB271376
Arecaceae	Pinanga scortechinii	AB271377
Arecaceae	Pinanga scortechinii	AB271378
Arecaceae	Pinanga sessilifolia	AB271379
Arecaceae	Pinanga sessilifolia	AB271380
Arecaceae	Pinanga sessilifolia	AB271381
Arecaceae	Pinanga simplicifrons	AB271382
Arecaceae	Pinanga simplicifrons	AB271383
Arecaceae	Pinanga simplicifrons	AB271384
Arecaceae	Pinanga simplicifrons	AB271385
Arecaceae	Pinanga subintegra	AB271386
Arecaceae	Pinanga subintegra	AB271387
Arecaceae	Pinanga subintegra	AB271388
Arecaceae	Pinanga subruminata	AB271389
Arecaceae	Pinanga subruminata	AB271390
Arecaceae	Pinanga subruminata	AB271391
Arecaceae	Pinanga subruminata	AB271392
Arecaceae	Pinanga tashiroi	AB271393
Arecaceae	Pinanga tashiroi	AB271394
Arecaceae	Pinanga tashiroi	AB271395
Arecaceae	Pinanga tashiroi	AB271396
Arecaceae	Pinanga urosperma	AB271397
Arecaceae	Pinanga urosperma	AB271398
Arecaceae	Pinanga urosperma	AB271399
Arecaceae	Pinanga veitchii	AB271400
Arecaceae	Pinanga veitchii	AB271401
Arecaceae	Pinanga veitchii	AB271402
Arecaceae	Pinanga watanaiana	AB271403
Arecaceae	Pinanga watanaiana	AB271404
Arecaceae	Pinanga watanaiana	AB271405
Arecaceae	Plectocomia elongata	AJ242085
Arecaceae	Plectocomia elongata	AJ242086
Arecaceae	Plectocomia mulleri	AJ242087
Arecaceae	Plectocomia mulleri	AJ242088
Arecaceae	Rhopalostylis baueri	EU331137
Arecaceae	Rhopalostylis sapida	EU331104
Arecaceae	Sabal bermudana	EF688471
Arecaceae	Sabal bermudana	EF688472
Arecaceae	Sabal causiarum	EF688468
Arecaceae	Sabal causiarum	EF688469
Arecaceae	Sabal causiarum	EF688470
Arecaceae	Sabal causiarum	EF688493
Arecaceae	Sabal causiarum	EF688494
Arecaceae	Sabal domingensis	EF688473
Arecaceae	Sabal domingensis	EF688474
Arecaceae	Sabal domingensis	EF688501
Arecaceae	Sabal gretherae	EF688488
Arecaceae	Sabal gretherae	EF688489
Arecaceae	Sabal gretherae	EF688490
Arecaceae	Sabal gretherae	EF688508
Arecaceae	Sabal mauritiiformis	EF688498
Arecaceae	Sabal mexicana	EF688475
Arecaceae	Sabal mexicana	EF688476
Arecaceae	Sabal mexicana	EF688502
Arecaceae	Sabal mexicana	EF688503
Arecaceae	Sabal mexicana	EF688504
Arecaceae	Sabal miamiensis	EF688491
Arecaceae	Sabal miamiensis	EF688492
Arecaceae	Sabal minor	EF688477
Arecaceae	Sabal minor	EF688478
Arecaceae	Sabal minor	EF688479
Arecaceae	Sabal minor	EF688480
Arecaceae	Sabal minor	EF688505
Arecaceae	Sabal pumos	EF688481
Arecaceae	Sabal pumos	EF688482
Arecaceae	Sabal pumos	EF688506
Arecaceae	Sabal pumos	EF688507
Arecaceae	Sabal rosei	EF688485
Arecaceae	Sabal rosei	EF688486
Arecaceae	Sabal rosei	EF688487
Arecaceae	Sabal uresana	EF688483
Arecaceae	Sabal uresana	EF688484
Arecaceae	Sabal yapa	EF688499
Arecaceae	Sabal yapa	EF688500
Arecaceae	Salacca affinis	AJ242093
Arecaceae	Salacca affinis	AJ242094
Arecaceae	Salacca glabrescens	AJ242095
Arecaceae	Salacca glabrescens	AJ242096
Arecaceae	Salacca ramosiana	AJ242097
Arecaceae	Salacca ramosiana	AJ242098
Arecaceae	Salacca rupicola	AJ242099
Arecaceae	Salacca rupicola	AJ242100
Arecaceae	Trachycarpus fortunei	EF635376
Arecaceae	Trachycarpus martianus	EF635378
Arecaceae	Trachycarpus nanus	EF635377
Arecaceae	Trachycarpus wagnerianus	EF635379
Asparagaceae	Asparagus adscendens	GU474424
Asparagaceae	Asparagus cochinchinensis	FJ980278
Asparagaceae	Asparagus densiflorus	GQ166856
Asparagaceae	Asparagus lycopodineus	GQ166855
Asparagaceae	Asparagus neglectus	GQ166857
Asparagaceae	Asparagus officinalis	GU474425
Asparagaceae	Asparagus racemosus	GU474426
Asparagaceae	Asparagus schoberioides	AB196767
Asparagaceae	Asparagus setaceus	GQ202238
Asphodelaceae	Aloe acutissima	AF234348
Asphodelaceae	Aloe ammophila	AF234347
Asphodelaceae	Aloe arborescens	AF234333
Asphodelaceae	Aloe bainesii	U24022
Asphodelaceae	Aloe bakeri	AF234346
Asphodelaceae	Aloe bulbillifera	AF234335
Asphodelaceae	Aloe cameronii	AF234343
Asphodelaceae	Aloe ciliaris	AF234324
Asphodelaceae	Aloe cremnophila	AF234336
Asphodelaceae	Aloe distans	AF234327
Asphodelaceae	Aloe ferox	AF234338
Asphodelaceae	Aloe forbesii	AF234342
Asphodelaceae	Aloe glauca	AF234344
Asphodelaceae	Aloe inermis	AF234328
Asphodelaceae	Aloe jucunda	AF234337
Asphodelaceae	Aloe juvenna	AF234349
Asphodelaceae	Aloe morijensis	AF234325
Asphodelaceae	Aloe ngobitensis	AF234322
Asphodelaceae	Aloe nyeriensis	AF234339
Asphodelaceae	Aloe peckii	AF234323
Asphodelaceae	Aloe pendens	AF234340
Asphodelaceae	Aloe penduliflora	AF234330
Asphodelaceae	Aloe perryi	AF234341
Asphodelaceae	Aloe scobinifolia	AF234331
Asphodelaceae	Aloe somaliensis	AF234334
Asphodelaceae	Aloe tenuior	AF234326
Asphodelaceae	Aloe vera	AF234345
Asphodelaceae	Aloe verdoorniae	AF234332
Asphodelaceae	Bulbine latifolia	EU707290
Asphodelaceae	Bulbine wiesei	AF234350
Asphodelaceae	Kniphofia acraea	EU707190
Asphodelaceae	Kniphofia albescens	EU707191
Asphodelaceae	Kniphofia albomontana	EU707192
Asphodelaceae	Kniphofia angustifolia	EU707193
Asphodelaceae	Kniphofia ankaratrensis	EU707194
Asphodelaceae	Kniphofia baurii	EU707195
Asphodelaceae	Kniphofia baurii	EU707196
Asphodelaceae	Kniphofia baurii	EU707197
Asphodelaceae	Kniphofia baurii	EU707198
Asphodelaceae	Kniphofia baurii	EU707199
Asphodelaceae	Kniphofia brachystachya	EU707200
Asphodelaceae	Kniphofia breviflora	EU707201
Asphodelaceae	Kniphofia bruceae	EU707202
Asphodelaceae	Kniphofia buchananii	EU707203
Asphodelaceae	Kniphofia caulescens	EU707204
Asphodelaceae	Kniphofia caulescens	EU707205
Asphodelaceae	Kniphofia caulescens	EU707206
Asphodelaceae	Kniphofia citrina	EU707207
Asphodelaceae	Kniphofia coddiana	EU707208
Asphodelaceae	Kniphofia coralligemma	EU707209
Asphodelaceae	Kniphofia drepanophylla	EU707210
Asphodelaceae	Kniphofia ensifolia subsp. autumnalis	EU707212
Asphodelaceae	Kniphofia ensifolia subsp. ensifolia	EU707211
Asphodelaceae	Kniphofia evansii	EU707213
Asphodelaceae	Kniphofia fibrosa	EU707214
Asphodelaceae	Kniphofia fluviatilis	EU707285
Asphodelaceae	Kniphofia foliosa	EU707215
Asphodelaceae	Kniphofia foliosa	EU707216
Asphodelaceae	Kniphofia foliosa	EU707217
Asphodelaceae	Kniphofia foliosa	EU707218
Asphodelaceae	Kniphofia foliosa	EU707219
Asphodelaceae	Kniphofia foliosa	EU707220
Asphodelaceae	Kniphofia galpinii	EU707221
Asphodelaceae	Kniphofia gracilis	EU707222
Asphodelaceae	Kniphofia gracilis	EU707223
Asphodelaceae	Kniphofia grantii	EU707224
Asphodelaceae	Kniphofia hirsuta	EU707225
Asphodelaceae	Kniphofia ichopensis var. ichopensis	EU707226
Asphodelaceae	Kniphofia ichopensis var. ichopensis	EU707227
Asphodelaceae	Kniphofia ichopensis var. ichopensis	EU707228
Asphodelaceae	Kniphofia insignis	EU707229
Asphodelaceae	Kniphofia isoetifolia	EU707230
Asphodelaceae	Kniphofia isoetifolia	EU707231
Asphodelaceae	Kniphofia isoetifolia	EU707232
Asphodelaceae	Kniphofia latifolia	EU707233
Asphodelaceae	Kniphofia laxiflora	EU707236
Asphodelaceae	Kniphofia laxiflora	EU707237
Asphodelaceae	Kniphofia laxiflora	EU707284
Asphodelaceae	Kniphofia laxiflora form B	EU707234
Asphodelaceae	Kniphofia laxiflora form B	EU707235
Asphodelaceae	Kniphofia laxiflora form C	EU707238
Asphodelaceae	Kniphofia leucocephala	EU707239
Asphodelaceae	Kniphofia linearifolia	EU707240
Asphodelaceae	Kniphofia linearifolia	EU707241
Asphodelaceae	Kniphofia linearifolia	EU707242
Asphodelaceae	Kniphofia linearifolia	EU707243
Asphodelaceae	Kniphofia linearifolia	EU707244
Asphodelaceae	Kniphofia linearifolia	EU707245
Asphodelaceae	Kniphofia linearifolia	EU707246
Asphodelaceae	Kniphofia linearifolia	EU707286
Asphodelaceae	Kniphofia littoralis	EU707247
Asphodelaceae	Kniphofia multiflora	EU707248
Asphodelaceae	Kniphofia multiflora	EU707287
Asphodelaceae	Kniphofia northiae	EU707249
Asphodelaceae	Kniphofia northiae	EU707250
Asphodelaceae	Kniphofia parviflora	EU707251
Asphodelaceae	Kniphofia parviflora	EU707252
Asphodelaceae	Kniphofia pauciflora	EU707253
Asphodelaceae	Kniphofia porphyrantha	EU707254
Asphodelaceae	Kniphofia praecox	EU707255
Asphodelaceae	Kniphofia rigidifolia	EU707256
Asphodelaceae	Kniphofia ritualis	EU707257
Asphodelaceae	Kniphofia rooperi	EU707258
Asphodelaceae	Kniphofia rooperi	EU707259
Asphodelaceae	Kniphofia sarmentosa	EU707260
Asphodelaceae	Kniphofia schimperi	EU707261
Asphodelaceae	Kniphofia schimperi	EU707262
Asphodelaceae	Kniphofia splendida	EU707263
Asphodelaceae	Kniphofia stricta	EU707264
Asphodelaceae	Kniphofia thodei	EU707265
Asphodelaceae	Kniphofia thomsonii	EU707266
Asphodelaceae	Kniphofia thomsonii	EU707267
Asphodelaceae	Kniphofia thomsonii	EU707268
Asphodelaceae	Kniphofia triangularis subsp. obtusiloba	EU707272
Asphodelaceae	Kniphofia triangularis subsp. triangularis	EU707269
Asphodelaceae	Kniphofia triangularis subsp. triangularis	EU707270
Asphodelaceae	Kniphofia triangularis subsp. triangularis	EU707271
Asphodelaceae	Kniphofia typhoides	EU707273
Asphodelaceae	Kniphofia typhoides	EU707288
Asphodelaceae	Kniphofia tysonii subsp. tysonii	EU707274
Asphodelaceae	Kniphofia tysonii subsp. tysonii	EU707275
Asphodelaceae	Kniphofia umbrina	EU707276
Asphodelaceae	Kniphofia uvaria	EU707277
Asphodelaceae	Kniphofia uvaria	EU707278
Asphodelaceae	Kniphofia uvaria	EU707279
Asphodelaceae	Kniphofia uvaria	EU707280
Asphodelaceae	Kniphofia uvaria	EU707281
Asphodelaceae	Kniphofia uvaria	EU707282
Asphodelaceae	Kniphofia uvaria	EU707283
Bromeliaceae	Tillandsia baileyi	EU126835
Bromeliaceae	Tillandsia botteri	DQ870646
Bromeliaceae	Tillandsia concolor	EU126837
Bromeliaceae	Tillandsia juncea	EU126836
Bromeliaceae	Tillandsia palmasolana	DQ870649
Bromeliaceae	Tillandsia paucifolia	DQ870648
Bromeliaceae	Tillandsia pruinosa	EU126838
Bromeliaceae	Tillandsia pseudobaileyi	DQ870651
Bromeliaceae	Tillandsia schiedeana	DQ870647
Bromeliaceae	Tillandsia streptophylla	DQ870650
Burmanniaceae	Burmannia alba	EU816750
Burmanniaceae	Burmannia bicolor	EU816752
Burmanniaceae	Burmannia bicolor	EU816753
Burmanniaceae	Burmannia biflora	EU816751
Burmanniaceae	Burmannia capitata	EU816732
Burmanniaceae	Burmannia capitata	EU816733
Burmanniaceae	Burmannia coelestis	EU816739
Burmanniaceae	Burmannia congesta	EU816711
Burmanniaceae	Burmannia congesta	EU816712
Burmanniaceae	Burmannia damazii	EU816731
Burmanniaceae	Burmannia disticha	EU816738
Burmanniaceae	Burmannia flava	EU816755
Burmanniaceae	Burmannia flava	EU816756
Burmanniaceae	Burmannia hexaptera	EU816734
Burmanniaceae	Burmannia juncea	EU816737
Burmanniaceae	Burmannia latialata	EU816746
Burmanniaceae	Burmannia madagascariensis	EU816742
Burmanniaceae	Burmannia madagascariensis	EU816743
Burmanniaceae	Burmannia nepalensis	EU816748
Burmanniaceae	Burmannia pusilla	EU816745
Burmanniaceae	Burmannia stuebelii	EU816754
Burmanniaceae	Burmannia wallichii	EU816741
Burmanniaceae	Cymbocarpa refracta	EU816725
Burmanniaceae	Cymbocarpa saccata	EU816726
Burmanniaceae	Gymnosiphon aphyllus	EU816721
Burmanniaceae	Gymnosiphon bekensis	EU816724
Burmanniaceae	Gymnosiphon breviflorus	EU816718
Burmanniaceae	Gymnosiphon breviflorus	EU816719
Burmanniaceae	Gymnosiphon divaricatus	EU816727
Burmanniaceae	Gymnosiphon divaricatus	EU816728
Burmanniaceae	Gymnosiphon longistylus	EU816723
Burmanniaceae	Gymnosiphon minutus	EU816722
Burmanniaceae	Gymnosiphon usambaricus	EU816720
Costaceae	Costus afer	AY972934
Costaceae	Costus allenii	AY041043
Costaceae	Costus allenii	AY972877
Costaceae	Costus allenii	AY994743
Costaceae	Costus amazonicus	AY041032
Costaceae	Costus amazonicus	AY994742
Costaceae	Costus amazonicus	GQ294459
Costaceae	Costus amazonicus subsp. krukovii	AY972879
Costaceae	Costus arabicus	AY041034
Costaceae	Costus arabicus	AY972880
Costaceae	Costus arabicus	AY972881
Costaceae	Costus asplundii	AY972885
Costaceae	Costus bracteatus	AY972892
Costaceae	Costus chartaceus	AY972911
Costaceae	Costus claviger	AY972882
Costaceae	Costus claviger	AY994740
Costaceae	Costus comosus var. comosus	AY972924
Costaceae	Costus deistelii	AY994752
Costaceae	Costus dirzoi	AY972930
Costaceae	Costus dubius	AY972933
Costaceae	Costus dubius	AY972936
Costaceae	Costus erythrocoryne	AY972886
Costaceae	Costus erythrocoryne	AY994738
Costaceae	Costus erythrophyllus	AY972912
Costaceae	Costus erythrothyrsus	AY972889
Costaceae	Costus gabonensis	AY994747
Costaceae	Costus guanaiensis var. guanaiensis	AY972883
Costaceae	Costus guanaiensis var. guanaiensis	AY972884
Costaceae	Costus guanaiensis var. macrostrobilus	AY972917
Costaceae	Costus guanaiensis var. tarmicus	GQ294460
Costaceae	Costus laevis	AY041035
Costaceae	Costus laevis	AY972918
Costaceae	Costus laevis	AY972919
Costaceae	Costus laevis	AY972922
Costaceae	Costus laevis	AY994736
Costaceae	Costus lasius	AY972893
Costaceae	Costus lasius	AY972894
Costaceae	Costus lateriflorus	AY994734
Costaceae	Costus laterifolius	AY972938
Costaceae	Costus laterifolius	AY972940
Costaceae	Costus letestui	AY972939
Costaceae	Costus leucanthus	AY972913
Costaceae	Costus lima var. lima	AY972926
Costaceae	Costus lima var. scabremarginatus	AY972925
Costaceae	Costus longebracteolatus	AY972887
Costaceae	Costus lucanusianus	AY972935
Costaceae	Costus maculatus	AY994731
Costaceae	Costus malortieanus	AY972890
Costaceae	Costus malortieanus	AY994732
Costaceae	Costus montanus	AY972928
Costaceae	Costus montanus	AY972929
Costaceae	Costus montanus	AY994729
Costaceae	Costus mosaicus	AY994728
Costaceae	Costus osae	AY972927
Costaceae	Costus phaeotrichus	AY994721
Costaceae	Costus pictus	AY972932
Costaceae	Costus plicatus	AY994725
Costaceae	Costus productus	AY972895
Costaceae	Costus pulverulentus	AY041029
Costaceae	Costus pulverulentus	AY673070
Costaceae	Costus pulverulentus	AY972896
Costaceae	Costus pulverulentus	AY972897
Costaceae	Costus pulverulentus	AY972898
Costaceae	Costus pulverulentus	AY972908
Costaceae	Costus pulverulentus	AY972909
Costaceae	Costus pulverulentus	AY994723
Costaceae	Costus pulverulentus	AY994724
Costaceae	Costus ricus	GQ294461
Costaceae	Costus scaber	AY972900
Costaceae	Costus scaber	AY972901
Costaceae	Costus scaber	AY972902
Costaceae	Costus scaber	AY972904
Costaceae	Costus scaber	AY972905
Costaceae	Costus spicatus	AY972903
Costaceae	Costus spiralis	AY972914
Costaceae	Costus spiralis	AY972915
Costaceae	Costus stenophyllus	AY972931
Costaceae	Costus stenophyllus	AY994720
Costaceae	Costus talbotii	AY972937
Costaceae	Costus tappenbeckianus	AY041040
Costaceae	Costus tappenbeckianus	AY994715
Costaceae	Costus vargasii	GQ294462
Costaceae	Costus varzearum	AY972888
Costaceae	Costus varzearum	AY972916
Costaceae	Costus varzearum	AY994714
Costaceae	Costus varzearum	AY994722
Costaceae	Costus villosissimus	AY972878
Costaceae	Costus villosissimus	AY994713
Costaceae	Costus vinosus	AY972923
Costaceae	Costus wilsonii	AY972920
Costaceae	Costus wilsonii	AY972921
Costaceae	Costus woodsonii	AY972906
Costaceae	Costus woodsonii	AY972907
Costaceae	Costus zingiberoides	AY972910
Cyperaceae	Baumea arthrophylla	DQ385550
Cyperaceae	Baumea arthrophylla	DQ385551
Cyperaceae	Baumea articulata	DQ385552
Cyperaceae	Baumea complanata	DQ385553
Cyperaceae	Baumea tenax	DQ385554
Cyperaceae	Baumea teretifolia	DQ385555
Cyperaceae	Bolboschoenus caldwellii	DQ385556
Cyperaceae	Bolboschoenus fluviatilis	GQ130340
Cyperaceae	Bolboschoenus planiculmis	GQ130341
Cyperaceae	Bulbostylis barbata	AB180718
Cyperaceae	Bulbostylis funckii	AF190616
Cyperaceae	Bulbostylis juncoides	AF190615
Cyperaceae	Carex acutiformis	AY278300
Cyperaceae	Carex acutiformis	AY757583
Cyperaceae	Carex acutiformis	EU288567
Cyperaceae	Carex acutiformis	GU059872
Cyperaceae	Carex albicans	AF027478
Cyperaceae	Carex albicans var. albicans	AY325479
Cyperaceae	Carex albula	AY699614
Cyperaceae	Carex albursina	AY757626
Cyperaceae	Carex amplifolia	AY757584
Cyperaceae	Carex andringitrensis	EU288568
Cyperaceae	Carex angolensis	EU288569
Cyperaceae	Carex appalachica	AY757401
Cyperaceae	Carex appressa	AY699637
Cyperaceae	Carex appressa	DQ998899
Cyperaceae	Carex aquatilis	AY757590
Cyperaceae	Carex aquatilis	FJ904610
Cyperaceae	Carex aquatilis	FJ904611
Cyperaceae	Carex aquatilis x Carex recta	FJ904608
Cyperaceae	Carex aquatilis x Carex recta	FJ904609
Cyperaceae	Carex arctata	AF027485
Cyperaceae	Carex arctata	DQ998900
Cyperaceae	Carex arenaria	DQ461131
Cyperaceae	Carex aterrima	EU288542
Cyperaceae	Carex aurea	DQ998901
Cyperaceae	Carex austroafricana	EU288570
Cyperaceae	Carex austroalpina	AY278276
Cyperaceae	Carex baccans	AF027488
Cyperaceae	Carex backii	AF027451
Cyperaceae	Carex backii	AF027452
Cyperaceae	Carex backii	AF027453
Cyperaceae	Carex backii	AY757402
Cyperaceae	Carex baldensis	EF363120
Cyperaceae	Carex baldensis	EU288543
Cyperaceae	Carex basiantha	AF027470
Cyperaceae	Carex basiantha	AF027471
Cyperaceae	Carex basiantha	AF027472
Cyperaceae	Carex bequaertii	EU288571
Cyperaceae	Carex bequaertii	EU288572
Cyperaceae	Carex bequaertii	EU288573
Cyperaceae	Carex bequaertii	EU288574
Cyperaceae	Carex bequaertii	EU288575
Cyperaceae	Carex bequaertii	EU288576
Cyperaceae	Carex berggrenii	EU352219
Cyperaceae	Carex bicknellii	AY757403
Cyperaceae	Carex bicolor	AY278283
Cyperaceae	Carex bicolor	EU288544
Cyperaceae	Carex bigelowii	AY278303
Cyperaceae	Carex blanda	AF027484
Cyperaceae	Carex blanda	AY757627
Cyperaceae	Carex bolanderi	DQ461132
Cyperaceae	Carex bonplandii	DQ461091
Cyperaceae	Carex bonplandii	DQ461092
Cyperaceae	Carex bonplandii	DQ461093
Cyperaceae	Carex bonplandii	DQ461094
Cyperaceae	Carex bonplandii	DQ461095
Cyperaceae	Carex bonplandii	DQ461096
Cyperaceae	Carex bonplandii	DQ461097
Cyperaceae	Carex bonplandii	DQ461098
Cyperaceae	Carex boottiana	DQ998903
Cyperaceae	Carex brachystachys	AY278277
Cyperaceae	Carex brainerdii	AY325485
Cyperaceae	Carex brevicaulis	AY325471
Cyperaceae	Carex breviculmis	AY699627
Cyperaceae	Carex bromoides	AY757404
Cyperaceae	Carex bromoides	DQ461133
Cyperaceae	Carex brownii	DQ998904
Cyperaceae	Carex brunnescens	AY757405
Cyperaceae	Carex brunnescens	DQ461134
Cyperaceae	Carex brunnescens	EU541872
Cyperaceae	Carex buchananii	AY699632
Cyperaceae	Carex buxbaumii	EU288545
Cyperaceae	Carex camptoglochin	EU541854
Cyperaceae	Carex camptoglochin	EU541856
Cyperaceae	Carex canescens	AY757406
Cyperaceae	Carex canescens	EU541864
Cyperaceae	Carex canescens	EU541865
Cyperaceae	Carex canescens	EU541866
Cyperaceae	Carex canescens	EU541867
Cyperaceae	Carex capillaris	AY278256
Cyperaceae	Carex capillaris	DQ998905
Cyperaceae	Carex capillaris	EU288546
Cyperaceae	Carex careyana	AF027482
Cyperaceae	Carex carsei	EU352220
Cyperaceae	Carex caryophyllea	EU288547
Cyperaceae	Carex cephaloidea	AY757407
Cyperaceae	Carex cephalophora	AY757408
Cyperaceae	Carex chathamica	AY699641
Cyperaceae	Carex cherokeensis	AY757619
Cyperaceae	Carex chlorosaccus	EU288577
Cyperaceae	Carex chordorrhiza	AY757409
Cyperaceae	Carex cirrhosa	AY699633
Cyperaceae	Carex cockayneana	EU352221
Cyperaceae	Carex cognata	EU288578
Cyperaceae	Carex colensoi	EU352222
Cyperaceae	Carex collinsii	AY757616
Cyperaceae	Carex comans	AY699629
Cyperaceae	Carex communis	DQ998906
Cyperaceae	Carex communis var. communis	AY325469
Cyperaceae	Carex comosa	AY757575
Cyperaceae	Carex complanata	AY757604
Cyperaceae	Carex conferta var. conferta	EU288579
Cyperaceae	Carex crinita	AY757589
Cyperaceae	Carex cruciata	AF027489
Cyperaceae	Carex crus-corvi	AY757410
Cyperaceae	Carex cusickii	DQ461135
Cyperaceae	Carex dallii	AY699631
Cyperaceae	Carex dasycarpa	DQ998907
Cyperaceae	Carex davalliana	EU288548
Cyperaceae	Carex debilis	AY757608
Cyperaceae	Carex decomposita	AY757411
Cyperaceae	Carex deflexa var. boottii	AY325480
Cyperaceae	Carex deflexa var. boottii	AY686719
Cyperaceae	Carex deflexa var. deflexa	AY686720
Cyperaceae	Carex demissa	AY278307
Cyperaceae	Carex depauperata	AY757621
Cyperaceae	Carex deweyana	AF027476
Cyperaceae	Carex deweyana	AY757412
Cyperaceae	Carex diandra	AY699626
Cyperaceae	Carex diandra	AY757413
Cyperaceae	Carex digitalis	DQ998908
Cyperaceae	Carex digitata	AY757624
Cyperaceae	Carex dipsacea	AY699622
Cyperaceae	Carex dipsacea	EU352223
Cyperaceae	Carex dispalata	DQ998909
Cyperaceae	Carex disperma	AY757414
Cyperaceae	Carex dissita	EU331110
Cyperaceae	Carex dissita	EU331111
Cyperaceae	Carex dissita	EU331112
Cyperaceae	Carex disticha	EU288549
Cyperaceae	Carex doniana	DQ998910
Cyperaceae	Carex drymophila	DQ998911
Cyperaceae	Carex duriuscula	AF027436
Cyperaceae	Carex duriuscula	DQ461136
Cyperaceae	Carex eburnea	DQ998912
Cyperaceae	Carex echinata	AY757415
Cyperaceae	Carex echinata	DQ461099
Cyperaceae	Carex echinata	DQ461100
Cyperaceae	Carex echinata	DQ461101
Cyperaceae	Carex echinata	DQ461102
Cyperaceae	Carex echinata	DQ461103
Cyperaceae	Carex echinata	DQ461104
Cyperaceae	Carex echinata	DQ461137
Cyperaceae	Carex echinata	EU352224
Cyperaceae	Carex echinochloe	EU288585
Cyperaceae	Carex echinochloe subsp. nyasensis	EU288586
Cyperaceae	Carex elata	AY278255
Cyperaceae	Carex elgonensis	EU288587
Cyperaceae	Carex elgonensis	EU288588
Cyperaceae	Carex elgonensis	EU288589
Cyperaceae	Carex elingamita	AY699636
Cyperaceae	Carex enysii	EU352225
Cyperaceae	Carex erythrorrhiza	EU288590
Cyperaceae	Carex erythrorrhiza	EU288591
Cyperaceae	Carex exilis	AY757416
Cyperaceae	Carex exilis	DQ461105
Cyperaceae	Carex exilis	DQ461106
Cyperaceae	Carex exilis	DQ461107
Cyperaceae	Carex exilis	DQ461108
Cyperaceae	Carex exilis	DQ461109
Cyperaceae	Carex exilis	DQ461110
Cyperaceae	Carex exilis	DQ461111
Cyperaceae	Carex exilis	DQ461139
Cyperaceae	Carex extensa	AY278311
Cyperaceae	Carex fascicularis	EU352234
Cyperaceae	Carex ferruginea	EU288550
Cyperaceae	Carex filifolia	AF027473
Cyperaceae	Carex filipes	DQ998914
Cyperaceae	Carex fimbriata	EU288551
Cyperaceae	Carex fissuricola	AY757617
Cyperaceae	Carex flacca	DQ998915
Cyperaceae	Carex flagellifera	AY699613
Cyperaceae	Carex flava	AY757596
Cyperaceae	Carex flaviformis	AY699610
Cyperaceae	Carex floridana	AY325482
Cyperaceae	Carex foliosissima	DQ998916
Cyperaceae	Carex folliculata	AY757601
Cyperaceae	Carex forsteri	AY699635
Cyperaceae	Carex fretalis	EU352226
Cyperaceae	Carex frigida	AY278291
Cyperaceae	Carex fuliginosa	AY278254
Cyperaceae	Carex furva	EU541868
Cyperaceae	Carex geminata	EU352227
Cyperaceae	Carex geophila	AY325474
Cyperaceae	Carex geophila	AY325481
Cyperaceae	Carex geyeri	AF027474
Cyperaceae	Carex gibba	DQ998917
Cyperaceae	Carex glacialis	AY757625
Cyperaceae	Carex glareosa	EU541871
Cyperaceae	Carex globosa	AY325487
Cyperaceae	Carex glomerabilis	EU288592
Cyperaceae	Carex glomerabilis	EU288593
Cyperaceae	Carex gracillima	DQ998918
Cyperaceae	Carex graminifolia	EU288594
Cyperaceae	Carex granularis	DQ998919
Cyperaceae	Carex grayi	AY757580
Cyperaceae	Carex gynandra	DQ998920
Cyperaceae	Carex gynocrates	AY757417
Cyperaceae	Carex gynocrates	DQ461140
Cyperaceae	Carex hectorii	AY699618
Cyperaceae	Carex heleonastes	AY757418
Cyperaceae	Carex heteroneura	DQ998921
Cyperaceae	Carex hirta	EU288553
Cyperaceae	Carex hirtifolia	AY757611
Cyperaceae	Carex hirtigluma var. arcuata	EU288595
Cyperaceae	Carex hirtigluma var. arcuata	EU288596
Cyperaceae	Carex hispida	AY278272
Cyperaceae	Carex hispida	EU288554
Cyperaceae	Carex hitchcockiana	AY757614
Cyperaceae	Carex hostiana	AY278309
Cyperaceae	Carex hostiana	EU288555
Cyperaceae	Carex humbertii	EU288597
Cyperaceae	Carex humilis	AY278260
Cyperaceae	Carex hystericina	AY757574
Cyperaceae	Carex inopinata	EU352235
Cyperaceae	Carex inops subsp. heliophila	AY325484
Cyperaceae	Carex inops subsp. inops	AY686721
Cyperaceae	Carex insaniae var. papillaticulmis	DQ998938
Cyperaceae	Carex insaniae var. subdita	DQ998948
Cyperaceae	Carex interior	AY757419
Cyperaceae	Carex interior	DQ461112
Cyperaceae	Carex interior	DQ461113
Cyperaceae	Carex interior	DQ461114
Cyperaceae	Carex interior	DQ461115
Cyperaceae	Carex interior	DQ461116
Cyperaceae	Carex intumescens	AY757579
Cyperaceae	Carex inversa	AY699625
Cyperaceae	Carex ischnostachya	DQ998922
Cyperaceae	Carex jackiana subsp. parciflora	DQ998939
Cyperaceae	Carex jamesii	AF027462
Cyperaceae	Carex jamesii	AF027463
Cyperaceae	Carex jamesii	AF027464
Cyperaceae	Carex jamesii	AF027465
Cyperaceae	Carex johnstonii	EU288598
Cyperaceae	Carex johnstonii	EU288599
[truncated: 9,599 more rows]

## Sheet: Gymnosperms
Family name	Species name	Accession NO.
Cephalotaxaceae	Cephalotaxus drupacea	EF660575
Cephalotaxaceae	Cephalotaxus fortunei	EF660585
Cephalotaxaceae	Cephalotaxus fortunei var. alpina	EF660584
Cephalotaxaceae	Cephalotaxus griffithii	GQ865719
Cephalotaxaceae	Cephalotaxus hainanensis	EF660592
Cephalotaxaceae	Cephalotaxus hainanensis	GQ865711
Cephalotaxaceae	Cephalotaxus hainanensis	GQ865712
Cephalotaxaceae	Cephalotaxus hainanensis	GQ865713
Cephalotaxaceae	Cephalotaxus hainanensis	GQ865714
Cephalotaxaceae	Cephalotaxus hainanensis	GQ865715
Cephalotaxaceae	Cephalotaxus hainanensis	GQ865716
Cephalotaxaceae	Cephalotaxus harringtonia	EF660581
Cephalotaxaceae	Cephalotaxus koreana	EF660574
Cephalotaxaceae	Cephalotaxus koreana	GQ463493
Cephalotaxaceae	Cephalotaxus latifolia	EF660578
Cephalotaxaceae	Cephalotaxus mannii	GQ865718
Cephalotaxaceae	Cephalotaxus oliveri	EF660586
Cephalotaxaceae	Cephalotaxus sinensis	EF660591
Cephalotaxaceae	Cephalotaxus sinensis var. sinensis	GQ865705
Cephalotaxaceae	Cephalotaxus sinensis var. sinensis	GQ865706
Cephalotaxaceae	Cephalotaxus sinensis var. sinensis	GQ865707
Cephalotaxaceae	Cephalotaxus sinensis var. sinensis	GQ865708
Cephalotaxaceae	Cephalotaxus sinensis var. sinensis	GQ865709
Cephalotaxaceae	Cephalotaxus sinensis var. sinensis	GQ865710
Cupressaceae	Actinostrobus acuminatus	AY178417
Cupressaceae	Actinostrobus pyramidalis	AY178415
Cupressaceae	Athrotaxis cupressoides	AF387538
Cupressaceae	Athrotaxis laxifolia	AF387539
Cupressaceae	Athrotaxis selaginoides	AF387537
Cupressaceae	Callitris canescens	AY178411
Cupressaceae	Callitris columellaris	AY178404
Cupressaceae	Callitris drummondii	AY178423
Cupressaceae	Callitris endlicheri	AY178425
Cupressaceae	Callitris glauca	HM116956
Cupressaceae	Callitris glaucophylla	AY178399
Cupressaceae	Callitris gracilis subsp. gracilis	AY178398
Cupressaceae	Callitris intratropica	AY178400
Cupressaceae	Callitris intratropica	AY178405
Cupressaceae	Callitris intratropica	AY178410
Cupressaceae	Callitris oblonga subsp. corangensis	AY178429
Cupressaceae	Callitris rhomboidea	AY178406
Cupressaceae	Callitris rhomboidea	AY178407
Cupressaceae	Callitris rhomboidea	AY178408
Cupressaceae	Callitris sulcata	AY178422
Cupressaceae	Callitris tuberculata	AY178426
Cupressaceae	Callitris tuberculata	AY178427
Cupressaceae	Callitris tuberculata	AY178428
Cupressaceae	Calocedrus decurrens	AY150679
Cupressaceae	Calocedrus decurrens	AY150680
Cupressaceae	Calocedrus decurrens	AY150681
Cupressaceae	Calocedrus decurrens	AY150682
Cupressaceae	Calocedrus decurrens	AY150683
Cupressaceae	Calocedrus decurrens	AY150684
Cupressaceae	Calocedrus decurrens	AY150685
Cupressaceae	Calocedrus formosana	AF287248
Cupressaceae	Calocedrus formosana	AY150691
Cupressaceae	Calocedrus formosana	AY150692
Cupressaceae	Calocedrus formosana	AY150693
Cupressaceae	Calocedrus formosana	AY150694
Cupressaceae	Calocedrus formosana	AY150695
Cupressaceae	Calocedrus macrolepis	AF287249
Cupressaceae	Calocedrus macrolepis	AY150686
Cupressaceae	Calocedrus macrolepis	AY150687
Cupressaceae	Calocedrus macrolepis	AY150688
Cupressaceae	Calocedrus macrolepis	AY150689
Cupressaceae	Calocedrus macrolepis	AY150690
Cupressaceae	Chamaecyparis pisifera	DQ269982
Cupressaceae	Chamaecyparis thyoides	AY283428
Cupressaceae	Chamaecyparis thyoides	AY283429
Cupressaceae	Chamaecyparis thyoides	AY283430
Cupressaceae	Cupressus duclouxiana	EU243569
Cupressaceae	Cupressus gigantea	AY988378
Cupressaceae	Cupressus sargentii	U60749
Cupressaceae	Cupressus sempervirens	FJ705221
Cupressaceae	Cupressus sempervirens	U61265
Cupressaceae	Cupressus stephensonii	U60751
Cupressaceae	Cupressus tonkinensis	AY988392
Cupressaceae	Hesperocyparis abramsiana	FJ705220
Cupressaceae	Hesperocyparis arizonica	U60747
Cupressaceae	Hesperocyparis arizonica	U77954
Cupressaceae	Hesperocyparis arizonica	U77955
Cupressaceae	Hesperocyparis arizonica	U77956
Cupressaceae	Hesperocyparis arizonica	U77957
Cupressaceae	Hesperocyparis arizonica	U77958
Cupressaceae	Hesperocyparis arizonica	U77959
Cupressaceae	Hesperocyparis arizonica	U77960
Cupressaceae	Hesperocyparis arizonica	U77961
Cupressaceae	Hesperocyparis arizonica	U77962
Cupressaceae	Hesperocyparis forbesii	U60752
Cupressaceae	Hesperocyparis glabra	U60748
Cupressaceae	Hesperocyparis montana	U60753
Cupressaceae	Hesperocyparis nevadensis	U60750
Cupressaceae	Hesperocyparis pygmaea	FJ705219
Cupressaceae	Juniperus ashei	AF176413
Cupressaceae	Juniperus ashei	AF231975
Cupressaceae	Juniperus ashei	AF231978
Cupressaceae	Juniperus ashei	AF231980
Cupressaceae	Juniperus ashei	EU277680
Cupressaceae	Juniperus ashei	EU277681
Cupressaceae	Juniperus barbadensis	EU277704
Cupressaceae	Juniperus barbadensis	EU277705
Cupressaceae	Juniperus barbadensis var. lucayana	EU277702
Cupressaceae	Juniperus barbadensis var. lucayana	EU277703
Cupressaceae	Juniperus blancoi	GU120309
Cupressaceae	Juniperus blancoi var. huehuentensis	GU120310
Cupressaceae	Juniperus brevifolia	GU139571
Cupressaceae	Juniperus californica	EU277678
Cupressaceae	Juniperus californica	EU277679
Cupressaceae	Juniperus cedrus	GU139568
Cupressaceae	Juniperus cedrus	GU139569
Cupressaceae	Juniperus chinensis	EU243566
Cupressaceae	Juniperus chinensis var. chinensis	GQ463482
Cupressaceae	Juniperus coahuilensis	EU277686
Cupressaceae	Juniperus coahuilensis	EU277687
Cupressaceae	Juniperus coahuilensis var. arizonica	AY988395
Cupressaceae	Juniperus communis	EU277677
Cupressaceae	Juniperus deltoides	AY521464
Cupressaceae	Juniperus deltoides	AY521465
Cupressaceae	Juniperus deltoides	AY521466
Cupressaceae	Juniperus deppeana	EU277684
Cupressaceae	Juniperus deppeana	EU277685
Cupressaceae	Juniperus drupacea	AY046515
Cupressaceae	Juniperus drupacea	AY046516
Cupressaceae	Juniperus durangensis	FJ948468
Cupressaceae	Juniperus durangensis	FJ948469
Cupressaceae	Juniperus flaccida	EU277682
Cupressaceae	Juniperus flaccida	EU277683
Cupressaceae	Juniperus flaccida	FJ948470
Cupressaceae	Juniperus flaccida var. martinezii	FJ948471
Cupressaceae	Juniperus indica	GQ118641
Cupressaceae	Juniperus indica var. caespitosa	GQ118642
Cupressaceae	Juniperus indica var. rushforthiana	GQ118643
Cupressaceae	Juniperus jaliscana	FJ948466
Cupressaceae	Juniperus macrocarpa	AY046521
Cupressaceae	Juniperus macrocarpa	AY046522
Cupressaceae	Juniperus macrocarpa	GU139570
Cupressaceae	Juniperus monosperma	EU277690
Cupressaceae	Juniperus monosperma	EU277691
Cupressaceae	Juniperus monticola	FJ705218
Cupressaceae	Juniperus monticola	FJ948467
Cupressaceae	Juniperus mucronata	GU120311
Cupressaceae	Juniperus navicularis	AY046517
Cupressaceae	Juniperus navicularis	AY046518
Cupressaceae	Juniperus occidentalis	EU277694
Cupressaceae	Juniperus occidentalis	EU277695
Cupressaceae	Juniperus osteosperma	EU277692
Cupressaceae	Juniperus osteosperma	EU277693
Cupressaceae	Juniperus oxycedrus	AY046519
Cupressaceae	Juniperus oxycedrus	AY046520
Cupressaceae	Juniperus oxycedrus	AY046523
Cupressaceae	Juniperus oxycedrus	AY046524
Cupressaceae	Juniperus oxycedrus	AY521467
Cupressaceae	Juniperus oxycedrus	AY521468
Cupressaceae	Juniperus oxycedrus	AY521469
Cupressaceae	Juniperus oxycedrus	AY521470
Cupressaceae	Juniperus oxycedrus	AY521471
Cupressaceae	Juniperus oxycedrus	AY521472
Cupressaceae	Juniperus oxycedrus	GU139567
Cupressaceae	Juniperus oxycedrus var. badia	AY046525
Cupressaceae	Juniperus oxycedrus var. badia	AY046526
Cupressaceae	Juniperus phoenicea	GU197868
Cupressaceae	Juniperus phoenicea	GU197869
Cupressaceae	Juniperus phoenicea	GU197870
Cupressaceae	Juniperus pinchotii	EU277688
Cupressaceae	Juniperus pinchotii	EU277689
Cupressaceae	Juniperus pingii	EU243568
Cupressaceae	Juniperus procumbens	GQ463481
Cupressaceae	Juniperus recurva	GQ118646
Cupressaceae	Juniperus recurva	GQ118647
Cupressaceae	Juniperus saltillensis	FJ705217
Cupressaceae	Juniperus saltuaria	EU243567
Cupressaceae	Juniperus scopulorum	EU277696
Cupressaceae	Juniperus scopulorum	EU277697
Cupressaceae	Juniperus squamata	GQ118644
Cupressaceae	Juniperus squamata f. wilsonii	GQ118645
Cupressaceae	Juniperus virginiana	AF174627
Cupressaceae	Juniperus virginiana	EU277698
Cupressaceae	Juniperus virginiana	EU277699
Cupressaceae	Juniperus virginiana var. silicicola	EU277700
Cupressaceae	Juniperus virginiana var. silicicola	EU277701
Cupressaceae	Taiwania cryptomerioides	AY895146
Cupressaceae	Taiwania cryptomerioides	AY895147
Cupressaceae	Taiwania flousiana	AF387524
Cupressaceae	Thuja koraiensis	AY283432
Cupressaceae	Thuja koraiensis	EU183424
Cupressaceae	Thuja koraiensis	EU183425
Cupressaceae	Thuja koraiensis	EU183426
Cupressaceae	Thuja koraiensis	EU183427
Cupressaceae	Thuja occidentalis	AY283431
Cupressaceae	Thuja occidentalis	EU183432
Cupressaceae	Thuja occidentalis	EU183433
Cupressaceae	Thuja occidentalis	EU183434
Cupressaceae	Thuja occidentalis	EU183435
Cupressaceae	Thuja plicata	EU183436
Cupressaceae	Thuja plicata	EU183437
Cupressaceae	Thuja plicata	EU183438
Cupressaceae	Thuja plicata	EU183439
Cupressaceae	Thuja plicata	EU183440
Cupressaceae	Thuja standishii	EU183441
Cupressaceae	Thuja standishii	EU183442
Cupressaceae	Thuja sutchuenensis	EU183428
Cupressaceae	Thuja sutchuenensis	EU183429
Cupressaceae	Thuja sutchuenensis	EU183430
Cupressaceae	Thuja sutchuenensis	EU183431
Cycadaceae	Bowenia serrulata	AB076190
Cycadaceae	Bowenia spectabilis	AB076191
Cycadaceae	Bowenia spectabilis	AF531228
Cycadaceae	Cycas angulata	AF394436
Cycadaceae	Cycas circinalis	AF394439
Cycadaceae	Cycas circinalis	AF531222
Cycadaceae	Cycas furfuracea	AF531225
Cycadaceae	Cycas media	AF394438
Cycadaceae	Cycas media	EU497697
Cycadaceae	Cycas micholitzii	AB076240
Cycadaceae	Cycas multipinnata	AB076202
Cycadaceae	Cycas pectinata	AB076204
Cycadaceae	Cycas pectinata	AF394435
Cycadaceae	Cycas revoluta	AF394434
Cycadaceae	Cycas revoluta	AF531223
Cycadaceae	Cycas revoluta	EU497698
Cycadaceae	Cycas rumphii	AB076205
Cycadaceae	Cycas rumphii	AF394441
Cycadaceae	Cycas rumphii	AF407283
Cycadaceae	Cycas rumphii	EU497696
Cycadaceae	Cycas seemannii	AF394437
Cycadaceae	Cycas siamensis	AF394442
Cycadaceae	Cycas taitungensis	AB076188
Cycadaceae	Cycas thouarsii	AB076206
Cycadaceae	Cycas thouarsii	AF394440
Cycadaceae	Cycas wadei	AF394443
Cycadaceae	Cycas wadei	EU497695
Ephedraceae	Ephedra alata	AY755774
Ephedraceae	Ephedra altissima	AY755772
Ephedraceae	Ephedra altissima	AY755773
Ephedraceae	Ephedra andina	AY755744
Ephedraceae	Ephedra antisyphilitica	AY755757
Ephedraceae	Ephedra aphylla	AY755771
Ephedraceae	Ephedra californica	AY755750
Ephedraceae	Ephedra campylopoda	AY755777
Ephedraceae	Ephedra chilensis	AY755754
Ephedraceae	Ephedra chilensis	AY755767
Ephedraceae	Ephedra ciliata	AY755776
Ephedraceae	Ephedra dahurica	GU290481
Ephedraceae	Ephedra dahurica	GU290482
Ephedraceae	Ephedra dahurica	GU290483
Ephedraceae	Ephedra distachya	AY755761
Ephedraceae	Ephedra distachya	AY755769
Ephedraceae	Ephedra distachya	FJ958013
Ephedraceae	Ephedra equisetina	AY394065
Ephedraceae	Ephedra equisetina	AY755740
Ephedraceae	Ephedra equisetina	AY755751
Ephedraceae	Ephedra equisetina	AY755770
Ephedraceae	Ephedra foeminea	FJ958007
Ephedraceae	Ephedra foeminea	GU290485
Ephedraceae	Ephedra foliata	AY755775
Ephedraceae	Ephedra foliata	FJ958008
Ephedraceae	Ephedra foliata	FJ958009
Ephedraceae	Ephedra foliata	FJ958010
Ephedraceae	Ephedra fragilis	AY755752
Ephedraceae	Ephedra fragilis	FJ958014
Ephedraceae	Ephedra fragilis	FJ958019
Ephedraceae	Ephedra fragilis	X93993
Ephedraceae	Ephedra frustillata	AY755743
Ephedraceae	Ephedra frustillata	AY755748
Ephedraceae	Ephedra gerardiana	AY394067
Ephedraceae	Ephedra gerardiana	AY755745
Ephedraceae	Ephedra gerardiana	AY755753
Ephedraceae	Ephedra gerardiana	AY755760
Ephedraceae	Ephedra intermedia	AY394062
Ephedraceae	Ephedra intermedia	AY755741
Ephedraceae	Ephedra intermedia	AY755758
Ephedraceae	Ephedra laristanica	FJ958020
Ephedraceae	Ephedra likiangensis	AY394068
Ephedraceae	Ephedra likiangensis	AY755739
Ephedraceae	Ephedra likiangensis	AY755766
Ephedraceae	Ephedra lomatolepis	FJ958006
Ephedraceae	Ephedra lomatolepis	FJ958015
Ephedraceae	Ephedra lomatolepis	GU290484
Ephedraceae	Ephedra major	AY755778
Ephedraceae	Ephedra major	FJ958003
Ephedraceae	Ephedra major subsp. major	FJ958012
Ephedraceae	Ephedra major subsp. procera	AY755763
Ephedraceae	Ephedra major subsp. procera	FJ958011
Ephedraceae	Ephedra major subsp. procera	FJ958016
Ephedraceae	Ephedra milleri	FJ958024
Ephedraceae	Ephedra minuta	AY394069
Ephedraceae	Ephedra minuta	AY755742
Ephedraceae	Ephedra minuta	AY755755
Ephedraceae	Ephedra minuta	AY755756
Ephedraceae	Ephedra monosperma	AY394066
Ephedraceae	Ephedra monosperma	AY755746
Ephedraceae	Ephedra nevadensis	AY755764
Ephedraceae	Ephedra pachyclada	AY755779
Ephedraceae	Ephedra przewalskii	AY394064
Ephedraceae	Ephedra rhytidosperma	DQ028782
Ephedraceae	Ephedra rhytidosperma	DQ212958
Ephedraceae	Ephedra rupestris	AY755765
Ephedraceae	Ephedra sarcocarpa	FJ958017
Ephedraceae	Ephedra saxatilis	FJ958022
Ephedraceae	Ephedra sinica	AY394063
Ephedraceae	Ephedra sinica	AY755747
Ephedraceae	Ephedra sinica	AY755749
Ephedraceae	Ephedra sinica	GQ865704
Ephedraceae	Ephedra somalensis	FJ958004
Ephedraceae	Ephedra strobilacea	FJ958018
Ephedraceae	Ephedra torreyana	AY755759
Ephedraceae	Ephedra transitoria	FJ958021
Ephedraceae	Ephedra trifurca	AY755762
Ephedraceae	Ephedra tweediana	AY755768
Ephedraceae	Ephedra viridis	FJ958005
Gnetaceae	Gnetum africanum	AY449543
Gnetaceae	Gnetum africanum	AY449544
Gnetaceae	Gnetum africanum	AY449545
Gnetaceae	Gnetum africanum	AY449546
Gnetaceae	Gnetum cuspidatum	AY449547
Gnetaceae	Gnetum cuspidatum	AY449548
Gnetaceae	Gnetum cuspidatum	AY449549
Gnetaceae	Gnetum cuspidatum	AY449550
Gnetaceae	Gnetum cuspidatum	AY449551
Gnetaceae	Gnetum diminutum	AY449552
Gnetaceae	Gnetum diminutum	AY449553
Gnetaceae	Gnetum diminutum	AY449554
Gnetaceae	Gnetum diminutum	AY449555
Gnetaceae	Gnetum diminutum	AY449556
Gnetaceae	Gnetum diminutum	AY449557
Gnetaceae	Gnetum gnemon	AY449558
Gnetaceae	Gnetum gnemon	AY449559
Gnetaceae	Gnetum gnemon	AY449560
Gnetaceae	Gnetum gnemon	AY449561
Gnetaceae	Gnetum gnemon	AY449562
Gnetaceae	Gnetum hainanense	AY449563
Gnetaceae	Gnetum hainanense	AY449564
Gnetaceae	Gnetum hainanense	AY449565
Gnetaceae	Gnetum hainanense	AY449566
Gnetaceae	Gnetum hainanense	AY449567
Gnetaceae	Gnetum hainanense	AY449568
Gnetaceae	Gnetum hainanense	AY449569
Gnetaceae	Gnetum hainanense	AY449570
Gnetaceae	Gnetum hainanense	AY449571
Gnetaceae	Gnetum hainanense	AY449572
Gnetaceae	Gnetum hainanense	AY449573
Gnetaceae	Gnetum hainanense	AY449574
Gnetaceae	Gnetum hainanense	AY449575
Gnetaceae	Gnetum hainanense	AY449576
Gnetaceae	Gnetum hainanense	AY449577
Gnetaceae	Gnetum klossii	AY449578
Gnetaceae	Gnetum klossii	AY449579
Gnetaceae	Gnetum klossii	AY449580
Gnetaceae	Gnetum klossii	AY449581
Gnetaceae	Gnetum klossii	AY449582
Gnetaceae	Gnetum klossii	AY449583
Gnetaceae	Gnetum latifolium	AY449584
Gnetaceae	Gnetum latifolium	AY449585
Gnetaceae	Gnetum latifolium	AY449586
Gnetaceae	Gnetum leptostachyum	AY445623
Gnetaceae	Gnetum leyboldii var. woodsonianum	AY449612
Gnetaceae	Gnetum leyboldii var. woodsonianum	AY449613
Gnetaceae	Gnetum leyboldii var. woodsonianum	AY449614
Gnetaceae	Gnetum leyboldii var. woodsonianum	AY449615
Gnetaceae	Gnetum leyboldii var. woodsonianum	AY449616
Gnetaceae	Gnetum leyboldii var. woodsonianum	AY449617
Gnetaceae	Gnetum neglectum	AY449597
Gnetaceae	Gnetum neglectum	AY449598
Gnetaceae	Gnetum neglectum	AY449599
Gnetaceae	Gnetum neglectum	AY449600
Gnetaceae	Gnetum nodiflorum	AY449601
Gnetaceae	Gnetum nodiflorum	AY449602
Gnetaceae	Gnetum parvifolium	AY449603
Gnetaceae	Gnetum parvifolium	AY449604
Gnetaceae	Gnetum parvifolium	GQ463490
Gnetaceae	Gnetum ula	AY449608
Gnetaceae	Gnetum ula	AY449609
Gnetaceae	Gnetum ula	U50741
Gnetaceae	Gnetum urens	AY449610
Gnetaceae	Gnetum urens	AY449611
Pinaceae	Abies alba	EF187251
Pinaceae	Abies amabilis	EF057688
Pinaceae	Abies bracteata	EF057713
Pinaceae	Abies cephalonica	EF057697
Pinaceae	Abies chensiensis	EF057702
Pinaceae	Abies cilicica	EF057698
Pinaceae	Abies concolor	DQ975359
Pinaceae	Abies concolor	DQ975360
Pinaceae	Abies concolor	DQ975361
Pinaceae	Abies concolor	DQ975362
Pinaceae	Abies concolor	DQ975363
Pinaceae	Abies concolor	DQ975364
Pinaceae	Abies concolor	DQ975365
Pinaceae	Abies concolor	EF057692
Pinaceae	Abies delavayi	EU196133
Pinaceae	Abies delavayi	EU196134
Pinaceae	Abies delavayi	EU196135
Pinaceae	Abies fabri	DQ975352
Pinaceae	Abies fabri	DQ975353
Pinaceae	Abies forrestii	EF057708
Pinaceae	Abies forrestii	EU196131
Pinaceae	Abies forrestii	EU196132
Pinaceae	Abies grandis	EF057690
Pinaceae	Abies holophylla	AF283015
Pinaceae	Abies kawakamii	EF063715
Pinaceae	Abies kawakamii	EU196136
Pinaceae	Abies koreana	AF283010
Pinaceae	Abies koreana f. chlorocarpa	AF283011
Pinaceae	Abies koreana f. nigrocarpa	AF283013
Pinaceae	Abies koreana f. rubrocarpa	AF283012
Pinaceae	Abies magnifica	EF057695
Pinaceae	Abies mariesii	EF057689
Pinaceae	Abies nephrolepis	AF283014
Pinaceae	Abies pindrow	EU196128
Pinaceae	Abies pindrow	EU196129
Pinaceae	Abies pindrow	EU196130
Pinaceae	Abies pinsapo	EF057701
Pinaceae	Abies procera	EF057696
Pinaceae	Abies religiosa	EF063714
Pinaceae	Larix decidua	AF041343
Pinaceae	Larix decidua	AY523431
Pinaceae	Larix decidua	AY523432
Pinaceae	Larix decidua	AY523433
Pinaceae	Larix decidua	AY523434
Pinaceae	Larix decidua	AY523435
Pinaceae	Larix gmelinii var. gmelinii	AY523436
Pinaceae	Larix gmelinii var. gmelinii	AY523437
Pinaceae	Larix gmelinii var. olgensis	AY523448
Pinaceae	Larix gmelinii var. olgensis	AY523449
Pinaceae	Larix gmelinii var. principis-rupprechtii	AY523438
Pinaceae	Larix gmelinii var. principis-rupprechtii	AY523439
Pinaceae	Larix gmelinii var. principis-rupprechtii	AY523440
Pinaceae	Larix gmelinii var. principis-rupprechtii	AY523441
Pinaceae	Larix gmelinii var. principis-rupprechtii	GQ463498
Pinaceae	Larix gmelinii var. principis-rupprechtii	GQ865722
Pinaceae	Larix gmelinii var. principis-rupprechtii	GQ865723
Pinaceae	Larix griffithiana	AF041349
Pinaceae	Larix griffithiana	AY523413
Pinaceae	Larix griffithiana	AY523414
Pinaceae	Larix griffithiana	AY523415
Pinaceae	Larix griffithiana	AY523416
Pinaceae	Larix griffithiana	AY523417
Pinaceae	Larix griffithiana	AY523418
Pinaceae	Larix griffithiana	AY603159
Pinaceae	Larix griffithiana	AY603160
Pinaceae	Larix griffithiana	AY603161
Pinaceae	Larix himalaica	AY188535
Pinaceae	Larix himalaica	AY188536
Pinaceae	Larix himalaica	AY188537
Pinaceae	Larix himalaica	AY188538
Pinaceae	Larix himalaica	AY188539
Pinaceae	Larix himalaica	AY188540
Pinaceae	Larix himalaica	AY188553
Pinaceae	Larix kaempferi	AF041344
Pinaceae	Larix kaempferi	AY523442
Pinaceae	Larix kaempferi	AY523443
Pinaceae	Larix kaempferi	AY523444
Pinaceae	Larix kaempferi	AY523445
Pinaceae	Larix kaempferi	AY523446
Pinaceae	Larix kaempferi	AY523447
Pinaceae	Larix laricina	AF041348
Pinaceae	Larix laricina	AY188548
Pinaceae	Larix laricina	AY188549
Pinaceae	Larix laricina	AY523459
Pinaceae	Larix laricina	AY523460
Pinaceae	Larix laricina	AY523461
Pinaceae	Larix laricina	AY523462
Pinaceae	Larix lyallii	AF041346
Pinaceae	Larix mastersiana	AY523419
Pinaceae	Larix mastersiana	AY523420
Pinaceae	Larix mastersiana	AY523421
Pinaceae	Larix mastersiana	AY523422
Pinaceae	Larix mastersiana	AY523423
Pinaceae	Larix occidentalis	AF041347
Pinaceae	Larix occidentalis	AY523454
Pinaceae	Larix occidentalis	AY523455
Pinaceae	Larix occidentalis	AY523456
Pinaceae	Larix occidentalis	AY523457
Pinaceae	Larix occidentalis	AY523458
Pinaceae	Larix potaninii var. australis	AY188526
Pinaceae	Larix potaninii var. australis	AY188527
Pinaceae	Larix potaninii var. australis	AY188528
Pinaceae	Larix potaninii var. australis	AY188529
Pinaceae	Larix potaninii var. australis	AY188550
Pinaceae	Larix potaninii var. australis	AY188551
Pinaceae	Larix potaninii var. chinensis	AY188530
Pinaceae	Larix potaninii var. chinensis	AY188531
Pinaceae	Larix potaninii var. chinensis	AY188532
Pinaceae	Larix potaninii var. chinensis	AY188533
Pinaceae	Larix potaninii var. chinensis	AY188534
Pinaceae	Larix potaninii var. chinensis	AY188552
Pinaceae	Larix potaninii var. potaninii	AY188541
Pinaceae	Larix potaninii var. potaninii	AY188542
Pinaceae	Larix potaninii var. potaninii	AY188543
Pinaceae	Larix potaninii var. potaninii	AY188544
Pinaceae	Larix potaninii var. potaninii	AY188545
Pinaceae	Larix potaninii var. potaninii	AY188546
Pinaceae	Larix potaninii var. potaninii	AY188547
Pinaceae	Larix sibirica	AF041345
Pinaceae	Larix sibirica	AY523450
Pinaceae	Larix sibirica	AY523451
Pinaceae	Larix sibirica	AY523452
Pinaceae	Larix sibirica	AY523453
Pinaceae	Larix sibirica	AY603173
Pinaceae	Larix sibirica	AY603174
Pinaceae	Larix sibirica	AY603175
Pinaceae	Larix sibirica	AY603176
Pinaceae	Larix sibirica	AY603177
Pinaceae	Larix sibirica	AY603178
Pinaceae	Larix sibirica	AY603179
Pinaceae	Larix sibirica	AY603180
Pinaceae	Larix sibirica	AY603181
Pinaceae	Larix speciosa	AY523424
Pinaceae	Larix speciosa	AY523425
Pinaceae	Larix speciosa	AY523426
Pinaceae	Larix speciosa	AY523427
Pinaceae	Larix speciosa	AY523428
Pinaceae	Larix speciosa	AY523429
Pinaceae	Larix speciosa	AY523430
Pinaceae	Larix speciosa	AY603162
Pinaceae	Larix speciosa	AY603163
Pinaceae	Larix speciosa	AY603164
Pinaceae	Larix speciosa	AY603165
Pinaceae	Larix speciosa	AY603166
Pinaceae	Larix speciosa	AY603167
Pinaceae	Larix speciosa	AY603168
Pinaceae	Larix speciosa	AY603169
Pinaceae	Larix speciosa	AY603170
Pinaceae	Larix speciosa	AY603171
Pinaceae	Larix speciosa	AY603172
Pinaceae	Picea abies	AJ243167
Pinaceae	Picea glauca	AF136618
Pinaceae	Picea glauca	AF136619
Pinaceae	Picea glauca	AF136620
Pinaceae	Picea glauca	AF136621
Pinaceae	Picea mariana	AF136614
Pinaceae	Picea mariana	AF136615
Pinaceae	Picea mariana	AF136616
Pinaceae	Picea mariana	AF136617
Pinaceae	Picea mexicana	U24251
Pinaceae	Picea meyeri	GQ463495
Pinaceae	Picea meyeri	GQ865721
Pinaceae	Picea rubens	AF136610
Pinaceae	Picea rubens	AF136611
Pinaceae	Picea rubens	AF136612
Pinaceae	Picea rubens	AF136613
Pinaceae	Picea wilsonii	GQ463500
Pinaceae	Picea wilsonii	GQ463501
Pinaceae	Pinus albicaulis	AF036983
Pinaceae	Pinus aristata	AF037000
Pinaceae	Pinus armandii	AF036980
Pinaceae	Pinus armandii	AY430072
Pinaceae	Pinus attenuata	AF037020
Pinaceae	Pinus ayacahuite	AF036981
Pinaceae	Pinus balfouriana	AF344000
Pinaceae	Pinus bungeana	AF036992
Pinaceae	Pinus canariensis	AF037022
Pinaceae	Pinus catarinae	AF343992
Pinaceae	Pinus cembra	AF036987
Pinaceae	Pinus cembra	AF344002
Pinaceae	Pinus cembroides	AF036997
Pinaceae	Pinus cembroides	AF343983
Pinaceae	Pinus cembroides	AF343994
Pinaceae	Pinus cembroides subsp. lagunae	AF343985
Pinaceae	Pinus cembroides subsp. orizabensis	AF343982
Pinaceae	Pinus chiapensis	AF036988
Pinaceae	Pinus contorta	AF037014
Pinaceae	Pinus coulteri	AF037013
Pinaceae	Pinus culminicola	AF036995
Pinaceae	Pinus culminicola	AF343988
Pinaceae	Pinus discolor	AF343981
Pinaceae	Pinus douglasiana	AF037012
Pinaceae	Pinus durangensis	AF037010
Pinaceae	Pinus echinata	AF037016
Pinaceae	Pinus echinata	AF367378
Pinaceae	Pinus edulis	AF343993
Pinaceae	Pinus flexilis	AF344001
Pinaceae	Pinus flexilis	AY430075
Pinaceae	Pinus gerardiana	AF036993
Pinaceae	Pinus halepensis	AF037007
Pinaceae	Pinus hartwegii	AF037008
Pinaceae	Pinus johannis	AF036999
Pinaceae	Pinus juarezensis	AF343987
Pinaceae	Pinus kesiya	AF037004
Pinaceae	Pinus koraiensis	AY430067
Pinaceae	Pinus krempfii	AF200521
Pinaceae	Pinus krempfii	AF305061
Pinaceae	Pinus kwangtungensis	AF036985
Pinaceae	Pinus lambertiana	AF036990
Pinaceae	Pinus leiophylla	AF037017
Pinaceae	Pinus lumholtzii	AF037026
Pinaceae	Pinus massoniana	AF305063
Pinaceae	Pinus massoniana var. massoniana	GQ463499
Pinaceae	Pinus maximartinezii	AF036994
Pinaceae	Pinus maximartinezii	AF343995
Pinaceae	Pinus merkusii	AF037006
Pinaceae	Pinus monophylla	AF343984
Pinaceae	Pinus monophylla	AF343986
Pinaceae	Pinus montezumae	AF037009
Pinaceae	Pinus monticola	AY619694
Pinaceae	Pinus nelsonii	AF037001
Pinaceae	Pinus nelsonii	AF343998
Pinaceae	Pinus nelsonii	AF343999
Pinaceae	Pinus palustris	AF200522
Pinaceae	Pinus palustris	AF305062
Pinaceae	Pinus parviflora	AF036984
Pinaceae	Pinus patula	AF037019
Pinaceae	Pinus peuce	AF036989
Pinaceae	Pinus pinaster	AF037024
Pinaceae	Pinus pinceana	AF036998
Pinaceae	Pinus pinceana	AF343996
Pinaceae	Pinus ponderosa	AF037011
Pinaceae	Pinus pumila	AF036986
Pinaceae	Pinus pumila	AY430066
Pinaceae	Pinus quadrifolia	AF343990
Pinaceae	Pinus quadrifolia	AF343991
Pinaceae	Pinus remota	AF343980
Pinaceae	Pinus remota	AF343989
Pinaceae	Pinus resinosa	AF037002
Pinaceae	Pinus roxburghii	AF037021
Pinaceae	Pinus rzedowskii	AF036996
Pinaceae	Pinus sibirica	AY430077
Pinaceae	Pinus strobus	AF036982
Pinaceae	Pinus sylvestris	AF037003
Pinaceae	Pinus tabuliformis var. tabuliformis	GQ463502
Pinaceae	Pinus tabuliformis var. tabuliformis	GQ865725
Pinaceae	Pinus tabuliformis var. tabuliformis	GQ865726
Pinaceae	Pinus tabuliformis var. tabuliformis	GQ865727
Pinaceae	Pinus tabuliformis var. tabuliformis	GQ865728
Pinaceae	Pinus taeda	AF200523
Pinaceae	Pinus taeda	AF367379
Pinaceae	Pinus tecunumanii	AF200524
Pinaceae	Pinus teocote	AF037018
Pinaceae	Pinus thunbergii	AF037025
Pinaceae	Pinus thunbergii	GQ463496
Pinaceae	Pinus thunbergii	GQ463497
Pinaceae	Pinus tropicalis	AF037005
Pinaceae	Pinus virginiana	AF037015
Pinaceae	Pinus wallichiana	AF036991
Pinaceae	Pseudotsuga japonica	AF041352
Pinaceae	Pseudotsuga macrocarpa	AF041354
Pinaceae	Pseudotsuga menziesii	AF041353
Pinaceae	Pseudotsuga sinensis	AF041350
Pinaceae	Pseudotsuga sinensis var. wilsoniana	AF041351
Podocarpaceae	Acmopyle pancheri	AY083057
Podocarpaceae	Acmopyle sahniana	AY083058
Podocarpaceae	Afrocarpus falcatus	AY845216
Podocarpaceae	Afrocarpus gaussenii	AY083061
Podocarpaceae	Afrocarpus gracilior	AY083062
Podocarpaceae	Dacrycarpus compactus	AY083055
Podocarpaceae	Dacrycarpus imbricatus	AY083056
Podocarpaceae	Dacrydium araucarioides	AY083054
Podocarpaceae	Dacrydium balansae	AY083053
Podocarpaceae	Dacrydium cupressinum	AY083052
Podocarpaceae	Falcatifolium gruezoi	AY083060
Podocarpaceae	Falcatifolium taxoides	AY083059
Podocarpaceae	Halocarpus bidwillii	AY083044
Podocarpaceae	Halocarpus biformis	AY083045
Podocarpaceae	Halocarpus kirkii	AY083046
Podocarpaceae	Lepidothamnus fonkii	AY083035
Podocarpaceae	Lepidothamnus laxifolius	AY083036
Podocarpaceae	Phyllocladus alpinus	AY442158
Podocarpaceae	Phyllocladus alpinus	AY442159
Podocarpaceae	Phyllocladus alpinus	AY442161
Podocarpaceae	Phyllocladus alpinus	AY442162
Podocarpaceae	Phyllocladus aspleniifolius	AY083033
Podocarpaceae	Phyllocladus aspleniifolius	AY442166
Podocarpaceae	Phyllocladus aspleniifolius	AY442167
Podocarpaceae	Phyllocladus hypophyllus	AY083032
Podocarpaceae	Phyllocladus hypophyllus	AY442157
Podocarpaceae	Phyllocladus toatoa	AY442163
Podocarpaceae	Phyllocladus trichomanoides	AY083034
Podocarpaceae	Phyllocladus trichomanoides	AY442164
Podocarpaceae	Phyllocladus trichomanoides	AY442165
Podocarpaceae	Podocarpus cf. sylvestris 19842691A	AY083068
Podocarpaceae	Podocarpus guatemalensis	AY083067
Podocarpaceae	Podocarpus henkelii	AY845209
Podocarpaceae	Podocarpus latifolius	AY845210
Podocarpaceae	Podocarpus latifolius	AY845211
Podocarpaceae	Podocarpus latifolius	AY845212
Podocarpaceae	Podocarpus latifolius	AY845213
Podocarpaceae	Podocarpus latifolius	AY845214
Podocarpaceae	Podocarpus latifolius	AY845215
Podocarpaceae	Podocarpus longifoliolatus	AY083065
Podocarpaceae	Podocarpus macrophyllus	AY083066
Podocarpaceae	Podocarpus macrophyllus	EF660588
Podocarpaceae	Podocarpus milanjianus	AY845207
Podocarpaceae	Podocarpus milanjianus	AY845208
Podocarpaceae	Podocarpus salignus	AY083064
Podocarpaceae	Prumnopitys andina	AY083040
Podocarpaceae	Prumnopitys ferruginea	AY083043
Podocarpaceae	Prumnopitys ferruginoides	AY083042
Podocarpaceae	Prumnopitys taxifolia	AY083039
Taxaceae	Amentotaxus argotaenia	AF259285
Taxaceae	Amentotaxus formosana	EF660571
Taxaceae	Amentotaxus formosana	GQ463486
Taxaceae	Amentotaxus yunnanensis	EF660593
Taxaceae	Taxus baccata	AF259287
Taxaceae	Taxus baccata	AF259294
Taxaceae	Taxus baccata	EF660599
Taxaceae	Taxus baccata	EF680244
Taxaceae	Taxus baccata	EF680245
Taxaceae	Taxus baccata	EF680246
Taxaceae	Taxus baccata	EF680247
Taxaceae	Taxus baccata	EF680248
Taxaceae	Taxus baccata	EF680249
Taxaceae	Taxus baccata	X93991
Taxaceae	Taxus brevifolia	AF259295
Taxaceae	Taxus brevifolia	EF660600
Taxaceae	Taxus canadensis	AF259296
Taxaceae	Taxus canadensis	AF259298
Taxaceae	Taxus canadensis	EF660601
Taxaceae	Taxus cuspidata	AF259289
Taxaceae	Taxus cuspidata	AF259290
Taxaceae	Taxus cuspidata	EF660576
Taxaceae	Taxus cuspidata	EF660602
Taxaceae	Taxus floridana	AF259286
Taxaceae	Taxus floridana	EF660603
Taxaceae	Taxus floridana	GQ463484
Taxaceae	Taxus fuana	EF660582
Taxaceae	Taxus fuana	EF680236
Taxaceae	Taxus fuana	EF680237
Taxaceae	Taxus fuana	EF680238
Taxaceae	Taxus fuana	EF680239
Taxaceae	Taxus fuana	EF680240
Taxaceae	Taxus fuana	EF680241
Taxaceae	Taxus fuana	EF680242
Taxaceae	Taxus fuana	EF680243
Taxaceae	Taxus globosa	AF259299
Taxaceae	Taxus globosa	EF660570
Taxaceae	Taxus globosa	GQ463485
Taxaceae	Taxus sumatrana	EF660572
Taxaceae	Taxus sumatrana	GQ463483
Taxaceae	Taxus wallichiana	AF259293
Taxaceae	Taxus wallichiana	EF660573
Taxaceae	Taxus wallichiana	EF680250
Taxaceae	Taxus wallichiana	EF680251
Taxaceae	Taxus wallichiana	EF680252
Taxaceae	Taxus wallichiana	EF680253
Taxaceae	Taxus wallichiana	EF680254
Taxaceae	Taxus wallichiana	EF680255
Taxaceae	Taxus wallichiana	GQ463487
Taxaceae	Taxus wallichiana var. chinensis	AF259292
Taxaceae	Taxus wallichiana var. chinensis	AF259300
Taxaceae	Taxus wallichiana var. chinensis	EF660597
Taxaceae	Taxus wallichiana var. chinensis	GQ865720
Taxaceae	Taxus wallichiana var. mairei	AF259291
Taxaceae	Taxus wallichiana var. mairei	EF660596
Taxaceae	Taxus wallichiana var. wallichiana	EF660568
Taxaceae	Taxus wallichiana var. wallichiana	EF660577
Taxaceae	Taxus wallichiana var. wallichiana	GQ463488
Taxaceae	Torreya californica	AF259274
Taxaceae	Torreya californica	AF259275
Taxaceae	Torreya californica	GQ463492
Taxaceae	Torreya fargesii	AF259283
Taxaceae	Torreya fargesii	EF660589
Taxaceae	Torreya fargesii var. yunnanensis	AF259284
Taxaceae	Torreya fargesii var. yunnanensis	EF660594
Taxaceae	Torreya grandis	AF259276
Taxaceae	Torreya grandis	AF259277
Taxaceae	Torreya grandis	AF259278
Taxaceae	Torreya grandis	EF660590
Taxaceae	Torreya grandis	GQ865729
Taxaceae	Torreya jackii	AF259282
Taxaceae	Torreya jackii	EF660583
Taxaceae	Torreya nucifera	AF259279
Taxaceae	Torreya nucifera	AF259280
Taxaceae	Torreya nucifera	AF259281
Taxaceae	Torreya nucifera	EF660595
Taxaceae	Torreya nucifera	GQ865717
Taxaceae	Torreya taxifolia	AF259271
Taxaceae	Torreya taxifolia	AF259272
Taxaceae	Torreya taxifolia	AF259273
Taxaceae	Torreya taxifolia	EF660587
Zamiaceae	Ceratozamia alvarezii	AF407279
Zamiaceae	Ceratozamia brevifrons	AF407304
Zamiaceae	Ceratozamia euryphyllidia	AF407282
Zamiaceae	Ceratozamia hildae	AF407284
Zamiaceae	Ceratozamia kuesteriana	AB076239
Zamiaceae	Ceratozamia kuesteriana	AF407285
Zamiaceae	Ceratozamia matudae	AF407286
Zamiaceae	Ceratozamia mexicana	AB076196
Zamiaceae	Ceratozamia mexicana	AJ287351
Zamiaceae	Ceratozamia mexicana var. mexicana	AF407288
Zamiaceae	Ceratozamia microstrobila	AF407291
Zamiaceae	Ceratozamia miqueliana	AF407305
Zamiaceae	Ceratozamia miqueliana	AF531240
Zamiaceae	Ceratozamia miqueliana	AJ287352
Zamiaceae	Ceratozamia mixeorum	AF407307
Zamiaceae	Ceratozamia morettii	AF407293
Zamiaceae	Ceratozamia norstogii	AF407294
Zamiaceae	Ceratozamia norstogii	AF407299
Zamiaceae	Ceratozamia norstogii	AF531241
Zamiaceae	Ceratozamia norstogii	AJ287353
Zamiaceae	Ceratozamia robusta	AB076197
Zamiaceae	Ceratozamia robusta	AF407290
Zamiaceae	Ceratozamia sabatoi	AF407295
Zamiaceae	Ceratozamia zaragozae	AF407302
Zamiaceae	Ceratozamia zoquorum	AF407309
Zamiaceae	Dioon angustifolium	DQ926716
Zamiaceae	Dioon angustifolium	EU497690
Zamiaceae	Dioon argenteum	EU497694
Zamiaceae	Dioon califanoi	EU497682
Zamiaceae	Dioon caputoi	DQ926725
Zamiaceae	Dioon caputoi	EU497687
Zamiaceae	Dioon edule	AB076208
Zamiaceae	Dioon edule	AF407289
Zamiaceae	Dioon edule	AF531229
Zamiaceae	Dioon edule	AJ287355
Zamiaceae	Dioon edule	DQ926728
Zamiaceae	Dioon edule	DQ926730
Zamiaceae	Dioon edule	EU497688
Zamiaceae	Dioon holmgrenii	EU497684
Zamiaceae	Dioon mejiae	EU497685
Zamiaceae	Dioon merolae	EU497683
Zamiaceae	Dioon purpusii	DQ926740
Zamiaceae	Dioon purpusii	EU497692
Zamiaceae	Dioon rzedowskii	AJ287356
Zamiaceae	Dioon rzedowskii	EU497691
Zamiaceae	Dioon sonorense	EU497693
Zamiaceae	Dioon spinulosum	AB076209
Zamiaceae	Dioon spinulosum	AJ287357
Zamiaceae	Dioon spinulosum	EU497686
Zamiaceae	Dioon tomasellii	AB076211
Zamiaceae	Dioon tomasellii	AF531230
Zamiaceae	Dioon tomasellii	DQ926748
Zamiaceae	Dioon tomasellii	DQ926749
Zamiaceae	Dioon tomasellii	EU497689
Zamiaceae	Encephalartos aemulans	AF394427
Zamiaceae	Encephalartos altensteinii	AF407303
Zamiaceae	Encephalartos aplanatus	AF394383
Zamiaceae	Encephalartos arenarius	AF394416
Zamiaceae	Encephalartos arenarius	AF531237
Zamiaceae	Encephalartos barteri subsp. allochrous	AF394412
Zamiaceae	Encephalartos bubalinus	AF394411
Zamiaceae	Encephalartos caffer	AF394388
Zamiaceae	Encephalartos cerinus	AF394379
Zamiaceae	Encephalartos chimanimaniensis	AF394393
Zamiaceae	Encephalartos concinnus	AF394394
Zamiaceae	Encephalartos cupidus	AF394395
Zamiaceae	Encephalartos cycadifolius	AB076214
Zamiaceae	Encephalartos cycadifolius	AF394374
Zamiaceae	Encephalartos dolomiticus	AF394396
Zamiaceae	Encephalartos dyerianus	AF394399
Zamiaceae	Encephalartos eugene-maraisii	AF394401
Zamiaceae	Encephalartos ferox	AF394384
Zamiaceae	Encephalartos ferox	AF394385
Zamiaceae	Encephalartos ghellinckii	AF394375
Zamiaceae	Encephalartos gratus	AB076216
Zamiaceae	Encephalartos gratus	AF394405
Zamiaceae	Encephalartos gratus	AF394406
Zamiaceae	Encephalartos gratus	AF394407
Zamiaceae	Encephalartos hildebrandtii	AF394404
Zamiaceae	Encephalartos horridus	AF394417
Zamiaceae	Encephalartos humilis	AF394378
Zamiaceae	Encephalartos inopinus	AF394387
Zamiaceae	Encephalartos kisambo	AF394402
Zamiaceae	Encephalartos laevifolius	AF394377
Zamiaceae	Encephalartos lanatus	AB076217
Zamiaceae	Encephalartos lanatus	AF394376
Zamiaceae	Encephalartos latifrons	AF394418
Zamiaceae	Encephalartos laurentianus	AF394415
Zamiaceae	Encephalartos lebomboensis	AF394430
Zamiaceae	Encephalartos lehmannii	AF394419
Zamiaceae	Encephalartos lehmannii	AF394420
Zamiaceae	Encephalartos longifolius	AB076219
Zamiaceae	Encephalartos longifolius	AF394421
Zamiaceae	Encephalartos manikensis	AF394389
Zamiaceae	Encephalartos middelburgensis	AF394400
Zamiaceae	Encephalartos msinganus	AF394429
Zamiaceae	Encephalartos munchii	AF394391
Zamiaceae	Encephalartos munchii	AF394392
Zamiaceae	Encephalartos natalensis	AF394432
Zamiaceae	Encephalartos ngoyanus	AF394386
Zamiaceae	Encephalartos nubimontanus	AF394397
Zamiaceae	Encephalartos nubimontanus	AF394398
Zamiaceae	Encephalartos paucidentatus	AF394428
Zamiaceae	Encephalartos princeps	AF394425
Zamiaceae	Encephalartos pterogonus	AF394390
Zamiaceae	Encephalartos sclavoi	AF394403
Zamiaceae	Encephalartos senticosus	AF394426
Zamiaceae	Encephalartos septentrionalis	AF394413
Zamiaceae	Encephalartos tegulaneus	AF394414
Zamiaceae	Encephalartos transvenosus	AF394431
Zamiaceae	Encephalartos trispinosus	AF394422
Zamiaceae	Encephalartos trispinosus	AF394423
Zamiaceae	Encephalartos turneri	AF394408
Zamiaceae	Encephalartos umbeluziensis	AF394380
Zamiaceae	Encephalartos villosus	AF394381
Zamiaceae	Encephalartos villosus	AF394382
Zamiaceae	Encephalartos whitelockii	AF394409
Zamiaceae	Encephalartos whitelockii	AF394410
Zamiaceae	Encephalartos woodii	AF394433
Zamiaceae	Lepidozamia hopei	AB076222
Zamiaceae	Lepidozamia hopei	AF394373
Zamiaceae	Lepidozamia peroffskyana	AB076225
Zamiaceae	Lepidozamia peroffskyana	AF407296
Zamiaceae	Lepidozamia peroffskyana	AF531239
Zamiaceae	Macrozamia communis	AB076241
Zamiaceae	Macrozamia communis	AF531232
Zamiaceae	Macrozamia elegans	AF531233
Zamiaceae	Macrozamia fraseri	AF531235
Zamiaceae	Macrozamia lucida	AB076226
Zamiaceae	Macrozamia moorei	AB076227
Zamiaceae	Macrozamia moorei	AF531231
Zamiaceae	Macrozamia pauli-guilielmi	AF531234
Zamiaceae	Zamia acuminata	AJ287324
Zamiaceae	Zamia angustifolia	AB076243
Zamiaceae	Zamia boliviana	AB106626
Zamiaceae	Zamia boliviana	AJ287325
Zamiaceae	Zamia cremnophila	AJ287326
Zamiaceae	Zamia dressleri	AJ287327
Zamiaceae	Zamia encephalartoides	AJ287338
Zamiaceae	Zamia fairchildiana	AB076232
Zamiaceae	Zamia fischeri	AB076234
Zamiaceae	Zamia fischeri	AJ287328
Zamiaceae	Zamia gentryi	AJ287329
Zamiaceae	Zamia herrerae	AF407292
Zamiaceae	Zamia herrerae	AJ287330
Zamiaceae	Zamia inermis	AJ287331
Zamiaceae	Zamia integrifolia	AB076244
Zamiaceae	Zamia integrifolia	AF531244
Zamiaceae	Zamia ipetiensis	AJ287332
Zamiaceae	Zamia lecointei	AJ287339
Zamiaceae	Zamia loddigesii	AJ287333
Zamiaceae	Zamia manicata	AJ287334
Zamiaceae	Zamia muricata	AB106625
Zamiaceae	Zamia muricata	AJ287362
Zamiaceae	Zamia muricata	AJ287363
Zamiaceae	Zamia neurophyllidia	AJ287335
Zamiaceae	Zamia obliqua	AJ287336
Zamiaceae	Zamia paucijuga	AJ287337
Zamiaceae	Zamia poeppigiana	AF531245
Zamiaceae	Zamia poeppigiana	AJ287341
Zamiaceae	Zamia polymorpha	AJ287342
Zamiaceae	Zamia portoricensis	AB106624
Zamiaceae	Zamia portoricensis	AJ287343
Zamiaceae	Zamia pseudomonticola	AJ287359
Zamiaceae	Zamia pseudoparasitica	AJ287344
Zamiaceae	Zamia pumila	AB076237
Zamiaceae	Zamia pumila	AJ287323
Zamiaceae	Zamia purpurea	AJ287345
Zamiaceae	Zamia roezlii	AJ287346
Zamiaceae	Zamia skinneri	AF531246
Zamiaceae	Zamia skinneri	AJ287347
Zamiaceae	Zamia soconuscensis	AJ287360
Zamiaceae	Zamia spartea	AJ287348
Zamiaceae	Zamia standleyi	AJ287349
Zamiaceae	Zamia variegata	AJ287340
Zamiaceae	Zamia verschaffeltii	AJ287350
Zamiaceae	Zamia wallisii	AJ287361

## Sheet: Mosses
Family name	Species name	Accession NO.
Adelanthaceae	Adelanthus carabayensis	GQ899962
Adelanthaceae	Adelanthus falcatus	GQ899963
Adelanthaceae	Adelanthus falcatus	GQ899964
Adelanthaceae	Adelanthus gemmiparus	GQ899965
Adelanthaceae	Adelanthus integerrimus	GQ899966
Adelanthaceae	Adelanthus lindenbergianus	GQ899967
Adelanthaceae	Adelanthus lindenbergianus	GQ899969
Adelanthaceae	Adelanthus lindenbergianus	GQ899970
Adelanthaceae	Adelanthus lindenbergianus	GQ899971
Adelanthaceae	Adelanthus tenuis	GQ899973
Adelanthaceae	Wettsteinia inversa	GQ900066
Adelanthaceae	Wettsteinia schusteriana	GQ900067
Amblystegiaceae	Amblystegium fluviatile	AF168154
Amblystegiaceae	Amblystegium fluviatile	AF464977
Amblystegiaceae	Amblystegium fluviatile	AF464978
Amblystegiaceae	Amblystegium fluviatile	AF464979
Amblystegiaceae	Amblystegium humile	AF464981
Amblystegiaceae	Amblystegium humile	AF464982
Amblystegiaceae	Amblystegium humile	AF464983
Amblystegiaceae	Amblystegium humile	AF464984
Amblystegiaceae	Amblystegium humile	AF464985
Amblystegiaceae	Amblystegium noterophilum	AF464996
Amblystegiaceae	Amblystegium noterophilum	AF464997
Amblystegiaceae	Amblystegium noterophilum	AF464998
Amblystegiaceae	Amblystegium serpens	AF152390
Amblystegiaceae	Amblystegium serpens	AF168152
Amblystegiaceae	Amblystegium serpens	AF464980
Amblystegiaceae	Amblystegium serpens	AF464986
Amblystegiaceae	Amblystegium serpens	AF464987
Amblystegiaceae	Amblystegium serpens	FJ535778
Amblystegiaceae	Amblystegium serpens	FJ572401
Amblystegiaceae	Amblystegium serpens	FJ572402
Amblystegiaceae	Amblystegium tenax	AF168153
Amblystegiaceae	Amblystegium tenax	AF464988
Amblystegiaceae	Amblystegium tenax	AF464989
Amblystegiaceae	Amblystegium tenax	AF464990
Amblystegiaceae	Amblystegium tenax	AF464991
Amblystegiaceae	Amblystegium varium	AF464993
Amblystegiaceae	Amblystegium varium	AF464994
Amblystegiaceae	Amblystegium varium	AF464995
Amblystegiaceae	Campylium chrysophyllum	AF168150
Amblystegiaceae	Campylium halleri	AF168134
Amblystegiaceae	Campylium laxifolium	AY663365
Amblystegiaceae	Campylium protensum	AY663359
Amblystegiaceae	Campylium protensum	AY663360
Amblystegiaceae	Campylium protensum	AY663361
Amblystegiaceae	Campylium protensum	AY663366
Amblystegiaceae	Campylium stellatum	AF168151
Amblystegiaceae	Campylium stellatum	AY663362
Amblystegiaceae	Campylium stellatum	AY663363
Amblystegiaceae	Campylium stellatum	AY663364
Amblystegiaceae	Campylium stellatum	FJ535779
Amblystegiaceae	Campylophyllum halleri	AY693655
Amblystegiaceae	Campylophyllum sommerfeltii	AY693654
Amblystegiaceae	Drepanocladus aduncus	AF180949
Amblystegiaceae	Drepanocladus aduncus	EU216316
Amblystegiaceae	Drepanocladus aduncus	EU216317
Amblystegiaceae	Drepanocladus aduncus	EU216318
Amblystegiaceae	Drepanocladus aduncus	EU216319
Amblystegiaceae	Drepanocladus aduncus	EU216320
Amblystegiaceae	Drepanocladus aduncus	EU216321
Amblystegiaceae	Drepanocladus aduncus	EU216322
Amblystegiaceae	Drepanocladus aduncus	EU216323
Amblystegiaceae	Drepanocladus aduncus	EU216324
Amblystegiaceae	Drepanocladus aduncus	EU216325
Amblystegiaceae	Drepanocladus aduncus	EU216326
Amblystegiaceae	Drepanocladus aduncus	EU216327
Amblystegiaceae	Drepanocladus aduncus	EU216328
Amblystegiaceae	Drepanocladus aduncus	EU216329
Amblystegiaceae	Drepanocladus aduncus	EU216330
Amblystegiaceae	Drepanocladus aduncus	EU216331
Amblystegiaceae	Drepanocladus aduncus	EU216332
Amblystegiaceae	Drepanocladus aduncus	EU216333
Amblystegiaceae	Drepanocladus aduncus	EU216334
Amblystegiaceae	Drepanocladus aduncus	EU216335
Amblystegiaceae	Drepanocladus aduncus	EU216336
Amblystegiaceae	Drepanocladus aduncus	EU216337
Amblystegiaceae	Drepanocladus aduncus	EU216338
Amblystegiaceae	Drepanocladus aduncus	EU216339
Amblystegiaceae	Drepanocladus aduncus	EU216340
Amblystegiaceae	Drepanocladus aduncus	EU216341
Amblystegiaceae	Drepanocladus aduncus	EU216342
Amblystegiaceae	Drepanocladus aduncus	EU216343
Amblystegiaceae	Drepanocladus aduncus	EU216344
Amblystegiaceae	Drepanocladus aduncus	EU216345
Amblystegiaceae	Drepanocladus aduncus	EU216346
Amblystegiaceae	Drepanocladus aduncus	EU216347
Amblystegiaceae	Drepanocladus aduncus	EU216348
Amblystegiaceae	Drepanocladus aduncus	EU216349
Amblystegiaceae	Drepanocladus aduncus	EU216350
Amblystegiaceae	Drepanocladus aduncus	EU216351
Amblystegiaceae	Drepanocladus aduncus	EU216352
Amblystegiaceae	Drepanocladus aduncus	EU216353
Amblystegiaceae	Drepanocladus aduncus	EU216354
Amblystegiaceae	Drepanocladus aduncus	EU216355
Amblystegiaceae	Drepanocladus aduncus	EU216356
Amblystegiaceae	Drepanocladus aduncus	EU216357
Amblystegiaceae	Drepanocladus aduncus	EU216358
Amblystegiaceae	Drepanocladus aduncus	EU216359
Amblystegiaceae	Drepanocladus aduncus	EU216360
Amblystegiaceae	Drepanocladus aduncus	EU216361
Amblystegiaceae	Drepanocladus aduncus	EU216362
Amblystegiaceae	Drepanocladus aduncus	EU216363
Amblystegiaceae	Drepanocladus aduncus	EU216364
Amblystegiaceae	Drepanocladus aduncus	EU216365
Amblystegiaceae	Drepanocladus aduncus	EU216366
Amblystegiaceae	Drepanocladus aduncus	EU216367
Amblystegiaceae	Drepanocladus aduncus	EU216368
Amblystegiaceae	Drepanocladus aduncus	EU216369
Amblystegiaceae	Drepanocladus aduncus	EU216370
Amblystegiaceae	Drepanocladus aduncus	EU216371
Amblystegiaceae	Drepanocladus aduncus	EU216372
Amblystegiaceae	Drepanocladus aduncus	EU216373
Amblystegiaceae	Drepanocladus aduncus	EU216374
Amblystegiaceae	Drepanocladus aduncus	EU216375
Amblystegiaceae	Drepanocladus aduncus	EU216376
Amblystegiaceae	Drepanocladus aduncus	EU216377
Amblystegiaceae	Drepanocladus aduncus	EU216378
Amblystegiaceae	Drepanocladus aduncus	EU216379
Amblystegiaceae	Drepanocladus aduncus	EU216380
Amblystegiaceae	Drepanocladus aduncus	EU216381
Amblystegiaceae	Drepanocladus aduncus	EU216382
Amblystegiaceae	Drepanocladus aduncus	EU216383
Amblystegiaceae	Drepanocladus aduncus	EU216384
Amblystegiaceae	Drepanocladus aduncus	EU216385
Amblystegiaceae	Drepanocladus aduncus	EU216386
Amblystegiaceae	Drepanocladus aduncus	EU216387
Amblystegiaceae	Drepanocladus aduncus	EU216388
Amblystegiaceae	Drepanocladus aduncus	EU216389
Amblystegiaceae	Drepanocladus aduncus	EU216390
Amblystegiaceae	Drepanocladus aduncus	EU216391
Amblystegiaceae	Drepanocladus aduncus	EU216392
Amblystegiaceae	Drepanocladus aduncus	EU216393
Amblystegiaceae	Drepanocladus aduncus	EU216394
Amblystegiaceae	Drepanocladus aduncus	EU216395
Amblystegiaceae	Drepanocladus aduncus	EU216396
Amblystegiaceae	Drepanocladus aduncus	EU216397
Amblystegiaceae	Drepanocladus aduncus	EU216398
Amblystegiaceae	Drepanocladus aduncus	EU216399
Amblystegiaceae	Drepanocladus aduncus	EU216400
Amblystegiaceae	Drepanocladus aduncus	EU216401
Amblystegiaceae	Drepanocladus aduncus	EU216402
Amblystegiaceae	Drepanocladus aduncus	EU216403
Amblystegiaceae	Drepanocladus aduncus	EU216404
Amblystegiaceae	Drepanocladus aduncus	EU216405
Amblystegiaceae	Drepanocladus aduncus	EU216406
Amblystegiaceae	Drepanocladus aduncus	EU216407
Amblystegiaceae	Drepanocladus aduncus	EU216408
Amblystegiaceae	Drepanocladus aduncus	EU216409
Amblystegiaceae	Drepanocladus aduncus	EU216410
Amblystegiaceae	Drepanocladus aduncus	EU216411
Amblystegiaceae	Drepanocladus aduncus	EU216412
Amblystegiaceae	Drepanocladus aduncus	EU216413
Amblystegiaceae	Drepanocladus aduncus	EU216414
Amblystegiaceae	Drepanocladus aduncus	EU216415
Amblystegiaceae	Drepanocladus aduncus	EU216416
Amblystegiaceae	Drepanocladus aduncus	EU216417
Amblystegiaceae	Drepanocladus aduncus	FJ572379
Amblystegiaceae	Drepanocladus aduncus	FJ572380
Amblystegiaceae	Drepanocladus aduncus	FJ572381
Amblystegiaceae	Drepanocladus arcticus	FJ535789
Amblystegiaceae	Drepanocladus arcticus	FJ535790
Amblystegiaceae	Drepanocladus brachiatus	FJ535782
Amblystegiaceae	Drepanocladus brevifolius	FJ535777
Amblystegiaceae	Drepanocladus latinervis	FJ535783
Amblystegiaceae	Drepanocladus longifolius	AY062888
Amblystegiaceae	Drepanocladus longifolius	FJ535784
Amblystegiaceae	Drepanocladus longifolius	FJ535785
Amblystegiaceae	Drepanocladus lycopodioides	FJ535773
Amblystegiaceae	Drepanocladus perplicatus	FJ535781
Amblystegiaceae	Drepanocladus polygamus	AY009805
Amblystegiaceae	Drepanocladus polygamus	EU216418
Amblystegiaceae	Drepanocladus polygamus	FJ535786
Amblystegiaceae	Drepanocladus sendtneri	AY009811
Amblystegiaceae	Drepanocladus sendtneri	FJ535780
Amblystegiaceae	Drepanocladus sordidus	AY009792
Amblystegiaceae	Drepanocladus trifarius	AY009793
Amblystegiaceae	Drepanocladus trifarius	FJ535776
Amblystegiaceae	Drepanocladus turgescens	AY009794
Amblystegiaceae	Drepanocladus turgescens	FJ535774
Amblystegiaceae	Hygrohypnum alpestre	AY695769
Amblystegiaceae	Hygrohypnum cochlearifolium	AY695788
Amblystegiaceae	Hygrohypnum duriusculum	AY695767
Amblystegiaceae	Hygrohypnum eugyrium	AY695790
Amblystegiaceae	Hygrohypnum luridum	AF168137
Amblystegiaceae	Hygrohypnum montanum	AY009804
Amblystegiaceae	Hygrohypnum norvegicum	AY695789
Amblystegiaceae	Hygrohypnum ochraceum	AF168138
Amblystegiaceae	Hygrohypnum polare	AY695787
Amblystegiaceae	Hygrohypnum smithii	AF168139
Amblystegiaceae	Vittia elimbata	AF464999
Amblystegiaceae	Vittia pachyloma	AY062886
Amblystegiaceae	Vittia pachyloma	AY242365
Amblystegiaceae	Vittia pachyloma	AY242367
Amblystegiaceae	Vittia salina	AY242369
Amblystegiaceae	Vittia salina	AY242370
Aneuraceae	Aneura maxima	DQ986145
Aneuraceae	Aneura maxima	DQ986146
Aneuraceae	Aneura maxima	DQ986147
Aneuraceae	Aneura mirabilis	DQ986136
Aneuraceae	Aneura mirabilis	DQ986137
Aneuraceae	Aneura mirabilis	DQ986138
Aneuraceae	Aneura mirabilis	DQ986139
Aneuraceae	Aneura pinguis	DQ986140
Aneuraceae	Aneura pinguis	DQ986141
Aneuraceae	Aneura pinguis	DQ986142
Aneuraceae	Aneura pinguis	DQ986143
Aneuraceae	Aneura pinguis	DQ986144
Anomodontaceae	Anomodon abbreviatus	AY568550
Anomodontaceae	Anomodon attenuatus	AF168133
Anomodontaceae	Anomodon attenuatus	AJ277231
Anomodontaceae	Anomodon giraldii	FM161075
Anomodontaceae	Anomodon longifolius	AY695766
Anomodontaceae	Anomodon minor	FJ572417
Anomodontaceae	Anomodon minor	FJ572418
Anomodontaceae	Anomodon rostratus	AY528899
Anomodontaceae	Anomodon rugelii	AJ277232
Anomodontaceae	Anomodon viticulosus	FM161076
Anomodontaceae	Haplohymenium longinerve	FM161111
Anomodontaceae	Haplohymenium pseudotriste	FM161112
Anomodontaceae	Haplohymenium triste	AJ277236
Anomodontaceae	Haplohymenium triste	AY568551
Anomodontaceae	Haplohymenium triste	FM161113
Aulacomniaceae	Aulacomnium acuminatum	FJ628011
Aulacomniaceae	Aulacomnium acuminatum	FJ628012
Aulacomniaceae	Aulacomnium androgynum	FM161077
Aulacomniaceae	Aulacomnium palustre	FJ628015
Aulacomniaceae	Aulacomnium palustre	FJ628016
Aulacomniaceae	Aulacomnium palustre	FJ628017
Aulacomniaceae	Aulacomnium palustre	FJ628018
Aulacomniaceae	Aulacomnium palustre	FJ628020
Aulacomniaceae	Aulacomnium palustre	FJ628021
Aulacomniaceae	Aulacomnium palustre	FJ628023
Aulacomniaceae	Aulacomnium palustre	FJ628024
Aulacomniaceae	Aulacomnium palustre	FJ628026
Aulacomniaceae	Aulacomnium palustre subsp. imbricatum	FJ823753
Aulacomniaceae	Aulacomnium palustre subsp. imbricatum	FJ823754
Aulacomniaceae	Aulacomnium palustre subsp. imbricatum	FJ823756
Aulacomniaceae	Aulacomnium palustre subsp. imbricatum	FJ823758
Aulacomniaceae	Aulacomnium palustre subsp. imbricatum	FJ823759
Aulacomniaceae	Aulacomnium palustre subsp. imbricatum	FJ823760
Aulacomniaceae	Aulacomnium turgidum	FJ628005
Brachytheciaceae	Brachytheciastrum collinum	AY166440
Brachytheciaceae	Brachytheciastrum collinum	AY737459
Brachytheciaceae	Brachytheciastrum collinum	AY737478
Brachytheciaceae	Brachytheciastrum collinum	DQ200954
Brachytheciaceae	Brachytheciastrum collinum	EU567475
Brachytheciaceae	Brachytheciastrum fendleri	AY737461
Brachytheciaceae	Brachytheciastrum trachypodium	DQ200955
Brachytheciaceae	Brachytheciastrum trachypodium	DQ200956
Brachytheciaceae	Brachytheciastrum trachypodium	DQ200957
Brachytheciaceae	Brachythecium albicans	EU567472
Brachytheciaceae	Brachythecium appleyardiae	AY654615
Brachytheciaceae	Brachythecium appleyardiae	AY654616
Brachytheciaceae	Brachythecium appleyardiae	AY654617
Brachytheciaceae	Brachythecium appleyardiae	AY654618
Brachytheciaceae	Brachythecium appleyardiae	AY654619
Brachytheciaceae	Brachythecium auriculatum	DQ497446
Brachytheciaceae	Brachythecium bellicum	AY737458
Brachytheciaceae	Brachythecium bolanderi	AY737466
Brachytheciaceae	Brachythecium campestre	AY166443
Brachytheciaceae	Brachythecium campestre	EU567477
Brachytheciaceae	Brachythecium complanatum	AY166444
Brachytheciaceae	Brachythecium dieckei	AY737460
Brachytheciaceae	Brachythecium dieckei	AY737475
Brachytheciaceae	Brachythecium dieckei	AY737476
Brachytheciaceae	Brachythecium dieckei	AY737477
Brachytheciaceae	Brachythecium erythrorrhizon	AY166446
Brachytheciaceae	Brachythecium erythrorrhizon	EU567473
Brachytheciaceae	Brachythecium garovaglioides	DQ497445
Brachytheciaceae	Brachythecium kuroishicum	DQ497444
Brachytheciaceae	Brachythecium laetum	AY166445
Brachytheciaceae	Brachythecium leibergii	AY737462
Brachytheciaceae	Brachythecium mildeanum	AY166441
Brachytheciaceae	Brachythecium percurrens	AY737463
Brachytheciaceae	Brachythecium plumosum	AY737457
Brachytheciaceae	Brachythecium plumosum	FJ572370
Brachytheciaceae	Brachythecium plumosum	FJ572371
Brachytheciaceae	Brachythecium rivulare	DQ200977
Brachytheciaceae	Brachythecium rivulare	FJ476032
Brachytheciaceae	Brachythecium rivulare	FM161081
Brachytheciaceae	Brachythecium rutabulum	EU567478
Brachytheciaceae	Brachythecium rutabulum	FJ572394
Brachytheciaceae	Brachythecium rutabulum	FJ572395
Brachytheciaceae	Brachythecium salebrosum	AY654609
Brachytheciaceae	Brachythecium salebrosum	DQ497448
Brachytheciaceae	Brachythecium salebrosum	DQ497450
Brachytheciaceae	Brachythecium salebrosum	FJ572411
Brachytheciaceae	Brachythecium salebrosum	FJ572412
Brachytheciaceae	Brachythecium tromsoeense	EU567511
Brachytheciaceae	Brachythecium tromsoeense	EU567512
Brachytheciaceae	Brachythecium tromsoeense	EU567513
Brachytheciaceae	Brachythecium tromsoeense	EU567514
Brachytheciaceae	Brachythecium turgidum	AY166447
Brachytheciaceae	Brachythecium velutinum	AY737464
Brachytheciaceae	Brachythecium velutinum	AY737474
Brachytheciaceae	Brachythecium velutinum	EU567476
Brachytheciaceae	Bryhnia hultenii	FJ476031
Brachytheciaceae	Bryhnia novae-angliae	AJ288570
Brachytheciaceae	Bryhnia novae-angliae	AJ288571
Brachytheciaceae	Bryhnia novae-angliae	AY166442
Brachytheciaceae	Bryhnia novae-angliae	DQ200959
Brachytheciaceae	Bryhnia scabrida	EU567474
Brachytheciaceae	Cirriphyllum crassinervium	AY026901
Brachytheciaceae	Cirriphyllum crassinervium	AY848961
Brachytheciaceae	Cirriphyllum piliferum	EU567479
Brachytheciaceae	Donrichardsia macroneuron	AF167350
Brachytheciaceae	Donrichardsia pringlei	FJ476033
Brachytheciaceae	Donrichardsia pringlei	FJ476034
Brachytheciaceae	Donrichardsia pringlei	FJ476035
Brachytheciaceae	Donrichardsia pringlei	FJ476036
Brachytheciaceae	Donrichardsia pringlei	FJ476037
Brachytheciaceae	Donrichardsia pringlei	FJ476038
Brachytheciaceae	Donrichardsia pringlei	FJ476039
Brachytheciaceae	Eurhynchium angustirete	FJ476019
Brachytheciaceae	Eurhynchium fuegianum	AY737450
Brachytheciaceae	Eurhynchium striatulum	AY166450
Brachytheciaceae	Eurhynchium striatulum	AY737454
Brachytheciaceae	Eurhynchium striatum	FJ476020
Brachytheciaceae	Eurhynchium striatum	FJ476021
Brachytheciaceae	Eurhynchium striatum	FJ476022
Brachytheciaceae	Eurhynchium striatum	FJ476023
Brachytheciaceae	Homalothecium laevisetum	AF403616
Brachytheciaceae	Homalothecium megaptilum	AY737455
Brachytheciaceae	Homalothecium nevadense	EU697734
Brachytheciaceae	Homalothecium sericeum	FM161136
Brachytheciaceae	Oxyrrhynchium hians	FJ476042
Brachytheciaceae	Oxyrrhynchium hians	FJ476043
Brachytheciaceae	Oxyrrhynchium hians	FJ476044
Brachytheciaceae	Oxyrrhynchium hians	FJ476045
Brachytheciaceae	Oxyrrhynchium hians	FJ476046
Brachytheciaceae	Oxyrrhynchium hians	FJ476047
Brachytheciaceae	Oxyrrhynchium speciosum	DQ200961
Brachytheciaceae	Platyhypnidium austrinum	AY166449
Brachytheciaceae	Platyhypnidium fuegianum	FJ476008
Brachytheciaceae	Platyhypnidium fuegianum	FJ476009
Brachytheciaceae	Platyhypnidium fuegianum	FJ476010
Brachytheciaceae	Platyhypnidium fuegianum	FJ476011
Brachytheciaceae	Platyhypnidium fuegianum	FJ476012
Brachytheciaceae	Platyhypnidium hedbergii	DQ200965
Brachytheciaceae	Platyhypnidium subrusciforme	DQ200974
Brachytheciaceae	Platyhypnidium subrusciforme	FJ475998
Brachytheciaceae	Platyhypnidium torrenticola	EF090298
Brachytheciaceae	Rhynchostegiella durieui	DQ200975
Brachytheciaceae	Rhynchostegiella muriculata	DQ200976
Brachytheciaceae	Rhynchostegiella tenella	AY737449
Brachytheciaceae	Rhynchostegium aquaticum	DQ200964
Brachytheciaceae	Rhynchostegium aquaticum	FJ475990
Brachytheciaceae	Rhynchostegium aquaticum	FJ475991
Brachytheciaceae	Rhynchostegium aquaticum	FJ475992
Brachytheciaceae	Rhynchostegium aquaticum	FJ475993
Brachytheciaceae	Rhynchostegium aquaticum	FJ475994
Brachytheciaceae	Rhynchostegium aquaticum	FJ475995
Brachytheciaceae	Rhynchostegium aquaticum	FJ475997
Brachytheciaceae	Rhynchostegium confertum	EU567469
Brachytheciaceae	Rhynchostegium confertum	EU567470
Brachytheciaceae	Rhynchostegium confertum	EU567471
Brachytheciaceae	Rhynchostegium confertum	FJ476014
Brachytheciaceae	Rhynchostegium muelleri	DQ200966
Brachytheciaceae	Rhynchostegium muelleri	FJ475988
Brachytheciaceae	Rhynchostegium muelleri	FJ475989
Brachytheciaceae	Rhynchostegium muelleri	FJ475996
Brachytheciaceae	Rhynchostegium murale	FJ476015
Brachytheciaceae	Rhynchostegium murale	FJ476016
Brachytheciaceae	Rhynchostegium murale	FJ476017
Brachytheciaceae	Rhynchostegium murale	FJ476018
Brachytheciaceae	Rhynchostegium riparioides	DQ200963
Brachytheciaceae	Rhynchostegium riparioides	DQ200967
Brachytheciaceae	Rhynchostegium riparioides	DQ200968
Brachytheciaceae	Rhynchostegium riparioides	DQ200969
Brachytheciaceae	Rhynchostegium riparioides	DQ200970
Brachytheciaceae	Rhynchostegium riparioides	DQ200971
Brachytheciaceae	Rhynchostegium riparioides	DQ200972
Brachytheciaceae	Rhynchostegium riparioides	DQ333437
Brachytheciaceae	Rhynchostegium riparioides	EF090299
Brachytheciaceae	Rhynchostegium riparioides	EF090300
Brachytheciaceae	Rhynchostegium riparioides	EF090301
Brachytheciaceae	Rhynchostegium riparioides	EF090302
Brachytheciaceae	Rhynchostegium riparioides	EF090303
Brachytheciaceae	Rhynchostegium riparioides	EF090304
Brachytheciaceae	Rhynchostegium riparioides	FJ475999
Brachytheciaceae	Rhynchostegium riparioides	FJ476000
Brachytheciaceae	Rhynchostegium riparioides	FJ476001
Brachytheciaceae	Rhynchostegium riparioides	FJ476002
Brachytheciaceae	Rhynchostegium riparioides	FJ476003
Brachytheciaceae	Rhynchostegium riparioides	FJ476013
Brachytheciaceae	Rhynchostegium riparioides	GQ849576
Brachytheciaceae	Rhynchostegium selaginellifolium	FJ476040
Brachytheciaceae	Rhynchostegium serrulatum	AY737451
Brachytheciaceae	Rhynchostegium serrulatum	FJ476004
Brachytheciaceae	Rhynchostegium serrulatum	FJ476005
Brachytheciaceae	Rhynchostegium serrulatum	FJ476006
Brachytheciaceae	Rhynchostegium serrulatum	FJ476007
Brachytheciaceae	Sciuro-hypnum altaicum	EU715334
Brachytheciaceae	Sciuro-hypnum brotheri	DQ200958
Brachytheciaceae	Sciuro-hypnum curtum	EU567496
Brachytheciaceae	Sciuro-hypnum curtum	EU567497
Brachytheciaceae	Sciuro-hypnum curtum	EU567498
Brachytheciaceae	Sciuro-hypnum curtum	EU567499
Brachytheciaceae	Sciuro-hypnum curtum	EU567500
Brachytheciaceae	Sciuro-hypnum curtum	EU567501
Brachytheciaceae	Sciuro-hypnum curtum	EU567502
Brachytheciaceae	Sciuro-hypnum curtum	EU715329
Brachytheciaceae	Sciuro-hypnum curtum	EU715330
Brachytheciaceae	Sciuro-hypnum curtum	EU715331
Brachytheciaceae	Sciuro-hypnum curtum	EU715332
Brachytheciaceae	Sciuro-hypnum curtum	EU715333
Brachytheciaceae	Sciuro-hypnum dovrense	EU567523
Brachytheciaceae	Sciuro-hypnum dovrense	EU567524
Brachytheciaceae	Sciuro-hypnum flotowianum	EU567482
Brachytheciaceae	Sciuro-hypnum flotowianum	EU567488
Brachytheciaceae	Sciuro-hypnum flotowianum	EU715343
Brachytheciaceae	Sciuro-hypnum glaciale	AY166448
Brachytheciaceae	Sciuro-hypnum glaciale	EU567515
Brachytheciaceae	Sciuro-hypnum glaciale	EU567516
Brachytheciaceae	Sciuro-hypnum glaciale	EU567517
Brachytheciaceae	Sciuro-hypnum glaciale	EU567518
Brachytheciaceae	Sciuro-hypnum glaciale	EU567519
Brachytheciaceae	Sciuro-hypnum glaciale	EU567520
Brachytheciaceae	Sciuro-hypnum glaciale	EU567521
Brachytheciaceae	Sciuro-hypnum glaciale	EU567522
Brachytheciaceae	Sciuro-hypnum glaciale	EU567525
Brachytheciaceae	Sciuro-hypnum glaciale	EU567526
Brachytheciaceae	Sciuro-hypnum glaciale	EU715335
Brachytheciaceae	Sciuro-hypnum hylotapetum	EU567495
Brachytheciaceae	Sciuro-hypnum latifolium	EU567490
Brachytheciaceae	Sciuro-hypnum latifolium	EU567491
Brachytheciaceae	Sciuro-hypnum latifolium	EU567492
Brachytheciaceae	Sciuro-hypnum latifolium	EU567493
Brachytheciaceae	Sciuro-hypnum latifolium	EU715355
Brachytheciaceae	Sciuro-hypnum nelsonii	EU567494
Brachytheciaceae	Sciuro-hypnum oedipodium	EU715344
Brachytheciaceae	Sciuro-hypnum oedipodium	EU715345
Brachytheciaceae	Sciuro-hypnum oedipodium	EU715346
Brachytheciaceae	Sciuro-hypnum oedipodium	EU715347
Brachytheciaceae	Sciuro-hypnum ornellanum	EU567489
Brachytheciaceae	Sciuro-hypnum plumosum	EU567480
Brachytheciaceae	Sciuro-hypnum plumosum	EU567481
Brachytheciaceae	Sciuro-hypnum plumosum	EU567483
Brachytheciaceae	Sciuro-hypnum plumosum	EU567484
Brachytheciaceae	Sciuro-hypnum plumosum	EU567485
Brachytheciaceae	Sciuro-hypnum populeum	EU567486
Brachytheciaceae	Sciuro-hypnum populeum	EU567487
Brachytheciaceae	Sciuro-hypnum reflexum	EU567503
Brachytheciaceae	Sciuro-hypnum reflexum	EU567504
Brachytheciaceae	Sciuro-hypnum reflexum	EU567505
Brachytheciaceae	Sciuro-hypnum reflexum	EU567506
Brachytheciaceae	Sciuro-hypnum reflexum	EU567507
Brachytheciaceae	Sciuro-hypnum reflexum	EU567508
Brachytheciaceae	Sciuro-hypnum reflexum	EU567509
Brachytheciaceae	Sciuro-hypnum reflexum	EU567510
Brachytheciaceae	Sciuro-hypnum reflexum	EU715336
Brachytheciaceae	Sciuro-hypnum reflexum	EU715337
Brachytheciaceae	Sciuro-hypnum reflexum	EU715338
Brachytheciaceae	Sciuro-hypnum reflexum	EU715339
Brachytheciaceae	Sciuro-hypnum reflexum	EU715340
Brachytheciaceae	Sciuro-hypnum reflexum	EU715341
Brachytheciaceae	Sciuro-hypnum reflexum	EU715342
Brachytheciaceae	Sciuro-hypnum reflexum	EU715351
Brachytheciaceae	Sciuro-hypnum reflexum	EU715352
Brachytheciaceae	Sciuro-hypnum reflexum	EU715353
Brachytheciaceae	Sciuro-hypnum reflexum	EU715354
Brachytheciaceae	Sciuro-hypnum starkei	EU567527
Brachytheciaceae	Sciuro-hypnum starkei	EU567528
Brachytheciaceae	Sciuro-hypnum starkei	EU567529
Brachytheciaceae	Sciuro-hypnum starkei	EU567530
Brachytheciaceae	Sciuro-hypnum starkei	EU567531
Brachytheciaceae	Sciuro-hypnum starkei	EU715348
Brachytheciaceae	Sciuro-hypnum starkei	EU715349
Brachytheciaceae	Sciuro-hypnum starkei	EU715350
Brachytheciaceae	Sciuro-hypnum uncinifolium	EU267780
Brachytheciaceae	Sciuro-hypnum uncinifolium	EU267781
Brachytheciaceae	Scleropodium cespitans	AY654612
Brachytheciaceae	Scleropodium cespitans	AY654614
Brachytheciaceae	Scleropodium cespitans	DQ200978
Brachytheciaceae	Scleropodium obtusifolium	AY173520
Brachytheciaceae	Scleropodium obtusifolium	AY654613
Brachytheciaceae	Scleropodium purum	FM161211
Brachytheciaceae	Scleropodium touretii	AY173505
Brachytheciaceae	Scleropodium touretii	AY173506
Brachytheciaceae	Scleropodium touretii	AY173507
Brachytheciaceae	Scleropodium touretii	AY173508
Brachytheciaceae	Scleropodium touretii	AY173509
Brachytheciaceae	Scleropodium touretii	AY173510
Brachytheciaceae	Scleropodium touretii	AY173511
Brachytheciaceae	Scleropodium touretii	AY173512
Brachytheciaceae	Scleropodium touretii	AY173513
Brachytheciaceae	Scleropodium touretii	AY173514
Brachytheciaceae	Scleropodium touretii	AY173515
Brachytheciaceae	Scleropodium touretii	AY173516
Brachytheciaceae	Scleropodium touretii	AY173517
Brachytheciaceae	Scleropodium touretii	AY173518
Brachytheciaceae	Scleropodium touretii	AY173519
Brachytheciaceae	Scleropodium touretii	AY654611
Brachytheciaceae	Scleropodium touretii	DQ200979
Brachytheciaceae	Scorpiurium circinatum	AY737452
Brachytheciaceae	Scorpiurium deflexifolium	AY026900
Bryaceae	Anomobryum auratum	EU878196
Bryaceae	Anomobryum filiforme	EU878195
Bryaceae	Anomobryum gemmigerum	EU878194
Bryaceae	Brachymenium exile	EU878200
Bryaceae	Brachymenium nepalense	EU878199
Bryaceae	Bryum amblyodon	EU878227
Bryaceae	Bryum apiculatum	EU878213
Bryaceae	Bryum arcticum	EU878210
Bryaceae	Bryum argenteum	AY611429
Bryaceae	Bryum argenteum	AY611430
Bryaceae	Bryum argenteum	AY611431
Bryaceae	Bryum argenteum	AY611432
Bryaceae	Bryum argenteum	AY611433
Bryaceae	Bryum argenteum	AY611434
Bryaceae	Bryum argenteum	EU878208
Bryaceae	Bryum bicolor	EU878214
Bryaceae	Bryum coronatum	EU878212
Bryaceae	Bryum funckii	EU878209
Bryaceae	Bryum neodamense	DQ381772
Bryaceae	Bryum paradoxum	EU878207
Bryaceae	Bryum radiculosum	EU878215
Bryaceae	Bryum recurvulum	EU878217
Bryaceae	Bryum sauteri	EU878216
Bryaceae	Bryum yuennanense	EU878211
Bryaceae	Plagiobryum bimum	DQ381780
Bryaceae	Plagiobryum uliginosum	EU878225
Bryaceae	Plagiobryum zierii	EU878219
Bryaceae	Ptychostomum compactum	EU878218
Bryaceae	Ptychostomum imbricatulum	EU878221
Bryaceae	Ptychostomum lonchocaulon	EU878226
Bryaceae	Ptychostomum pallens	EU878224
Bryaceae	Ptychostomum pallescens	EU878228
Bryaceae	Ptychostomum pseudotriquetrum	AY611426
Bryaceae	Ptychostomum pseudotriquetrum	AY611427
Bryaceae	Ptychostomum pseudotriquetrum	DQ381774
Bryaceae	Ptychostomum pseudotriquetrum	DQ381779
Bryaceae	Ptychostomum pseudotriquetrum	DQ381781
Bryaceae	Ptychostomum pseudotriquetrum	DQ381782
Bryaceae	Ptychostomum pseudotriquetrum	EU878220
Bryaceae	Rhodobryum laxelimbatum	EU878203
Bryaceae	Rhodobryum ontariense	EU878204
Bryaceae	Rhodobryum roseum	EU878206
Calliergonaceae	Calliergon cordifolium	AF168146
Calliergonaceae	Calliergon giganteum	AF168144
Calliergonaceae	Scorpidium cossonii	DQ393037
Calliergonaceae	Scorpidium cossonii	DQ393038
Calliergonaceae	Scorpidium cossonii	DQ393039
Calliergonaceae	Scorpidium cossonii	DQ393040
Calliergonaceae	Scorpidium cossonii	DQ393041
Calliergonaceae	Scorpidium cossonii	DQ393042
Calliergonaceae	Scorpidium cossonii	DQ393043
Calliergonaceae	Scorpidium cossonii	DQ393044
Calliergonaceae	Scorpidium cossonii	DQ393045
Calliergonaceae	Scorpidium cossonii	DQ393046
Calliergonaceae	Scorpidium cossonii	DQ393047
Calliergonaceae	Scorpidium cossonii	DQ393048
Calliergonaceae	Scorpidium cossonii	DQ393049
Calliergonaceae	Scorpidium cossonii	DQ393050
Calliergonaceae	Scorpidium cossonii	DQ393051
Calliergonaceae	Scorpidium cossonii	DQ393052
Calliergonaceae	Scorpidium cossonii	DQ393053
Calliergonaceae	Scorpidium cossonii	DQ393054
Calliergonaceae	Scorpidium cossonii	DQ393055
Calliergonaceae	Scorpidium cossonii	DQ393056
Calliergonaceae	Scorpidium cossonii	DQ393057
Calliergonaceae	Scorpidium cossonii	DQ393058
Calliergonaceae	Scorpidium cossonii	DQ393059
Calliergonaceae	Scorpidium cossonii	DQ393060
Calliergonaceae	Scorpidium cossonii	DQ393061
Calliergonaceae	Scorpidium cossonii	DQ393062
Calliergonaceae	Scorpidium cossonii	DQ393063
Calliergonaceae	Scorpidium cossonii	DQ393064
Calliergonaceae	Scorpidium cossonii	DQ393065
Calliergonaceae	Scorpidium cossonii	DQ393066
Calliergonaceae	Scorpidium cossonii	DQ393067
Calliergonaceae	Scorpidium cossonii	DQ393068
Calliergonaceae	Scorpidium cossonii	DQ393069
Calliergonaceae	Scorpidium cossonii	DQ393070
Calliergonaceae	Scorpidium cossonii	DQ393071
Calliergonaceae	Scorpidium cossonii	DQ393072
Calliergonaceae	Scorpidium cossonii	DQ393073
Calliergonaceae	Scorpidium cossonii	DQ393074
Calliergonaceae	Scorpidium cossonii	DQ393075
Calliergonaceae	Scorpidium cossonii	DQ393076
Calliergonaceae	Scorpidium cossonii	DQ393077
Calliergonaceae	Scorpidium cossonii	DQ393078
Calliergonaceae	Scorpidium cossonii	DQ393079
Calliergonaceae	Scorpidium cossonii	DQ393080
Calliergonaceae	Scorpidium cossonii	DQ393081
Calliergonaceae	Scorpidium cossonii	DQ393082
Calliergonaceae	Scorpidium cossonii	DQ393083
Calliergonaceae	Scorpidium cossonii	DQ393084
Calliergonaceae	Scorpidium cossonii	DQ393085
Calliergonaceae	Scorpidium cossonii	DQ393086
Calliergonaceae	Scorpidium cossonii	DQ393087
Calliergonaceae	Scorpidium cossonii	DQ393088
Calliergonaceae	Scorpidium cossonii	DQ393089
Calliergonaceae	Scorpidium cossonii	DQ393090
Calliergonaceae	Scorpidium cossonii	DQ393091
Calliergonaceae	Scorpidium cossonii	DQ393092
Calliergonaceae	Scorpidium cossonii	DQ393093
Calliergonaceae	Scorpidium cossonii	DQ393094
Calliergonaceae	Scorpidium cossonii	DQ393095
Calliergonaceae	Scorpidium cossonii	DQ393096
Calliergonaceae	Scorpidium cossonii	DQ393097
Calliergonaceae	Scorpidium cossonii	DQ393098
Calliergonaceae	Scorpidium cossonii	DQ393099
Calliergonaceae	Scorpidium cossonii	DQ393100
Calliergonaceae	Scorpidium cossonii	DQ393101
Calliergonaceae	Scorpidium cossonii	DQ393102
Calliergonaceae	Scorpidium cossonii	DQ393103
Calliergonaceae	Scorpidium cossonii	DQ393104
Calliergonaceae	Scorpidium cossonii	DQ393105
Calliergonaceae	Scorpidium cossonii	DQ393106
Calliergonaceae	Scorpidium cossonii	DQ393107
Calliergonaceae	Scorpidium cossonii	DQ393108
Calliergonaceae	Scorpidium cossonii	DQ393109
Calliergonaceae	Scorpidium cossonii	DQ393110
Calliergonaceae	Scorpidium cossonii	DQ393111
Calliergonaceae	Scorpidium cossonii	DQ393112
Calliergonaceae	Scorpidium cossonii	DQ393113
Calliergonaceae	Scorpidium cossonii	DQ393114
Calliergonaceae	Scorpidium cossonii	DQ393115
Calliergonaceae	Scorpidium cossonii	DQ393117
Calliergonaceae	Scorpidium cossonii	DQ393118
Calliergonaceae	Scorpidium cossonii	DQ393119
Calliergonaceae	Scorpidium cossonii	DQ393120
Calliergonaceae	Scorpidium cossonii	DQ393121
Calliergonaceae	Scorpidium cossonii	DQ393122
Calliergonaceae	Scorpidium cossonii	DQ393123
Calliergonaceae	Scorpidium cossonii	DQ393124
Calliergonaceae	Scorpidium cossonii	DQ393125
Calliergonaceae	Scorpidium cossonii	DQ393126
Calliergonaceae	Scorpidium cossonii	EU563654
Calliergonaceae	Scorpidium cossonii	EU563655
Calliergonaceae	Scorpidium cossonii	EU563656
Calliergonaceae	Scorpidium cossonii	EU563657
Calliergonaceae	Scorpidium cossonii	EU563658
Calliergonaceae	Scorpidium cossonii	EU563659
Calliergonaceae	Scorpidium cossonii	EU563660
Calliergonaceae	Scorpidium cossonii	EU563661
Calliergonaceae	Scorpidium cossonii	EU563662
Calliergonaceae	Scorpidium cossonii	EU563663
Calliergonaceae	Scorpidium cossonii	EU563664
Calliergonaceae	Scorpidium cossonii	EU563665
Calliergonaceae	Scorpidium cossonii	EU563666
Calliergonaceae	Scorpidium cossonii	EU563667
Calliergonaceae	Scorpidium cossonii	EU563668
Calliergonaceae	Scorpidium cossonii	EU563669
Calliergonaceae	Scorpidium cossonii	EU563670
Calliergonaceae	Scorpidium cossonii	EU563671
Calliergonaceae	Scorpidium cossonii	EU563672
Calliergonaceae	Scorpidium cossonii	EU563673
Calliergonaceae	Scorpidium cossonii	EU563674
Calliergonaceae	Scorpidium cossonii	EU563675
Calliergonaceae	Scorpidium cossonii	EU563676
Calliergonaceae	Scorpidium cossonii	EU563677
Calliergonaceae	Scorpidium cossonii	EU563678
Calliergonaceae	Scorpidium cossonii	EU563679
Calliergonaceae	Scorpidium cossonii	EU563680
Calliergonaceae	Scorpidium cossonii	EU563681
Calliergonaceae	Scorpidium cossonii	EU563682
Calliergonaceae	Scorpidium cossonii	EU563683
Calliergonaceae	Scorpidium cossonii	EU563684
Calliergonaceae	Scorpidium cossonii	EU563685
Calliergonaceae	Scorpidium cossonii	EU563686
Calliergonaceae	Scorpidium cossonii	EU563687
Calliergonaceae	Scorpidium cossonii	EU563688
Calliergonaceae	Scorpidium cossonii	EU563689
Calliergonaceae	Scorpidium cossonii	EU563690
Calliergonaceae	Scorpidium cossonii	EU563691
Calliergonaceae	Scorpidium cossonii	EU563692
Calliergonaceae	Scorpidium cossonii	EU563693
Calliergonaceae	Scorpidium cossonii	EU563694
Calliergonaceae	Scorpidium cossonii	EU563695
Calliergonaceae	Scorpidium cossonii	EU563696
Calliergonaceae	Scorpidium cossonii	EU563697
Calliergonaceae	Scorpidium cossonii	EU563698
Calliergonaceae	Scorpidium cossonii	EU563699
Calliergonaceae	Scorpidium cossonii	EU563700
Calliergonaceae	Scorpidium cossonii	EU563701
Calliergonaceae	Scorpidium cossonii	EU563702
Calliergonaceae	Scorpidium cossonii	EU563703
Calliergonaceae	Scorpidium cossonii	EU563704
Calliergonaceae	Scorpidium cossonii	EU563705
Calliergonaceae	Scorpidium cossonii	EU563706
Calliergonaceae	Scorpidium cossonii	EU563707
Calliergonaceae	Scorpidium cossonii	EU563708
Calliergonaceae	Scorpidium cossonii	EU563709
Calliergonaceae	Scorpidium cossonii	EU563710
Calliergonaceae	Scorpidium cossonii	EU563711
Calliergonaceae	Scorpidium cossonii	EU563712
Calliergonaceae	Scorpidium cossonii	EU563713
Calliergonaceae	Scorpidium cossonii	EU563714
Calliergonaceae	Scorpidium cossonii	EU563715
Calliergonaceae	Scorpidium cossonii	EU563716
Calliergonaceae	Scorpidium revolvens	AF168140
Calliergonaceae	Scorpidium revolvens	AF168141
Calliergonaceae	Scorpidium revolvens	AF168147
Calliergonaceae	Scorpidium revolvens	EU563778
Calliergonaceae	Scorpidium revolvens	EU563779
Calliergonaceae	Scorpidium revolvens	EU563780
Calliergonaceae	Scorpidium scorpioides	AY009790
Calliergonaceae	Scorpidium scorpioides	DQ399942
Calliergonaceae	Scorpidium scorpioides	DQ399943
Calliergonaceae	Scorpidium scorpioides	DQ399944
Calliergonaceae	Scorpidium scorpioides	DQ399945
Calliergonaceae	Scorpidium scorpioides	DQ399946
Calliergonaceae	Scorpidium scorpioides	DQ399947
Calliergonaceae	Scorpidium scorpioides	DQ399948
Calliergonaceae	Scorpidium scorpioides	DQ399949
Calliergonaceae	Scorpidium scorpioides	DQ399950
Calliergonaceae	Scorpidium scorpioides	DQ399951
Calliergonaceae	Scorpidium scorpioides	DQ399952
Calliergonaceae	Scorpidium scorpioides	DQ399953
Calliergonaceae	Scorpidium scorpioides	DQ399954
Calliergonaceae	Scorpidium scorpioides	DQ399955
Calliergonaceae	Scorpidium scorpioides	DQ399956
Calliergonaceae	Scorpidium scorpioides	DQ399957
Calliergonaceae	Scorpidium scorpioides	DQ399958
Calliergonaceae	Scorpidium scorpioides	DQ399959
Calliergonaceae	Scorpidium scorpioides	DQ399960
Calliergonaceae	Scorpidium scorpioides	DQ399961
Calliergonaceae	Scorpidium scorpioides	DQ399962
Calliergonaceae	Scorpidium scorpioides	DQ399963
Calliergonaceae	Scorpidium scorpioides	DQ399964
Calliergonaceae	Scorpidium scorpioides	DQ399965
Calliergonaceae	Scorpidium scorpioides	DQ399966
Calliergonaceae	Scorpidium scorpioides	DQ399967
Calliergonaceae	Scorpidium scorpioides	DQ399968
Calliergonaceae	Scorpidium scorpioides	DQ399969
Calliergonaceae	Scorpidium scorpioides	DQ399970
Calliergonaceae	Scorpidium scorpioides	DQ399971
Calliergonaceae	Scorpidium scorpioides	DQ399972
Calliergonaceae	Scorpidium scorpioides	DQ399973
Calliergonaceae	Scorpidium scorpioides	DQ399974
Calliergonaceae	Scorpidium scorpioides	DQ399975
Calliergonaceae	Scorpidium scorpioides	DQ399976
Calliergonaceae	Scorpidium scorpioides	DQ399977
Calliergonaceae	Scorpidium scorpioides	DQ399978
Calliergonaceae	Scorpidium scorpioides	DQ399979
Calliergonaceae	Scorpidium scorpioides	DQ399980
Calliergonaceae	Scorpidium scorpioides	DQ399981
Calliergonaceae	Scorpidium scorpioides	DQ399982
Calliergonaceae	Scorpidium scorpioides	DQ399983
Calliergonaceae	Scorpidium scorpioides	DQ399984
Calliergonaceae	Scorpidium scorpioides	DQ399985
Calliergonaceae	Scorpidium scorpioides	DQ399986
Calliergonaceae	Scorpidium scorpioides	DQ399987
Calliergonaceae	Scorpidium scorpioides	DQ399988
Calliergonaceae	Scorpidium scorpioides	DQ399989
Calliergonaceae	Scorpidium scorpioides	DQ399990
Calliergonaceae	Scorpidium scorpioides	DQ399991
Calliergonaceae	Scorpidium scorpioides	DQ399992
Calliergonaceae	Scorpidium scorpioides	DQ399993
Calliergonaceae	Scorpidium scorpioides	DQ399994
Calliergonaceae	Scorpidium scorpioides	DQ399995
Calliergonaceae	Scorpidium scorpioides	DQ399996
Calliergonaceae	Scorpidium scorpioides	DQ399997
Calliergonaceae	Scorpidium scorpioides	DQ399998
Calliergonaceae	Scorpidium scorpioides	DQ399999
Calliergonaceae	Scorpidium scorpioides	DQ400000
Calliergonaceae	Scorpidium scorpioides	DQ400001
Calliergonaceae	Scorpidium scorpioides	DQ400002
Calliergonaceae	Scorpidium scorpioides	DQ400003
Calliergonaceae	Scorpidium scorpioides	DQ400004
Calliergonaceae	Scorpidium scorpioides	DQ400005
Calliergonaceae	Scorpidium scorpioides	DQ400006
Calliergonaceae	Scorpidium scorpioides	DQ400007
Calliergonaceae	Scorpidium scorpioides	EU563717
Calliergonaceae	Scorpidium scorpioides	EU563718
Calliergonaceae	Scorpidium scorpioides	EU563719
Calliergonaceae	Scorpidium scorpioides	EU563720
Calliergonaceae	Scorpidium scorpioides	EU563721
Calliergonaceae	Scorpidium scorpioides	EU563722
Calliergonaceae	Scorpidium scorpioides	EU563723
Calliergonaceae	Scorpidium scorpioides	EU563724
Calliergonaceae	Scorpidium scorpioides	EU563725
Calliergonaceae	Scorpidium scorpioides	EU563726
Calliergonaceae	Scorpidium scorpioides	EU563727
Calliergonaceae	Scorpidium scorpioides	EU563728
Calliergonaceae	Scorpidium scorpioides	EU563729
Calliergonaceae	Scorpidium scorpioides	EU563730
Calliergonaceae	Scorpidium scorpioides	EU563731
Calliergonaceae	Scorpidium scorpioides	EU563732
Calliergonaceae	Scorpidium scorpioides	EU563733
Calliergonaceae	Scorpidium scorpioides	EU563734
Calliergonaceae	Scorpidium scorpioides	EU563735
Calliergonaceae	Scorpidium scorpioides	EU563736
Calliergonaceae	Scorpidium scorpioides	EU563737
Calliergonaceae	Scorpidium scorpioides	EU563738
Calliergonaceae	Scorpidium scorpioides	EU563739
Calliergonaceae	Scorpidium scorpioides	EU563740
Calliergonaceae	Scorpidium scorpioides	EU563741
Calliergonaceae	Scorpidium scorpioides	EU563742
Calliergonaceae	Scorpidium scorpioides	EU563743
Calliergonaceae	Scorpidium scorpioides	EU563744
Calliergonaceae	Scorpidium scorpioides	EU563745
Calliergonaceae	Scorpidium scorpioides	EU563746
Calliergonaceae	Scorpidium scorpioides	EU563747
Calliergonaceae	Scorpidium scorpioides	EU563748
Calliergonaceae	Scorpidium scorpioides	EU563749
Calliergonaceae	Scorpidium scorpioides	EU563750
Calliergonaceae	Scorpidium scorpioides	EU563751
Calliergonaceae	Scorpidium scorpioides	EU563752
Calliergonaceae	Scorpidium scorpioides	EU563753
Calliergonaceae	Scorpidium scorpioides	EU563754
Calliergonaceae	Scorpidium scorpioides	EU563755
Calliergonaceae	Scorpidium scorpioides	EU563756
Calliergonaceae	Scorpidium scorpioides	EU563757
Calliergonaceae	Scorpidium scorpioides	EU563758
Calliergonaceae	Scorpidium scorpioides	EU563759
Calliergonaceae	Scorpidium scorpioides	EU563760
Calliergonaceae	Scorpidium scorpioides	EU563761
Calliergonaceae	Scorpidium scorpioides	EU563762
Calliergonaceae	Scorpidium scorpioides	EU563763
Calliergonaceae	Scorpidium scorpioides	EU563764
Calliergonaceae	Scorpidium scorpioides	EU563765
Calliergonaceae	Scorpidium scorpioides	EU563766
Calliergonaceae	Scorpidium scorpioides	EU563767
Calliergonaceae	Scorpidium scorpioides	EU563768
Calliergonaceae	Scorpidium scorpioides	EU563769
Calliergonaceae	Scorpidium scorpioides	EU563770
Calliergonaceae	Scorpidium scorpioides	EU563771
Calliergonaceae	Scorpidium scorpioides	EU563772
Calliergonaceae	Scorpidium scorpioides	EU563773
Calliergonaceae	Scorpidium scorpioides	EU563774
Calliergonaceae	Scorpidium scorpioides	EU563775
Calliergonaceae	Scorpidium scorpioides	EU563776
Calliergonaceae	Scorpidium scorpioides	EU563777
Calliergonaceae	Warnstorfia exannulata	AF315074
Calliergonaceae	Warnstorfia exannulata	DQ400008
Calliergonaceae	Warnstorfia exannulata	DQ400009
Calliergonaceae	Warnstorfia exannulata	DQ400010
Calliergonaceae	Warnstorfia exannulata	DQ400011
Calliergonaceae	Warnstorfia exannulata	DQ400012
Calliergonaceae	Warnstorfia exannulata	DQ400013
Calliergonaceae	Warnstorfia exannulata	DQ400014
Calliergonaceae	Warnstorfia exannulata	DQ400015
Calliergonaceae	Warnstorfia exannulata	DQ400016
Calliergonaceae	Warnstorfia exannulata	DQ400017
Calliergonaceae	Warnstorfia exannulata	DQ400018
Calliergonaceae	Warnstorfia exannulata	DQ400019
Calliergonaceae	Warnstorfia exannulata	DQ400020
Calliergonaceae	Warnstorfia exannulata	DQ400021
Calliergonaceae	Warnstorfia exannulata	DQ400022
Calliergonaceae	Warnstorfia exannulata	DQ400023
Calliergonaceae	Warnstorfia exannulata	DQ400024
Calliergonaceae	Warnstorfia exannulata	DQ400025
Calliergonaceae	Warnstorfia exannulata	DQ400026
Calliergonaceae	Warnstorfia exannulata	DQ400027
Calliergonaceae	Warnstorfia exannulata	DQ400028
Calliergonaceae	Warnstorfia exannulata	DQ400029
Calliergonaceae	Warnstorfia exannulata	DQ400030
Calliergonaceae	Warnstorfia exannulata	DQ400031
Calliergonaceae	Warnstorfia exannulata	DQ400032
Calliergonaceae	Warnstorfia exannulata	DQ400033
Calliergonaceae	Warnstorfia exannulata	DQ400034
Calliergonaceae	Warnstorfia exannulata	DQ400035
Calliergonaceae	Warnstorfia exannulata	DQ400036
Calliergonaceae	Warnstorfia exannulata	DQ400037
Calliergonaceae	Warnstorfia exannulata	DQ400038
Calliergonaceae	Warnstorfia exannulata	DQ400039
Calliergonaceae	Warnstorfia exannulata	DQ400040
Calliergonaceae	Warnstorfia exannulata	DQ400041
Calliergonaceae	Warnstorfia exannulata	DQ400042
Calliergonaceae	Warnstorfia exannulata	DQ400043
Calliergonaceae	Warnstorfia exannulata	DQ400044
Calliergonaceae	Warnstorfia exannulata	DQ400046
Calliergonaceae	Warnstorfia exannulata	DQ400047
Calliergonaceae	Warnstorfia exannulata	DQ400048
Calliergonaceae	Warnstorfia exannulata	DQ400049
Calliergonaceae	Warnstorfia exannulata	DQ400050
Calliergonaceae	Warnstorfia exannulata	DQ400051
Calliergonaceae	Warnstorfia exannulata	DQ400052
Calliergonaceae	Warnstorfia exannulata	DQ400053
Calliergonaceae	Warnstorfia exannulata	DQ400054
Calliergonaceae	Warnstorfia exannulata	DQ400055
Calliergonaceae	Warnstorfia exannulata	DQ400056
Calliergonaceae	Warnstorfia exannulata	DQ400057
Calliergonaceae	Warnstorfia exannulata	DQ400058
Calliergonaceae	Warnstorfia exannulata	DQ400059
Calliergonaceae	Warnstorfia exannulata	DQ400060
Calliergonaceae	Warnstorfia exannulata	DQ400061
Calliergonaceae	Warnstorfia exannulata	DQ400062
Calliergonaceae	Warnstorfia procera	DQ400045
Calymperaceae	Syrrhopodon banksii	AY765415
Calymperaceae	Syrrhopodon banksii	AY765416
Calymperaceae	Syrrhopodon banksii	AY765417
Calymperaceae	Syrrhopodon banksii	AY765418
Calymperaceae	Syrrhopodon banksii	AY765419
Calymperaceae	Syrrhopodon banksii	AY765420
Calymperaceae	Syrrhopodon borneensis	AY765421
Calymperaceae	Syrrhopodon borneensis	AY765422
Calymperaceae	Syrrhopodon borneensis	AY765423
Calymperaceae	Syrrhopodon involutus	AY765425
Calymperaceae	Syrrhopodon revolutus	AY765424
Calymperaceae	Syrrhopodon revolutus	AY765426
Calymperaceae	Syrrhopodon revolutus	AY765428
Calymperaceae	Syrrhopodon revolutus	AY765429
Calymperaceae	Syrrhopodon revolutus	AY765430
Calymperaceae	Syrrhopodon revolutus	AY765431
Calymperaceae	Syrrhopodon revolutus	AY765432
Calymperaceae	Syrrhopodon revolutus	AY765433
Calymperaceae	Syrrhopodon trachyphyllus	AY765434
Climaciaceae	Climacium dendroides	AJ288569
Climaciaceae	Climacium japonicum	FJ572405
Climaciaceae	Climacium japonicum	FJ572406
Cyathodiaceae	Cyathodium cavernarum	DQ229908
Cyathodiaceae	Cyathodium cavernarum	DQ229909
Cyathodiaceae	Cyathodium cavernarum	DQ229910
Cyathodiaceae	Cyathodium cavernarum	DQ229911
Cyathodiaceae	Cyathodium cavernarum	DQ229912
Cyathodiaceae	Cyathodium cavernarum	DQ229913
Cyathodiaceae	Cyathodium cavernarum	DQ229914
Cyathodiaceae	Cyathodium cavernarum	DQ229915
Cyathodiaceae	Cyathodium spruceanum	DQ229916
Cyathodiaceae	Cyathodium spruceanum	DQ229917
Cyathodiaceae	Cyathodium spruceanum	DQ229918
Cyathodiaceae	Cyathodium spruceanum	DQ229919
Cyathodiaceae	Cyathodium spruceanum	DQ229920
Cyathodiaceae	Cyathodium spruceanum	DQ229921
Cyathodiaceae	Cyathodium spruceanum	DQ229922
Cyathodiaceae	Cyathodium spruceanum	DQ229923
Cyathodiaceae	Cyathodium spruceanum	DQ229924
Cyathodiaceae	Cyathodium spruceanum	DQ229925
Cyathodiaceae	Cyathodium spruceanum	DQ229926
Cyathodiaceae	Cyathodium spruceanum	DQ229927
Dicranaceae	Dicranella heteromalla	AF140695
Dicranaceae	Dicranella palustris	AF140702
Dicranaceae	Dicranoloma billarderi	DQ464193
Dicranaceae	Dicranoloma billarderi	DQ464194
Dicranaceae	Dicranoloma billarderi	DQ464195
Dicranaceae	Dicranoloma billarderi	DQ464196
Dicranaceae	Dicranoloma billarderi	DQ464197
Dicranaceae	Dicranoloma dicarpum	DQ485175
Dicranaceae	Dicranoloma fasciatum	DQ485178
Dicranaceae	Dicranoloma menziesii	DQ485179
Dicranaceae	Dicranoloma plurisetum	DQ464185
Dicranaceae	Dicranoloma plurisetum	DQ485174
Dicranaceae	Dicranoloma robustum	DQ464187
Dicranaceae	Dicranoloma robustum	DQ464188
Dicranaceae	Dicranoloma robustum	DQ464189
Dicranaceae	Dicranoloma robustum	DQ464190
Dicranaceae	Dicranoloma robustum	DQ464191
Dicranaceae	Dicranoloma robustum	DQ464192
Dicranaceae	Dicranoloma robustum	DQ485172
Dicranaceae	Dicranum fragilifolium	AF140700
Dicranaceae	Dicranum polysetum	AF144113
Dicranaceae	Dicranum scoparium	AF140699
Dicranaceae	Dicranum scoparium	DQ294325
Dicranaceae	Dicranum scoparium	DQ294326
Dicranaceae	Dicranum scoparium	DQ294327
Dicranaceae	Dicranum scoparium	DQ294328
Dicranaceae	Dicranum scoparium	DQ294329
Dicranaceae	Dicranum scoparium	DQ294330
Dicranaceae	Dicranum scoparium	DQ294331
Dicranaceae	Dicranum scoparium	DQ294332
Dicranaceae	Dicranum scoparium	DQ294333
Dicranaceae	Dicranum scoparium	DQ294334
Dicranaceae	Dicranum scoparium	DQ294335
Dicranaceae	Dicranum scoparium var. orthophyllum	DQ485166
Dicranaceae	Dicranum scoparium var. orthophyllum	DQ485167
Dicranaceae	Holomitrium perichaetiale	DQ485169
Dicranaceae	Holomitrium trichopodum	DQ485168
Dicranaceae	Microcampylopus curvisetus	AY545562
Dicranaceae	Microcampylopus khasianus	AY540852
Dicranaceae	Microcampylopus laevigatus	AF444140
Echinodiaceae	Echinodium hispidum	FM161099
Echinodiaceae	Echinodium prolixum	EU477598
Echinodiaceae	Echinodium renauldii	EU477605
Echinodiaceae	Echinodium setigerum	EU477607
Echinodiaceae	Echinodium spinosum	EU477603
Echinodiaceae	Echinodium umbrosum	AY999172
Echinodiaceae	Echinodium umbrosum var. glaucoviride	EU477602
Entodontaceae	Entodon dregeanus	FM161100
Entodontaceae	Entodon flavescens	FJ572415
Entodontaceae	Entodon flavescens	FJ572416
Entodontaceae	Entodon seductrix	AJ270028
Entodontaceae	Entodon seductrix	AJ288572
Fontinalaceae	Dichelyma falcatum	AF192096
Fontinalaceae	Dichelyma falcatum	AF192097
Fontinalaceae	Dichelyma uncinatum	AF192095
Fontinalaceae	Fontinalis antipyretica	AF192107
Fontinalaceae	Fontinalis antipyretica	AF192108
Fontinalaceae	Fontinalis antipyretica	AF192109
Fontinalaceae	Fontinalis antipyretica	AF192110
Fontinalaceae	Fontinalis antipyretica	AF192113
Fontinalaceae	Fontinalis antipyretica	AF192114
Fontinalaceae	Fontinalis antipyretica	AF192115
Fontinalaceae	Fontinalis antipyretica	AF192116
Fontinalaceae	Fontinalis antipyretica	AF192117
Fontinalaceae	Fontinalis antipyretica	AF192118
Fontinalaceae	Fontinalis antipyretica	AF192119
Fontinalaceae	Fontinalis antipyretica	AF192120
Fontinalaceae	Fontinalis antipyretica	AF192121
Fontinalaceae	Fontinalis antipyretica	AF192122
Fontinalaceae	Fontinalis antipyretica	AF192123
Fontinalaceae	Fontinalis antipyretica	AF192124
Fontinalaceae	Fontinalis antipyretica var. gigantea	AF192127
Fontinalaceae	Fontinalis chrysophylla	AF192103
Fontinalaceae	Fontinalis duriaei	AF192126
Fontinalaceae	Fontinalis flaccida	AF192104
Fontinalaceae	Fontinalis hypnoides	AF192099
Fontinalaceae	Fontinalis hypnoides	AF192100
Fontinalaceae	Fontinalis hypnoides	AF192101
Fontinalaceae	Fontinalis hypnoides	AF192128
Fontinalaceae	Fontinalis hypnoides	AF192129
Fontinalaceae	Fontinalis hypnoides	AF192130
Fontinalaceae	Fontinalis missourica	AF192106
Fontinalaceae	Fontinalis neomexicana	AF192105
Fontinalaceae	Fontinalis novae-angliae	AF192131
Fontinalaceae	Fontinalis redfearnii	AF192098
Fontinalaceae	Fontinalis squamosa	AF192111
Fontinalaceae	Fontinalis sullivantii	AF192102
Fontinalaceae	Fontinalis sullivantii	AF192112
Fontinalaceae	Fontinalis welchiana	AF192132
Fontinalaceae	Fontinalis welchiana	AF192133
Fossombroniaceae	Austrofossombronia australis	HM045006
Fossombroniaceae	Austrofossombronia peruviana	HM045007
Frullaniaceae	Frullania aculeata	FJ380528
Frullaniaceae	Frullania aculeata	FJ380537
Frullaniaceae	Frullania acutiloba	FJ380421
Frullaniaceae	Frullania allanii	FJ380420
Frullaniaceae	Frullania amplicrania	FJ380447
Frullaniaceae	Frullania ampullifera	FJ380411
Frullaniaceae	Frullania anderssonii	FJ380408
Frullaniaceae	Frullania angulata	FJ380542
Frullaniaceae	Frullania anomala	FJ380457
Frullaniaceae	Frullania anomala	FJ380458
Frullaniaceae	Frullania apicalis	FJ380534
Frullaniaceae	Frullania apiculata	FJ380523
Frullaniaceae	Frullania arecae	FJ380471
Frullaniaceae	Frullania arecae	FJ380472
Frullaniaceae	Frullania arecae	FJ380473
Frullaniaceae	Frullania asagrayana	FJ380498
Frullaniaceae	Frullania aterrima	FJ380522
Frullaniaceae	Frullania atrata	FJ380527
Frullaniaceae	Frullania azorica	FJ380436
Frullaniaceae	Frullania baladina	FJ380454
Frullaniaceae	Frullania berthoumieuii	FJ380413
Frullaniaceae	Frullania bolanderi	FJ380514
Frullaniaceae	Frullania brasiliensis	FJ380538
Frullaniaceae	Frullania brasiliensis	FJ380539
Frullaniaceae	Frullania brasiliensis	FJ380540
Frullaniaceae	Frullania brasiliensis	FJ380541
Frullaniaceae	Frullania brittoniae	FJ380442
Frullaniaceae	Frullania californica	FJ380499
Frullaniaceae	Frullania congesta	FJ380485
Frullaniaceae	Frullania davurica	AY257497
Frullaniaceae	Frullania davurica	FJ380444
Frullaniaceae	Frullania deplanata	FJ380417
Frullaniaceae	Frullania depressa	FJ380479
Frullaniaceae	Frullania dilatata	AY125333
Frullaniaceae	Frullania dilatata	FJ380434
Frullaniaceae	Frullania diptera	FJ380419
Frullaniaceae	Frullania duthiana	FJ380443
Frullaniaceae	Frullania eboracensis subsp. eboracensis	FJ380437
Frullaniaceae	Frullania eboracensis subsp. parvistipula	FJ380433
Frullaniaceae	Frullania eboracensis subsp. parvistipula	FJ380435
Frullaniaceae	Frullania eboracensis subsp. parvistipula	FJ380438
Frullaniaceae	Frullania echinantha	FJ380414
Frullaniaceae	Frullania ecklonii	FJ380468
Frullaniaceae	Frullania ecklonii	FJ380469
Frullaniaceae	Frullania ericoides	FJ380400
Frullaniaceae	Frullania ericoides	FJ380401
Frullaniaceae	Frullania ericoides	FJ380402
Frullaniaceae	Frullania ericoides	FJ380403
Frullaniaceae	Frullania ericoides	FJ380404
Frullaniaceae	Frullania ericoides	FJ380405
Frullaniaceae	Frullania ericoides	FJ380407
Frullaniaceae	Frullania eymae	FJ380412
Frullaniaceae	Frullania falciloba	FJ380395
Frullaniaceae	Frullania falciloba	FJ380396
Frullaniaceae	Frullania ferdinandi-muelleri	FJ380424
Frullaniaceae	Frullania ferdinandi-muelleri	FJ380425
Frullaniaceae	Frullania fragilifolia	FJ380511
Frullaniaceae	Frullania franciscana	FJ380506
Frullaniaceae	Frullania franciscana	FJ380507
Frullaniaceae	Frullania fugax	FJ380455
Frullaniaceae	Frullania fuscovirens var. gemmipara	FJ380440
Frullaniaceae	Frullania gaudichaudii	FJ380509
Frullaniaceae	Frullania gaudichaudii	FJ380510
Frullaniaceae	Frullania gibbosa	FJ380482
Frullaniaceae	Frullania glomerata	FJ380459
Frullaniaceae	Frullania gracilis	FJ380517
Frullaniaceae	Frullania grossiclava	FJ380497
Frullaniaceae	Frullania hamata	FJ380492
Frullaniaceae	Frullania hattorii	FJ380520
Frullaniaceae	Frullania holostipula	FJ380474
Frullaniaceae	Frullania howeana	FJ380409
Frullaniaceae	Frullania hypoleuca	FJ380483
Frullaniaceae	Frullania incumbens	FJ380456
Frullaniaceae	Frullania intermedia	FJ380493
Frullaniaceae	Frullania intermedia	FJ380494
Frullaniaceae	Frullania intumescens	FJ380529
Frullaniaceae	Frullania jackii	FJ380445
Frullaniaceae	Frullania kunzei	FJ380535
Frullaniaceae	Frullania kunzei	FJ380536
Frullaniaceae	Frullania lobulata	FJ380465
Frullaniaceae	Frullania magellanica	FJ380464
Frullaniaceae	Frullania meyeniana	FJ380532
Frullaniaceae	Frullania microcaulis	FJ380466
Frullaniaceae	Frullania microphylla	FJ380512
Frullaniaceae	Frullania mirabilis	FJ380526
Frullaniaceae	Frullania moniliata	FJ380500
Frullaniaceae	Frullania moniliata	FJ380504
Frullaniaceae	Frullania moniliata	FJ380505
Frullaniaceae	Frullania monocera	AY257498
Frullaniaceae	Frullania monocera	FJ380423
Frullaniaceae	Frullania moritziana	FJ380530
Frullaniaceae	Frullania multilacera	FJ380516
Frullaniaceae	Frullania nepalensis	FJ380428
Frullaniaceae	Frullania nepalensis	FJ380429
Frullaniaceae	Frullania nepalensis	FJ380430
Frullaniaceae	Frullania nicholsonii	FJ380399
Frullaniaceae	Frullania nisquallensis	FJ380503
Frullaniaceae	Frullania nodulosa	FJ380489
Frullaniaceae	Frullania nodulosa	FJ380490
Frullaniaceae	Frullania nodulosa	FJ380491
Frullaniaceae	Frullania obscurifolia	FJ380451
Frullaniaceae	Frullania onraedtii	FJ380533
Frullaniaceae	Frullania orientalis	FJ380426
Frullaniaceae	Frullania orientalis	FJ380427
Frullaniaceae	Frullania parhamii	FJ380463
Frullaniaceae	Frullania patula	FJ380416
Frullaniaceae	Frullania peruviana	FJ380543
Frullaniaceae	Frullania pittieri	FJ380531
Frullaniaceae	Frullania plana	FJ380431
Frullaniaceae	Frullania plana	FJ380432
Frullaniaceae	Frullania pluricarinata	FJ380477
Frullaniaceae	Frullania polysticta	FJ380501
Frullaniaceae	Frullania ptychantha	FJ380484
Frullaniaceae	Frullania purpurea	FJ380515
Frullaniaceae	Frullania pycnantha	FJ380406
Frullaniaceae	Frullania reflexistipula	FJ380422
Frullaniaceae	Frullania regularis	FJ380495
Frullaniaceae	Frullania repandistipula	FJ380486
Frullaniaceae	Frullania repandistipula	FJ380487
Frullaniaceae	Frullania reptans	FJ380450
Frullaniaceae	Frullania ringens	FJ380470
Frullaniaceae	Frullania riojaneirensis	FJ380475
Frullaniaceae	Frullania riojaneirensis	FJ380476
Frullaniaceae	Frullania riparia	FJ380446
Frullaniaceae	Frullania rostrata	FJ380461
Frullaniaceae	Frullania rostrata	FJ380462
Frullaniaceae	Frullania scandens	FJ380418
Frullaniaceae	Frullania serrata	FJ380524
Frullaniaceae	Frullania sheana	FJ380518
Frullaniaceae	Frullania solanderiana	FJ380460
Frullaniaceae	Frullania spathulistipa	FJ380448
Frullaniaceae	Frullania spathulistipa	FJ380449
Frullaniaceae	Frullania sphaerocephala	FJ380467
Frullaniaceae	Frullania spinifera	FJ380410
Frullaniaceae	Frullania spinigastria	FJ380415
Frullaniaceae	Frullania squarrosula	FJ380398
Frullaniaceae	Frullania subincumbens	FJ380452
Frullaniaceae	Frullania subrostrata	FJ380519
Frullaniaceae	Frullania tamarisci	AY257499
Frullaniaceae	Frullania tamarisci subsp. tamarisci	FJ380502
Frullaniaceae	Frullania taradakensis	FJ380441
Frullaniaceae	Frullania teneriffae	FJ380508
Frullaniaceae	Frullania tetraptera	FJ380478
Frullaniaceae	Frullania trinervis	FJ380488
Frullaniaceae	Frullania usambarana	FJ380496
Frullaniaceae	Frullania usamiensis	FJ380439
Frullaniaceae	Frullania vitalii	FJ380525
Frullaniaceae	Frullania vittiana	FJ380397
Geocalycaceae	Chiloscyphus austrigenus	AM282805
Geocalycaceae	Chiloscyphus connatus	AM282806
Geocalycaceae	Chiloscyphus costatus	AM282807
Geocalycaceae	Chiloscyphus cuspidatus	AM180586
Geocalycaceae	Chiloscyphus cuspidatus	AM491604
Geocalycaceae	Chiloscyphus fragmentissimus	AM282809
Geocalycaceae	Chiloscyphus fragrans	AM282810
Geocalycaceae	Chiloscyphus gottscheoides	AM282811
Geocalycaceae	Chiloscyphus gottscheoides	AM282812
Geocalycaceae	Chiloscyphus guadeloupensis	AM282813
Geocalycaceae	Chiloscyphus latifolius	AM282814
Geocalycaceae	Chiloscyphus latifolius	AM282815
Geocalycaceae	Chiloscyphus latifolius	AM491291
Geocalycaceae	Chiloscyphus liebmannianus	AM282816
Geocalycaceae	Chiloscyphus martianus	AM282808
Geocalycaceae	Chiloscyphus martianus	AM282817
Geocalycaceae	Chiloscyphus massalongoanus	AM491292
Geocalycaceae	Chiloscyphus minor	AM282818
Geocalycaceae	Chiloscyphus novae-zeelandiae	AM282820
Geocalycaceae	Chiloscyphus pallescens	AM282823
Geocalycaceae	Chiloscyphus pallescens	AM282824
Geocalycaceae	Chiloscyphus perissodontus	AM282826
Geocalycaceae	Chiloscyphus perissodontus	AM282827
Geocalycaceae	Chiloscyphus platensis	AM491294
Geocalycaceae	Chiloscyphus platensis	AM491295
Geocalycaceae	Chiloscyphus polyanthos	AM282828
Geocalycaceae	Chiloscyphus polyanthos	AM282829
Geocalycaceae	Chiloscyphus polyanthos	AM282830
Geocalycaceae	Chiloscyphus polyanthos	AM282831
Geocalycaceae	Chiloscyphus polychaetus	AM491296
Geocalycaceae	Chiloscyphus randii	AM282833
Geocalycaceae	Chiloscyphus sabuletorum	AM282834
Geocalycaceae	Chiloscyphus sabuletorum	AM282835
Geocalycaceae	Chiloscyphus semiteres	AM282836
Geocalycaceae	Chiloscyphus semiteres	AM282837
Geocalycaceae	Chiloscyphus spinifer	AM282838
Geocalycaceae	Chiloscyphus vermicularis	AM491299
Geocalycaceae	Heteroscyphus aselliformis	AM180588
Geocalycaceae	Heteroscyphus biciliatus	AM491300
Geocalycaceae	Heteroscyphus coalitus	AM282839
Geocalycaceae	Heteroscyphus cuneistipulus	AM282840
Geocalycaceae	Heteroscyphus fissistipus	AM282841
Geocalycaceae	Heteroscyphus splendens	AM180589
Geocalycaceae	Leptoscyphus amphibolius	AM491302
Geocalycaceae	Leptoscyphus expansus	AM491303
Geocalycaceae	Leptoscyphus gibbosus	AM491304
Geocalycaceae	Leptoscyphus porphyrius	AM491305
Grimmiaceae	Coscinodon hartzii	EU715365
Grimmiaceae	Coscinodon hartzii	EU715366
Grimmiaceae	Coscinodon hartzii	EU715367
Grimmiaceae	Coscinodon hartzii	EU715368
Grimmiaceae	Coscinodon hartzii	EU715369
Grimmiaceae	Coscinodon humilis	EU715356
Grimmiaceae	Coscinodon humilis	EU715357
Grimmiaceae	Coscinodon humilis	EU715358
Grimmiaceae	Grimmia cribrosa	EU343763
Grimmiaceae	Grimmia cribrosa	EU715359
Grimmiaceae	Grimmia cribrosa	EU715360
Grimmiaceae	Grimmia cribrosa	EU715361
Grimmiaceae	Grimmia cribrosa	EU715362
Grimmiaceae	Grimmia cribrosa	EU715363
Grimmiaceae	Grimmia cribrosa	EU715364
Grimmiaceae	Grimmia serrana	EU343792
Grimmiaceae	Grimmia tergestina	EU343793
Herbertaceae	Herbertus aduncus	AM259581
Herbertaceae	Herbertus aduncus	AM259582
Herbertaceae	Herbertus aduncus subsp. hutchinsiae	AJ783340
Herbertaceae	Herbertus borealis	AJ783341
Herbertaceae	Herbertus borealis	AJ783342
Herbertaceae	Herbertus delavayi	AJ972450
Herbertaceae	Herbertus delavayi	AM259583
Herbertaceae	Herbertus dicranus	AJ783343
Herbertaceae	Herbertus dicranus	AJ783344
Herbertaceae	Herbertus dicranus	AJ783345
Herbertaceae	Herbertus dicranus	AJ783346
Herbertaceae	Herbertus dicranus	AJ972451
Herbertaceae	Herbertus dicranus	AJ972452
Herbertaceae	Herbertus dicranus	AM259584
Herbertaceae	Herbertus dicranus	AM259586
Herbertaceae	Herbertus dicranus	AM259587
Herbertaceae	Herbertus dicranus	AM259588
Herbertaceae	Herbertus dicranus	AM259590
Herbertaceae	Herbertus dicranus	AM259591
Herbertaceae	Herbertus juniperoideus	AM113594
Herbertaceae	Herbertus juniperoideus	AM113595
Herbertaceae	Herbertus juniperoideus	AM113596
Herbertaceae	Herbertus juniperoideus	AM113597
Herbertaceae	Herbertus juniperoideus	AM113598
Herbertaceae	Herbertus juniperoideus	AM113600
Herbertaceae	Herbertus juniperoideus	AM113601
Herbertaceae	Herbertus juniperoideus	AM113602
Herbertaceae	Herbertus juniperoideus	AM113604
Herbertaceae	Herbertus juniperoideus	AM113605
Herbertaceae	Herbertus juniperoideus	AM113606
Herbertaceae	Herbertus juniperoideus	AM113607
Herbertaceae	Herbertus juniperoideus	AM113608
Herbertaceae	Herbertus juniperoideus	AM113609
Herbertaceae	Herbertus juniperoideus	AM113610
Herbertaceae	Herbertus juniperoideus	AM259592
Herbertaceae	Herbertus juniperoideus	AM259593
Herbertaceae	Herbertus juniperoideus subsp. acanthelius	AJ783338
Herbertaceae	Herbertus juniperoideus subsp. acanthelius	AJ783339
Herbertaceae	Herbertus oldfieldianus	AM259594
Herbertaceae	Herbertus oldfieldianus	AM259595
Herbertaceae	Herbertus runcinatus	AM259597
Herbertaceae	Herbertus sendtneri	AJ783347
Herbertaceae	Herbertus sendtneri	AJ783348
Herbertaceae	Herbertus sendtneri	AJ783349
Herbertaceae	Herbertus sendtneri	AJ783350
Herbertaceae	Herbertus sendtneri	AJ783351
Herbertaceae	Herbertus sendtneri	AJ783352
Herbertaceae	Herbertus sendtneri	AJ783353
Herbertaceae	Herbertus sendtneri	AJ783354
Herbertaceae	Herbertus sendtneri	AJ783355
Herbertaceae	Herbertus sendtneri	AJ972453
Herbertaceae	Herbertus sendtneri	AM113611
Herbertaceae	Herbertus sendtneri	AM259598
Herbertaceae	Herbertus sendtneri	AM259599
Herbertaceae	Herbertus sendtneri	AM259600
Herbertaceae	Herbertus sendtneri	AM259601
Herbertaceae	Herbertus sendtneri	AM259602
Herbertaceae	Herbertus sendtneri	AM259603
Herbertaceae	Herbertus sendtneri	AM259604
Herbertaceae	Herbertus stramineus	AJ783356
Herbertaceae	Herbertus subdentatus	AJ413177
Hookeriaceae	Hookeria acutifolia	FM161137
Hookeriaceae	Hookeria lucens	FM161138
Hylocomiaceae	Hylocomiastrum himalayanum	AJ288559
Hylocomiaceae	Hylocomiastrum pyrenaicum	AJ010435
Hylocomiaceae	Hylocomiastrum pyrenaicum	AJ270025
Hylocomiaceae	Hylocomiastrum pyrenaicum	AJ288560
Hylocomiaceae	Hylocomiastrum pyrenaicum	AJ288561
Hylocomiaceae	Hylocomiastrum pyrenaicum	AJ288562
Hylocomiaceae	Hylocomiastrum pyrenaicum	FM161140
Hylocomiaceae	Hylocomiastrum umbratum	AJ270024
Hylocomiaceae	Hylocomiastrum umbratum	AJ288557
Hylocomiaceae	Hylocomiastrum umbratum	AJ288558
Hylocomiaceae	Hylocomiastrum umbratum	FM161141
Hylocomiaceae	Leptocladiella delicatula	GQ254058
Hylocomiaceae	Leptocladiella psilura	AJ288575
Hylocomiaceae	Leptocladiella psilura	AJ288576
Hylocomiaceae	Loeskeobryum brevirostre	AJ270022
Hylocomiaceae	Loeskeobryum brevirostre	AJ288554
Hylocomiaceae	Loeskeobryum brevirostre	AJ288555
Hylocomiaceae	Loeskeobryum cavifolium	AJ270023
Hylocomiaceae	Loeskeobryum cavifolium	AJ288556
Hylocomiaceae	Macrothamnium hylocomioides	FM161152
Hylocomiaceae	Macrothamnium macrocarpum	GQ254060
Hylocomiaceae	Rhytidiadelphus japonicus	AJ288544
Hylocomiaceae	Rhytidiadelphus loreus	AJ288542
Hylocomiaceae	Rhytidiadelphus loreus	AJ288543
Hylocomiaceae	Rhytidiadelphus squarrosus	AJ288539
Hylocomiaceae	Rhytidiadelphus squarrosus	AJ288540
Hylocomiaceae	Rhytidiadelphus squarrosus	AJ288541
Hylocomiaceae	Rhytidiadelphus squarrosus	EU269461
Hylocomiaceae	Rhytidiadelphus squarrosus	EU269462
Hylocomiaceae	Rhytidiadelphus subpinnatus	EU269463
Hylocomiaceae	Rhytidiadelphus subpinnatus	EU269464
Hylocomiaceae	Rhytidiadelphus subpinnatus	EU269465
Hylocomiaceae	Rhytidiadelphus triquetrus	AJ277241
Hymenophytaceae	Hymenophyton flabellatum	AY640216
Hymenophytaceae	Hymenophyton flabellatum	AY640217
Hymenophytaceae	Hymenophyton leptopodum	AY640218
Hymenophytaceae	Hymenophyton leptopodum	AY640219
Hymenophytaceae	Hymenophyton pedicellatum	AY640221
Hypnaceae	Glossadelphus baldwinii	FM161105
Hypnaceae	Glossadelphus glossoides	FM161106
Hypnaceae	Glossadelphus ogatae	AY999169
Hypnaceae	Glossadelphus ogatae	FM161107
Hypnaceae	Gollania ruginosa	AJ277239
Hypnaceae	Gollania ruginosa	FM161108
Hypnaceae	Gollania varians	AJ277240
Hypnaceae	Hypnum andoi	GU968997
Hypnaceae	Hypnum andoi	HM138531
Hypnaceae	Hypnum bambergeri	AY695781
Hypnaceae	Hypnum cupressiforme	EF635963
Hypnaceae	Hypnum cupressiforme	FM161143
Hypnaceae	Hypnum cupressiforme	GU968952
Hypnaceae	Hypnum cupressiforme	GU968955
Hypnaceae	Hypnum cupressiforme	GU968958
Hypnaceae	Hypnum cupressiforme	GU968961
Hypnaceae	Hypnum cupressiforme	GU968964
Hypnaceae	Hypnum cupressiforme	GU968967
Hypnaceae	Hypnum cupressiforme	GU968970
Hypnaceae	Hypnum cupressiforme	GU968973
Hypnaceae	Hypnum cupressiforme	GU968976
Hypnaceae	Hypnum cupressiforme	GU968979
Hypnaceae	Hypnum cupressiforme	GU968982
Hypnaceae	Hypnum cupressiforme var. filiforme	GU969021
Hypnaceae	Hypnum cupressiforme var. filiforme	GU969024
Hypnaceae	Hypnum cupressiforme var. lacunosum	EU563965
Hypnaceae	Hypnum cupressiforme var. lacunosum	GU969012
Hypnaceae	Hypnum cupressiforme var. lacunosum	GU969015
Hypnaceae	Hypnum cupressiforme var. mammillatum	EU563966
Hypnaceae	Hypnum cupressiforme var. resupinatum	EU563964
Hypnaceae	Hypnum imponens	EU563963
Hypnaceae	Hypnum imponens	GU969000
Hypnaceae	Hypnum imponens	GU969003
Hypnaceae	Hypnum imponens	GU969006
Hypnaceae	Hypnum imponens	GU969009
Hypnaceae	Hypnum jutlandicum	EF635965
Hypnaceae	Hypnum jutlandicum	GU968985
Hypnaceae	Hypnum jutlandicum	GU968988
Hypnaceae	Hypnum jutlandicum	GU968991
Hypnaceae	Hypnum jutlandicum	GU968994
Hypnaceae	Hypnum lindbergii	AY009813
Hypnaceae	Hypnum lindbergii	GU969027
Hypnaceae	Hypnum pallescens	AF168135
Hypnaceae	Hypnum pallescens	AY009796
Hypnaceae	Hypnum pallescens	AY695772
Hypnaceae	Hypnum plicatulum	AY695779
Hypnaceae	Hypnum plumaeforme	AY695768
Hypnaceae	Hypnum pratense	AY693659
Hypnaceae	Hypnum procerrimum	AY695780
Hypnaceae	Hypnum recurvatum	AY693660
Hypnaceae	Hypnum resupinatum	GU969018
Hypnaceae	Hypnum revolutum	AY695773
Hypnaceae	Hypnum vaucheri	AY695791
Hypnaceae	Isopterygiopsis muelleriana	AY528882
Hypnaceae	Isopterygiopsis pulchella	AY695770
Hypnaceae	Platygyrium leptohymenioides	AJ288573
Hypnaceae	Platygyrium repens	AY009798
Hypnaceae	Pylaisia polyantha	AY528881
Hypnaceae	Pylaisia selwynii	AY009797
Hypnaceae	Taxiphyllum aomoriense	FM161217
Hypnaceae	Taxiphyllum wissgrillii	AY999168
Jamesoniellaceae	Jamesoniella autumnalis	GQ899989
Jamesoniellaceae	Jamesoniella autumnalis	GQ899990
Jamesoniellaceae	Jamesoniella autumnalis	GQ899991
Jamesoniellaceae	Jamesoniella colorata	GQ899992
Jamesoniellaceae	Jamesoniella colorata	GQ899994
Jamesoniellaceae	Jamesoniella colorata	GQ899995
Jamesoniellaceae	Jamesoniella kirkii	GQ899996
Jamesoniellaceae	Jamesoniella kirkii	GQ899997
Jamesoniellaceae	Jamesoniella nipponica	GQ899998
Jamesoniellaceae	Jamesoniella nipponica	GQ899999
Jamesoniellaceae	Jamesoniella purpurascens	GQ900000
Jamesoniellaceae	Jamesoniella purpurascens	GQ900001
Jamesoniellaceae	Jamesoniella purpurascens	GQ900002
Jamesoniellaceae	Jamesoniella tasmanica	GQ900003
Jamesoniellaceae	Jamesoniella undata	GQ900004
Jamesoniellaceae	Jamesoniella undata	GQ900005
Jungermanniaceae	Cryptochila grandiflora	GQ899976
Jungermanniaceae	Cryptochila grandiflora	GQ899977
Jungermanniaceae	Cryptochila pseudocclusa	GQ899978
Jungermanniaceae	Cryptochila pseudocclusa	GQ899979
Jungermanniaceae	Cryptochila spegazziniana	GQ899980
Jungermanniaceae	Cryptochila spegazziniana	GQ899981
Jungermanniaceae	Syzygiella anomala	GQ900014
Jungermanniaceae	Syzygiella anomala	GQ900015
Jungermanniaceae	Syzygiella anomala	GQ900016
Jungermanniaceae	Syzygiella anomala	GQ900017
Jungermanniaceae	Syzygiella anomala	GQ900018
Jungermanniaceae	Syzygiella anomala	GQ900019
Jungermanniaceae	Syzygiella anomala	GQ900020
Jungermanniaceae	Syzygiella campanulata	GQ900022
Jungermanniaceae	Syzygiella concreta	GQ900024
Jungermanniaceae	Syzygiella concreta	GQ900025
Jungermanniaceae	Syzygiella concreta	GQ900026
Jungermanniaceae	Syzygiella concreta	GQ900027
Jungermanniaceae	Syzygiella concreta	GQ900028
Jungermanniaceae	Syzygiella concreta	GQ900029
Jungermanniaceae	Syzygiella concreta	GQ900030
Jungermanniaceae	Syzygiella concreta	GQ900031
Jungermanniaceae	Syzygiella concreta	GQ900032
Jungermanniaceae	Syzygiella concreta	GQ900033
Jungermanniaceae	Syzygiella geminifolia	GQ900034
Jungermanniaceae	Syzygiella geminifolia	GQ900035
Jungermanniaceae	Syzygiella geminifolia	GQ900036
Jungermanniaceae	Syzygiella geminifolia	GQ900037
Jungermanniaceae	Syzygiella grollei	GQ900038
Jungermanniaceae	Syzygiella integerrima	GQ900039
Jungermanniaceae	Syzygiella liberata	GQ900040
Jungermanniaceae	Syzygiella liberata	GQ900041
Jungermanniaceae	Syzygiella macrocalyx	GQ900043
Jungermanniaceae	Syzygiella ovalifolia	GQ900044
Jungermanniaceae	Syzygiella perfoliata	GQ900048
Jungermanniaceae	Syzygiella perfoliata	GQ900049
Jungermanniaceae	Syzygiella perfoliata	GQ900050
Jungermanniaceae	Syzygiella rubricaulis	GQ900051
Jungermanniaceae	Syzygiella rubricaulis	GQ900052
Jungermanniaceae	Syzygiella rubricaulis	GQ900053
Jungermanniaceae	Syzygiella rubricaulis	GQ900054
Jungermanniaceae	Syzygiella rubricaulis	GQ900055
Jungermanniaceae	Syzygiella securifolia	GQ900056
Jungermanniaceae	Syzygiella securifolia	GQ900057
Jungermanniaceae	Syzygiella securifolia	GQ900058
Jungermanniaceae	Syzygiella setulosa	GQ900059
Jungermanniaceae	Syzygiella subintegerrima	GQ900060
Jungermanniaceae	Syzygiella subintegerrima	GQ900061
Jungermanniaceae	Syzygiella tonduzana	GQ900062
Jungermanniaceae	Syzygiella tonduzana	GQ900063
Jungermanniaceae	Syzygiella tonduzana	GQ900064
Jungermanniaceae	Syzygiella tonduzana	GQ900065
Lejeuneaceae	Acanthocoleus aberrans	DQ987365
Lejeuneaceae	Acanthocoleus javanicus	DQ987291
Lejeuneaceae	Acanthocoleus madagascariensis	DQ987359
Lejeuneaceae	Acrolejeunea fertilis	DQ987281
Lejeuneaceae	Acrolejeunea fertilis	DQ987314
Lejeuneaceae	Acrolejeunea parvula	DQ987373
Lejeuneaceae	Acrolejeunea recurvata	DQ987374
Lejeuneaceae	Archilejeunea fuscescens	DQ987267
Lejeuneaceae	Archilejeunea parviflora	DQ987356
Lejeuneaceae	Archilejeunea planiuscula	DQ987285
Lejeuneaceae	Aureolejeunea aurifera	DQ987272
Lejeuneaceae	Aureolejeunea fulva	DQ987269
Lejeuneaceae	Aureolejeunea quinquecarinata	DQ987350
Lejeuneaceae	Bryopteris diffusa	AM237095
Lejeuneaceae	Bryopteris diffusa	AM237096
Lejeuneaceae	Bryopteris diffusa	AM237097
Lejeuneaceae	Bryopteris diffusa	AM237098
Lejeuneaceae	Bryopteris diffusa	AM237099
Lejeuneaceae	Bryopteris diffusa	AM237100
Lejeuneaceae	Bryopteris filicina	AM237101
Lejeuneaceae	Bryopteris filicina	AM237102
Lejeuneaceae	Bryopteris filicina	AM237103
Lejeuneaceae	Bryopteris filicina	AM237104
Lejeuneaceae	Bryopteris filicina	AM237105
Lejeuneaceae	Bryopteris filicina	AM237107
Lejeuneaceae	Bryopteris filicina	AM237108
Lejeuneaceae	Bryopteris filicina	AM237109
Lejeuneaceae	Bryopteris filicina	AM237111
Lejeuneaceae	Bryopteris filicina	AM237112
Lejeuneaceae	Bryopteris filicina	AM237113
Lejeuneaceae	Bryopteris filicina	AM237114
Lejeuneaceae	Bryopteris filicina	AM237115
Lejeuneaceae	Bryopteris filicina	AM237116
Lejeuneaceae	Bryopteris filicina	AM237117
Lejeuneaceae	Bryopteris filicina	AM237119
Lejeuneaceae	Bryopteris filicina	AM237120
Lejeuneaceae	Bryopteris filicina	AM237121
Lejeuneaceae	Bryopteris filicina	AM237122
Lejeuneaceae	Bryopteris filicina	AM237123
Lejeuneaceae	Bryopteris filicina	AM237125
Lejeuneaceae	Bryopteris filicina	AM237126
Lejeuneaceae	Bryopteris filicina	AM237128
Lejeuneaceae	Bryopteris filicina	AM237129
Lejeuneaceae	Bryopteris filicina	AM237132
Lejeuneaceae	Bryopteris filicina	AM237134
Lejeuneaceae	Bryopteris filicina	AM237135
Lejeuneaceae	Bryopteris filicina	AM237136
Lejeuneaceae	Bryopteris filicina	AM237138
Lejeuneaceae	Bryopteris filicina	AM237139
Lejeuneaceae	Bryopteris filicina	AM237140
Lejeuneaceae	Bryopteris filicina	AM237141
Lejeuneaceae	Bryopteris filicina	AY780932
Lejeuneaceae	Bryopteris gaudichaudii	AM237142
Lejeuneaceae	Cheilolejeunea acutangula	DQ987270
Lejeuneaceae	Cheilolejeunea imbricata	AY125339
Lejeuneaceae	Cheilolejeunea inflexa	AY257493
Lejeuneaceae	Cheilolejeunea lineata	DQ987295
Lejeuneaceae	Cheilolejeunea revoluta	DQ987354
Lejeuneaceae	Cheilolejeunea trifaria	AY257494
Lejeuneaceae	Cheilolejeunea trifaria	AY257495
Lejeuneaceae	Cololejeunea laevigata	DQ987349
Lejeuneaceae	Cololejeunea macounii	AY125346
Lejeuneaceae	Cololejeunea obliqua	DQ987337
Lejeuneaceae	Cololejeunea peculiaris	DQ987280
Lejeuneaceae	Cololejeunea vitalana	DQ987348
Lejeuneaceae	Cololejeunea vuquangensis	DQ987347
[truncated: 2,003 more rows]

## Sheet: Ferns
Family name	Species name	Accession NO.
[truncated: 42 more rows]
